# Supplementary material for: Integrated analysis of lncRNA and mRNA repertoires in Marek’s disease infected spleens identifies genes relevant to resistance
Source: BMC Genomics. 2019 Mar 28;20:245. doi: 10.1186/s12864-019-5625-1 (PMC6438004; doi:10.1186/s12864-019-5625-1)
Supplement: Supplementary file 1 — Genomic location of 1166 newly re-assembled known lncRNAs in ALDB and NONCODE. (XLSX 196 kb) [file 12864_2019_5625_MOESM1_ESM.xlsx]

## Sheet: Sheet1
Genomic location of 1166 newly re-assembly lncRNAs in ALDB and NONCODE.
LncRNA ID	Chr	Strand	Start	End	Exons number	Intron size	Exons start	ALDB/NONCODE ID
MSTRG.71.1	1	-	3314717	3343489	1	28772	3314717	ALDBGALT0000000021
MSTRG.87.12	1	+	5708105	5990414	12	61923,197,83,49,135,80,159,64,135,6305,144,16222	5708105,5847973,5879812,5902958,5912347,5923045,5927972,5929553,5939863,5957567,5967253,5974192	ALDBGALT0000000039
MSTRG.87.18	1	+	5775204	5980505	13	3842,197,83,49,135,80,159,64,135,120,180,144,7841	5775204,5847973,5879812,5902958,5912347,5923045,5927972,5929553,5939863,5957567,5963692,5967253,5972664	ALDBGALT0000000041
MSTRG.164.2	1	+	14409031	14453515	10	249,2016,66,226,104,147,91,131,4248,11226	14409031,14414433,14420972,14421135,14424532,14427603,14428703,14431837,14433097,14442289	ALDBGALT0000000071
MSTRG.164.3	1	+	14409031	14444230	10	249,2016,66,226,104,147,91,131,112,7043	14409031,14414433,14420972,14421135,14424532,14427603,14428703,14431837,14433097,14437187	ALDBGALT0000000071
MSTRG.290.1	1	+	32041008	32129383	5	185,243,144,813,10263	32041008,32091613,32114276,32115734,32119120	ALDBGALT0000000128
MSTRG.300.1	1	+	33444251	33470731	1	26480	33444251	ALDBGALT0000000134
MSTRG.332.1	1	+	36447846	36467315	5	7247,1292,55,89,8619	36447846,36455291,36457328,36457807,36458696	ALDBGALT0000000149
MSTRG.394.1	1	-	44884763	44891104	1	6341	44884763	ALDBGALT0000000172
MSTRG.471.3	1	+	49084271	49141197	16	34,358,93,102,138,113,499,71,130,119,114,144,51,43,5545,10561	49084271,49084490,49089148,49094779,49106358,49107548,49108486,49112368,49113168,49114647,49115397,49116930,49122412,49123791,49124369,49130636	ALDBGALT0000000188
MSTRG.471.1	1	+	49084167	49142442	18	681,93,102,138,113,499,71,130,119,114,144,51,43,1536,247,90,10242,246	49084167,49089148,49094779,49106358,49107548,49108486,49112368,49113168,49114647,49115397,49116930,49122412,49123791,49124369,49129667,49130636,49131862,49142196	ALDBGALT0000000188
MSTRG.536.8	1	+	50786682	50810468	6	232,5554,8649,44,66,5488	50786682,50788046,50795573,50804698,50804829,50804980	ALDBGALT0000000197
MSTRG.584.1	1	+	51881737	52045634	14	502,51,225,147,54,93,61,54,93,133,40,89,73,5814	51881737,51914369,51987494,51997797,52008967,52017893,52020670,52023088,52023276,52024429,52029859,52037663,52038670,52039820	ALDBGALT0000000203
MSTRG.649.3	1	+	56074386	56208301	10	1276,1099,124,120,1339,4719,143,282,1408,10303	56074386,56115077,56164964,56167620,56168485,56173103,56182310,56186053,56194859,56197998	ALDBGALT0000000212
MSTRG.649.1	1	+	56074383	56208361	15	1279,1099,124,120,87,185,163,127,122,143,180,282,248,161,10363	56074383,56115077,56164964,56167620,56168485,56169639,56173103,56175931,56177700,56182310,56183174,56186053,56194859,56196106,56197998	ALDBGALT0000000212
MSTRG.727.1	1	-	61907990	62038931	37	6386,204,146,211,67,7501,74,100,94,108,95,1858,92,123,105,63,239,196,88,80,187,93,174,63,113,197,148,94,127,116,258,101,156,102,117,208,264	61907990,61914856,61916335,61917411,61919520,61932199,61939784,61940760,61956130,61956940,61962523,61963488,61966967,61967446,61968204,61971254,61977764,61983837,62002419,62003638,62006657,62021850,62023052,62023960,62024499,62025439,62026362,62027524,62028092,62029371,62030062,62030933,62031579,62032293,62032969,62034152,62038667	ALDBGALT0000000228
MSTRG.760.5	1	+	65411191	66088888	23	1783,72,201,111,120,164,143,86,141,75,7187,139,108,110,217,87,63,161,232,211,87,173,3040	65411191,65432791,65447785,65451198,65452155,65454608,65456091,65462402,65464080,65465415,65471855,65479562,65481904,65499879,65660327,65734370,65768049,65887191,65974986,66010178,66069724,66083175,66085848	ALDBGALT0000000240
MSTRG.760.2	1	+	65406133	65552204	14	6841,72,201,111,120,164,143,86,141,75,7187,2450,117,1622	65406133,65432791,65447785,65451198,65452155,65454608,65456091,65462402,65464080,65465415,65471855,65479562,65499879,65550582	ALDBGALT0000000240
MSTRG.833.3	1	+	71192615	71304588	9	2095,166,92,112,99,4390,10360,133,3293	71192615,71214698,71235864,71250114,71273906,71285617,71290122,71300644,71301295	ALDBGALT0000000266
MSTRG.865.1	1	+	72957846	73108955	12	771,235,176,180,178,45,119,68,172,130,128,22559	72957846,73011019,73050371,73053229,73058685,73060052,73064740,73066838,73075210,73081717,73084198,73086396	ALDBGALT0000000275
MSTRG.906.1	1	+	75997213	76003470	2	534,4494	75997213,75998976	ALDBGALT0000000288
MSTRG.980.1	1	+	78268752	78286137	4	149,81,141,6365	78268752,78274032,78278618,78279772	ALDBGALT0000000294
MSTRG.1039.6	1	+	82688718	82957896	7	5548,105,55,97,188,1611,26471	82688718,82767780,82815458,82898226,82904931,82925869,82931425	ALDBGALT0000000333
MSTRG.1075.1	1	+	84530293	84584804	15	1041,228,138,52,73,134,41,216,125,148,177,94,50,138,14554	84530293,84547026,84551279,84552654,84553943,84557143,84558604,84561029,84562442,84565493,84565878,84566989,84567447,84569032,84570250	ALDBGALT0000000337
MSTRG.16442.1	AADN04010424.1	+	213	8572	4	203,75,56,4500	213,2484,3041,4072	ALDBGALT0000000339
MSTRG.1088.1	1	+	85310441	85325464	4	4217,75,56,7147	85310441,85316728,85317286,85318317	ALDBGALT0000000339
MSTRG.1121.1	1	-	88732886	88768965	5	23839,47,135,36,1228	88732886,88757823,88758686,88759352,88767737	ALDBGALT0000000357
MSTRG.1122.1	1	+	88782343	88827636	11	202,146,82,136,203,140,142,2302,4516,221,1314	88782343,88791501,88799329,88801979,88806245,88807213,88812058,88813531,88816264,88822311,88826322	ALDBGALT0000000358
MSTRG.1154.5	1	+	92260426	92282945	4	380,1582,126,4974	92260426,92270515,92274998,92277971	ALDBGALT0000000366
MSTRG.1154.2	1	+	92260426	92282945	4	380,1582,3097,2583	92260426,92270515,92274998,92280362	ALDBGALT0000000366
MSTRG.1166.4	1	+	95087243	95295724	17	2360,8346,170,116,126,136,91,210,116,128,99,111,172,185,129,120,6184	95087243,95100899,95143813,95148269,95166559,95169219,95171474,95172060,95216127,95216459,95221402,95223562,95227584,95257346,95261007,95278336,95289540	ALDBGALT0000000384
MSTRG.1219.2	1	+	104102311	104118343	2	11588,3337	104102311,104115006	ALDBGALT0000000426
MSTRG.1219.1	1	+	104089737	104127581	5	216,298,1389,207,12575	104089737,104102253,104106128,104109100,104115006	ALDBGALT0000000426
MSTRG.1230.1	1	-	104895742	104945106	39	5732,594,242,177,110,144,107,112,161,100,172,64,111,194,59,178,202,853,180,225,197,171,139,117,120,113,123,151,174,138,196,131,126,86,97,133,152,140,195	104895742,104902100,104903642,104904799,104906151,104907035,104907704,104909014,104909299,104911873,104912546,104914298,104914459,104915844,104916632,104917915,104918283,104919261,104920981,104921701,104922495,104922938,104924138,104924917,104927215,104928527,104930166,104932794,104933978,104934538,104935927,104937283,104938525,104939551,104941009,104942507,104944280,104944596,104944911	ALDBGALT0000000428
MSTRG.1242.16	1	+	105406559	105433832	11	2226,141,189,111,117,80,148,69,116,184,4247	105406559,105410903,105412239,105416589,105417082,105423773,105424573,105428845,105429011,105429209,105429585	ALDBGALT0000000429
MSTRG.1363.3	1	-	118085684	118139548	8	10990,77,78,90,185,72,142,216	118085684,118097840,118099755,118103269,118104655,118110996,118122380,118139332	ALDBGALT0000000498
MSTRG.1363.2	1	-	118080661	118139542	10	10162,114,111,1345,78,90,185,1311,142,210	118080661,118091899,118096251,118096572,118099755,118103269,118104655,118109757,118122380,118139332	ALDBGALT0000000498
MSTRG.1375.1	1	+	118701087	118780661	1	79574	118701087	ALDBGALT0000000516
MSTRG.1438.11	1	-	125331598	125374993	3	19806,12349,10994	125331598,125351567,125363999	ALDBGALT0000000549
MSTRG.1454.2	1	+	128721289	128885733	7	214,8350,108,69,208,208,461	128721289,128728905,128758872,128772374,128841579,128857307,128885272	ALDBGALT0000000551
MSTRG.1510.3	1	+	133743234	133804793	26	114,111,91,131,55,79,176,73,211,162,228,162,107,152,98,176,121,118,171,144,135,101,150,160,140,4869	133743234,133744113,133747182,133748816,133751219,133753507,133755538,133756392,133756933,133764375,133767387,133771022,133774314,133775362,133776207,133777611,133778311,133782173,133782565,133787164,133792095,133795432,133796283,133797046,133799172,133799924	ALDBGALT0000000560
MSTRG.1526.3	1	+	135295036	135304812	4	638,62,5011,2604	135295036,135295960,135296460,135302208	ALDBGALT0000000572
MSTRG.15027.2	AADN04004162.1	-	1330	13761	8	181,210,91,193,146,231,6258,540	1330,2455,3442,4097,4972,5378,6163,13221	ALDBGALT0000000580
MSTRG.18452.5	KQ759336.1	-	20152	22920	3	202,276,740	20152,21104,22180	ALDBGALT0000000581
MSTRG.1646.2	1	+	153918343	153966215	8	477,113,205,150,134,109,4134,1890	153918343,153927303,153927580,153928109,153929221,153929923,153931603,153964325	ALDBGALT0000000614
MSTRG.13970.2	AADN04000956.1	+	11845	18117	2	772,1731	11845,16386	ALDBGALT0000000636
MSTRG.13970.1	AADN04000956.1	+	756	19740	5	2526,93,182,107,14236	756,4623,4924,5308,5504	ALDBGALT0000000636
MSTRG.1713.1	1	+	166202222	166375644	30	57,183,111,81,105,102,107,126,103,163,109,140,88,86,100,277,129,135,118,111,97,108,114,135,167,106,93,120,109,12008	166202222,166207938,166288842,166291263,166310719,166311171,166319124,166320286,166321545,166323332,166325778,166326174,166328012,166330906,166331982,166334171,166334887,166337486,166338715,166339720,166339970,166342998,166345504,166345907,166347010,166349552,166351681,166355842,166356324,166363636	ALDBGALT0000000648
MSTRG.1895.4	1	+	179181032	179247860	10	461,302,96,85,18407,170,19201,83,126,147	179181032,179183267,179185968,179191904,179193477,179216065,179219419,179242012,179242345,179247713	ALDBGALT0000000709
MSTRG.1947.2	1	+	185466217	185511749	9	23360,198,183,237,148,116,191,145,8446	185466217,185493179,185493691,185494267,185496056,185499178,185501675,185502317,185503303	ALDBGALT0000000731
MSTRG.1947.1	1	+	185466054	185511301	10	23523,198,183,237,148,116,191,145,124,7614	185466054,185493179,185493691,185494267,185496056,185499178,185501675,185502317,185503303,185503687	ALDBGALT0000000731
MSTRG.1985.1	1	+	189151144	189166360	1	15216	189151144	ALDBGALT0000000742
MSTRG.2007.1	1	+	192901765	192913690	2	140,5895	192901765,192907795	ALDBGALT0000000751
MSTRG.76.6	1	-	3662609	3718872	20	1880,1421,129,189,139,63,92,174,179,124,110,130,86,32,163,61,200,126,495,147	3662609,3664513,3667108,3667988,3672114,3674406,3676453,3681597,3683945,3686181,3687614,3688071,3689184,3689361,3689885,3691885,3693532,3699537,3700839,3718725	ALDBGALT0000000779
MSTRG.156.1	1	-	13723611	13764823	2	1064,3530	13723611,13761293	ALDBGALT0000000806
MSTRG.154.1	1	-	14374875	14382462	1	7587	14374875	ALDBGALT0000000811
MSTRG.155.1	1	+	14374875	14382462	1	7587	14374875	ALDBGALT0000000811
MSTRG.199.3	1	-	18747412	18823316	12	1894,155,107,128,136,1365,129,132,157,1381,5017,10322	18747412,18750440,18752684,18757551,18759733,18779808,18781933,18783022,18787388,18799421,18804983,18812994	ALDBGALT0000000822
MSTRG.280.2	1	-	30862725	30905536	12	4081,120,2761,6683,107,47,68,98,78,155,79,698	30862725,30867135,30867653,30872025,30879621,30882190,30882848,30883950,30885533,30893938,30894930,30904838	ALDBGALT0000000866
MSTRG.280.1	1	-	30856039	30905605	15	10767,120,219,344,2511,107,90,107,47,68,98,78,155,79,233	30856039,30867135,30867653,30870070,30872025,30877452,30878618,30879621,30882190,30882848,30883950,30885533,30893938,30894930,30905372	ALDBGALT0000000866
MSTRG.291.3	1	-	32603492	32605629	2	908,512	32603492,32605117	ALDBGALT0000000876
MSTRG.385.1	1	-	44335702	44354524	2	1625,16928	44335702,44337596	ALDBGALT0000000932
MSTRG.399.1	1	-	45159805	45228417	4	5974,136,899,1002	45159805,45167843,45168952,45227415	ALDBGALT0000000944
MSTRG.399.2	1	-	45160581	45205620	4	5198,136,899,814	45160581,45167843,45168952,45204806	ALDBGALT0000000944
MSTRG.656.2	1	-	56723499	56787309	19	10017,277,86,209,146,98,158,125,210,90,92,107,88,163,187,142,161,118,22173	56723499,56734513,56735691,56737837,56738197,56740096,56744748,56745398,56746903,56747929,56752002,56754357,56755187,56756930,56757637,56758103,56760030,56761060,56765136	ALDBGALT0000000998
MSTRG.656.1	1	-	56723499	56787545	20	10017,277,86,209,149,98,158,125,210,90,92,107,88,163,187,142,161,118,86,116	56723499,56734513,56735691,56737837,56738197,56740096,56744748,56745398,56746903,56747929,56752002,56754357,56755187,56756930,56757637,56758103,56760030,56761060,56765136,56787429	ALDBGALT0000000998
MSTRG.664.3	1	+	56974500	56988456	5	92,145,121,8251,3811	56974500,56974673,56974890,56975176,56984645	ALDBGALT0000001003
MSTRG.665.3	1	-	56975899	57058551	18	13046,135,132,119,47,177,85,118,137,37,160,120,149,103,104,264,102,138	56975899,56989792,56992747,56993393,56994579,56995640,56998040,56999249,57000077,57004405,57006022,57014247,57015443,57016748,57017523,57032642,57043564,57058413	ALDBGALT0000001003
MSTRG.672.1	1	-	57363588	57379716	8	6200,69,151,132,139,154,159,5006	57363588,57370872,57371380,57371724,57372313,57372705,57373539,57374710	ALDBGALT0000001004
MSTRG.671.6	1	+	57358478	57369058	2	5346,4462	57358478,57364596	ALDBGALT0000001004
MSTRG.793.1	1	-	67639305	67644084	7	769,1429,248,112,108,64,319	67639305,67640264,67642789,67643134,67643319,67643550,67643765	ALDBGALT0000001039
MSTRG.836.1	1	+	71328390	71371740	9	917,128,67,245,161,139,203,448,8953	71328390,71332174,71333928,71351557,71354326,71355734,71358284,71360762,71362787	ALDBGALT0000001050
MSTRG.862.2	1	+	72634328	72781455	13	21327,79,170,189,105,78,108,135,93,69,177,114,4216	72634328,72656302,72660719,72663007,72665572,72696727,72706099,72727718,72729209,72729475,72731192,72740230,72777239	ALDBGALT0000001054
MSTRG.977.1	1	-	77756245	77770584	8	2753,2271,94,1625,101,129,82,112	77756245,77759036,77762524,77763122,77765768,77769126,77769986,77770472	ALDBGALT0000001069
MSTRG.983.1	1	-	78387557	78400992	4	6514,119,79,232	78387557,78395473,78396551,78400760	ALDBGALT0000001071
MSTRG.1003.1	1	-	79219233	79232278	3	2229,215,335	79219233,79231226,79231943	ALDBGALT0000001078
MSTRG.1026.1	1	-	80336063	80338155	1	2092	80336063	ALDBGALT0000001081
MSTRG.1255.2	1	-	105909216	106101667	4	2957,160,28395,10823	105909216,105915024,105916124,106090844	ALDBGALT0000001199
MSTRG.1255.1	1	-	105909216	105950103	4	2957,160,174,445	105909216,105915024,105916124,105949658	ALDBGALT0000001199
MSTRG.1408.1	1	-	121879961	121904959	12	2953,6452,110,56,214,116,39,87,109,97,80,84	121879961,121883068,121890192,121890485,121892797,121898031,121899748,121902013,121902427,121902803,121903028,121904875	ALDBGALT0000001284
MSTRG.1472.2	1	-	130355856	130371824	2	7900,7947	130355856,130363877	ALDBGALT0000001318
MSTRG.1472.1	1	-	130354145	130377192	2	14668,195	130354145,130376997	ALDBGALT0000001318
MSTRG.1881.1	1	+	178578858	178620929	10	16303,95,121,70,33,6575,127,1321,78,1246	178578858,178599541,178602689,178604160,178605357,178606201,178614345,178615674,178617408,178619683	ALDBGALT0000001454
MSTRG.1915.1	1	+	180825306	180972303	7	342,3209,719,486,144,155,19972	180825306,180835664,180848846,180898169,180912831,180941946,180952331	ALDBGALT0000001463
MSTRG.1993.3	1	-	190318520	190324640	3	59,2773,1479	190318520,190319067,190323161	ALDBGALT0000001495
MSTRG.2021.1	1	-	193380090	193443628	12	4014,6543,46,105,102,59,36,82,53,53,111,210	193380090,193384185,193390944,193393301,193397359,193400666,193409487,193411077,193412830,193416875,193425465,193443418	ALDBGALT0000001501
MSTRG.2029.1	1	-	194105692	194189490	16	3844,47,92,79,166,61,88,85,127,106,86,75,162,35,118,244	194105692,194112028,194119694,194138151,194152294,194153724,194154349,194154885,194155707,194158759,194168844,194172640,194173624,194175091,194176348,194189246	ALDBGALT0000001507
MSTRG.6569.1	2	+	149244422	149250054	1	5632	149244422	ALDBGALT0000001508
MSTRG.2142.4	10	+	850776	878939	14	337,89,579,179,97,27,204,178,75,128,132,152,126,2968	850776,852162,853030,854293,855749,859090,859927,865046,868580,869261,869657,869930,874443,875971	ALDBGALT0000001520
MSTRG.2190.1	10	-	2402220	2414549	12	4292,91,80,83,130,95,167,117,67,2421,149,83	2402220,2406704,2407050,2407606,2407792,2408293,2408828,2409339,2410174,2410510,2414108,2414466	ALDBGALT0000001525
MSTRG.2189.6	10	+	2380114	2405902	6	2555,314,5073,154,218,4758	2380114,2383971,2389751,2398331,2399913,2401144	ALDBGALT0000001525
MSTRG.2208.2	10	+	2987919	3032886	5	3149,197,749,9155,158	2987919,3000360,3007132,3015267,3032728	ALDBGALT0000001529
MSTRG.2208.3	10	+	2987919	3074084	11	3149,197,749,7884,116,72,192,75,102,153,18660	2987919,3000360,3007132,3015267,3033163,3036432,3049510,3050702,3054701,3055034,3055424	ALDBGALT0000001529
MSTRG.2233.2	10	+	3773962	3855118	21	7267,166,158,227,393,111,194,495,118,186,122,4046,8105,222,139,130,49,27,153,6213,5198	3773962,3784575,3787887,3789015,3790206,3791846,3792659,3793481,3795599,3796376,3797830,3800756,3806152,3831183,3836642,3839232,3840021,3840733,3841716,3843222,3849920	ALDBGALT0000001532
MSTRG.2233.12	10	+	3774246	3855601	24	371,154,166,158,227,393,111,194,495,118,186,122,4046,98,222,139,130,49,27,153,46,90,81,5681	3774246,3781075,3784575,3787887,3789015,3790206,3791846,3792659,3793481,3795599,3796376,3797830,3800756,3814159,3831183,3836642,3839232,3840021,3840733,3841716,3843222,3849100,3849354,3849920	ALDBGALT0000001532
MSTRG.2245.9	10	+	4985613	5044048	28	219,105,268,120,135,117,160,185,943,5955,51,259,9746,77,63,68,60,100,95,114,91,80,60,94,96,59,123,355	4985613,4986289,4988627,4990015,4991419,4991903,4993844,4995919,4996593,4999594,5005647,5006481,5008972,5019091,5019765,5019931,5025284,5028927,5032449,5035109,5037638,5039059,5039434,5040118,5040863,5041955,5042685,5043693	ALDBGALT0000001538
MSTRG.2272.1	10	-	6833629	6883452	10	9140,174,174,143,103,159,65,58,1523,10498	6833629,6844276,6845693,6854987,6857143,6858426,6861961,6863387,6870560,6872954	ALDBGALT0000001550
MSTRG.2271.2	10	+	6810739	6841146	18	192,88,65,186,48,4573,150,110,161,92,164,169,125,168,315,142,158,7622	6810739,6811535,6817731,6818007,6818619,6819614,6826080,6826318,6826514,6826999,6827321,6828493,6829254,6830421,6831377,6832149,6833025,6833524	ALDBGALT0000001550
MSTRG.2285.7	10	+	7964239	8011767	13	4731,1749,118,173,86,104,124,3834,114,73,64,86,2085	7964239,7969060,7979332,7991479,7993462,7994310,7995147,7998740,8005829,8007091,8007797,8008341,8009682	ALDBGALT0000001553
MSTRG.2285.3	10	+	7941178	8011767	20	193,72,115,80,208,255,12,101,1406,89,3616,1749,118,173,86,104,124,3834,114,4676	7941178,7945424,7948041,7948962,7949221,7953380,7954465,7955271,7956392,7959696,7965354,7969060,7979332,7991479,7993462,7994310,7995147,7998740,8005829,8007091	ALDBGALT0000001553
MSTRG.2296.1	10	-	8891220	8940372	6	23253,202,165,145,1212,15157	8891220,8915081,8916017,8918198,8919128,8925215	ALDBGALT0000001556
MSTRG.2360.18	10	+	12119805	12151857	12	226,49,69,185,236,78,1314,58,119,1175,110,549	12119805,12120123,12122066,12122651,12123627,12128775,12132220,12135313,12139871,12141269,12146317,12151308	ALDBGALT0000001571
MSTRG.2360.17	10	+	12119655	12151855	13	376,188,69,188,236,78,58,119,1175,110,125,165,64	12119655,12121087,12122066,12122648,12123627,12128775,12135313,12139871,12141269,12146317,12148313,12151308,12151791	ALDBGALT0000001571
MSTRG.2360.14	10	+	12113571	12224840	34	117,81,80,188,69,188,236,3830,147,94,58,119,1175,110,165,109,101,97,103,82,125,350,285,41,4835,98,202,310,184,157,86,7387,212,1326	12113571,12117421,12119951,12121087,12122066,12122648,12123627,12128775,12133141,12133777,12135313,12139871,12141269,12146317,12151308,12157302,12157790,12159922,12161645,12165881,12178090,12178380,12181266,12185281,12186367,12192308,12196413,12199242,12205335,12205943,12207497,12208476,12217477,12223514	ALDBGALT0000001573
MSTRG.2385.22	10	-	13974004	14169810	35	5848,313,450,51,45,71,165,180,83,182,77,249,118,126,251,147,113,136,67,68,172,2976,43,109,184,6488,137,82,16824,2827,190,17500,148,45,37020	13974004,13980650,13982421,13983376,13984329,13984808,13986663,13987457,13987988,13988155,13989703,13991140,13991908,13992134,13992734,13993593,13994187,13995107,13996565,13997373,13999740,14002092,14006081,14014463,14015569,14018048,14030483,14034389,14045711,14066652,14072332,14075268,14103985,14119822,14132790	ALDBGALT0000001601
MSTRG.2391.1	10	+	14612743	14681032	43	439,71,80,57,3183,134,220,87,62,123,150,134,226,101,45,176,125,217,90,191,189,163,153,72,150,149,97,93,174,176,42,140,142,151,123,129,141,135,179,100,226,250,3201	14612743,14615741,14616515,14620489,14626033,14629552,14642215,14645141,14650641,14651736,14652125,14652423,14653230,14653980,14654582,14654772,14655624,14655943,14656582,14656795,14657999,14658593,14659123,14660409,14661504,14662233,14662874,14663695,14664253,14665333,14666963,14668993,14669569,14669845,14671296,14672237,14673113,14674429,14675886,14676471,14676777,14677367,14677831	ALDBGALT0000001609
MSTRG.2452.1	10	+	18604204	18614069	1	9865	18604204	ALDBGALT0000001636
MSTRG.2466.7	10	+	19282103	19290577	4	178,102,75,5680	19282103,19282681,19283872,19284897	ALDBGALT0000001638
MSTRG.2466.4	10	+	19282097	19302064	5	184,102,341,5678,971	19282097,19282681,19283872,19284897,19301093	ALDBGALT0000001638
MSTRG.2515.2	10	+	20331934	20383890	37	2126,157,78,77,68,114,179,91,164,85,279,161,125,164,91,168,143,171,84,72,70,209,156,164,225,141,85,233,133,103,136,88,213,167,123,109,4061	20331934,20336232,20337190,20338060,20339995,20341026,20341457,20342272,20342848,20346152,20347338,20347867,20348548,20353267,20356465,20357741,20358311,20358789,20360110,20360291,20360458,20361561,20362773,20363081,20364376,20366391,20366623,20368919,20369941,20370405,20371845,20373737,20374236,20375549,20376994,20377826,20379829	ALDBGALT0000001648
MSTRG.2236.12	10	-	4049311	4078339	9	1578,2549,51,66,90,78,61,61,100	4049311,4054426,4058493,4060412,4061249,4062389,4063343,4064040,4078239	ALDBGALT0000001666
MSTRG.2236.17	10	-	4052820	4078339	7	4155,1985,90,78,61,61,100	4052820,4058493,4061249,4062389,4063343,4064040,4078239	ALDBGALT0000001667
MSTRG.2236.13	10	-	4052786	4078464	8	4189,51,66,90,78,61,61,12603	4052786,4058493,4060412,4061249,4062389,4063343,4064040,4065861	ALDBGALT0000001667
MSTRG.2250.1	10	-	5495126	5535890	2	16288,541	5495126,5535349	ALDBGALT0000001675
MSTRG.2374.1	10	-	12980677	13021798	11	7735,85,70,111,93,184,168,176,201,82,173	12980677,12989367,12990322,12991643,12993460,12996758,12999819,13001508,13011022,13012021,13021625	ALDBGALT0000001697
MSTRG.2374.2	10	-	12981906	13021737	11	6506,85,70,111,93,184,168,176,201,82,9462	12981906,12989367,12990322,12991643,12993460,12996758,12999819,13001508,13011022,13012021,13012275	ALDBGALT0000001697
MSTRG.2631.1	11	-	2486128	2501106	3	8576,43,940	2486128,2495438,2500166	ALDBGALT0000001752
MSTRG.2658.2	11	-	5114625	5198051	40	4164,105,129,222,140,1190,161,909,203,220,43,58,118,104,90,160,200,197,111,180,168,196,211,256,144,177,244,122,138,87,118,56,69,147,112,338,1604,89,83,379	5114625,5120293,5122057,5122774,5123514,5124476,5126448,5128502,5129673,5129971,5130340,5130708,5131412,5131646,5132419,5133217,5133857,5135255,5136122,5136950,5137703,5138353,5140025,5140776,5141488,5142466,5143694,5144825,5146611,5148190,5148746,5150041,5150183,5150883,5154037,5161990,5183050,5189159,5190824,5197672	ALDBGALT0000001777
MSTRG.2658.3	11	-	5115309	5197911	41	3480,105,129,222,140,169,273,164,909,203,220,43,58,118,104,90,160,200,197,111,180,168,196,211,256,144,177,244,122,138,87,118,56,69,147,112,338,1604,89,83,2586	5115309,5120293,5122057,5122774,5123514,5124476,5125393,5126448,5128502,5129673,5129971,5130340,5130708,5131412,5131646,5132419,5133217,5133857,5135255,5136122,5136950,5137703,5138353,5140025,5140776,5141488,5142466,5143694,5144825,5146611,5148190,5148746,5150041,5150183,5150883,5154037,5161990,5183050,5189159,5190824,5195325	ALDBGALT0000001777
MSTRG.2674.7	11	+	7889805	7943705	17	172,97,183,1939,124,91,430,566,106,94,110,142,71,129,153,133,2369	7889805,7893944,7895924,7902862,7910948,7924935,7926013,7929255,7931335,7932834,7933250,7934453,7935591,7937020,7938155,7939632,7941336	ALDBGALT0000001798
MSTRG.2682.1	11	+	7987675	8007812	13	148,171,116,209,93,234,169,121,132,119,87,142,6210	7987675,7988216,7988813,7990619,7991479,7993943,7994277,7995689,7998678,7999426,8000233,8000679,8001602	ALDBGALT0000001799
MSTRG.2694.2	11	+	9891255	9941519	21	2109,106,115,105,135,6157,138,134,3152,135,132,102,74,159,117,112,57,83,133,159,3958	9891255,9894593,9898782,9901255,9903738,9904007,9911521,9913124,9917468,9920983,9922663,9923748,9924668,9924885,9925409,9925882,9926536,9930065,9935966,9936811,9937561	ALDBGALT0000001805
MSTRG.2710.1	11	-	10871320	11006074	14	4834,123,57,126,131,170,115,8876,90,123,228,138,173,1109	10871320,10917326,10940115,10948895,10949931,10967063,10973326,10977504,10988222,10989717,10990630,10992036,11001070,11004965	ALDBGALT0000001816
MSTRG.2727.1	11	+	11507420	11584767	16	960,74,117,231,167,94,136,112,60,42,118,117,13364,177,99,11644	11507420,11509143,11509624,11515780,11521504,11521991,11522574,11523393,11524258,11525034,11525509,11528079,11533492,11562874,11572121,11573123	ALDBGALT0000001820
MSTRG.2727.3	11	+	11508271	11582016	16	109,598,231,167,94,136,112,60,42,118,117,3256,1197,177,99,8893	11508271,11509143,11515780,11521504,11521991,11522574,11523393,11524258,11525034,11525509,11528079,11533492,11545659,11562874,11572121,11573123	ALDBGALT0000001820
MSTRG.2749.1	11	+	15480071	15544959	6	164,19946,218,211,144,5785	15480071,15497190,15524214,15536396,15537333,15539174	ALDBGALT0000001828
MSTRG.2749.2	11	+	15485566	15543541	6	1854,595,218,211,144,4367	15485566,15516541,15524214,15536396,15537333,15539174	ALDBGALT0000001828
MSTRG.2855.2	11	+	19734841	19834198	8	2749,497,232,108,134,201,103,16567	19734841,19741538,19766666,19799733,19808167,19808495,19816242,19817631	ALDBGALT0000001848
MSTRG.2663.11	11	-	6644762	6749371	25	4179,125,115,108,147,156,82,164,39,1225,85,98,73,81,44,186,133,159,128,112,709,1881,2201,540,44478	6644762,6649055,6649806,6650661,6651144,6651954,6652638,6653555,6654381,6655003,6657028,6657841,6658788,6659934,6660389,6661285,6662665,6666283,6666682,6668349,6668764,6669498,6672157,6675104,6704893	ALDBGALT0000001874
MSTRG.2662.2	11	+	6630400	6648796	12	134,209,547,145,111,185,124,76,108,133,3360,4264	6630400,6630805,6632094,6633877,6635082,6635538,6636593,6637318,6638203,6638880,6640238,6644532	ALDBGALT0000001874
MSTRG.2999.1	12	+	4367974	4377012	3	720,51,4182	4367974,4371490,4372830	ALDBGALT0000001982
MSTRG.3101.13	12	+	10969858	11027346	15	4311,82,240,135,235,133,135,104,125,113,138,103,101,171,8609	10969858,10987817,10992489,10993381,10995785,11001269,11004400,11006441,11006658,11011002,11013933,11015072,11016109,11016804,11018737	ALDBGALT0000002010
MSTRG.3175.1	12	+	18145742	18148926	2	1040,2124	18145742,18146802	ALDBGALT0000002029
MSTRG.3174.1	12	-	18145066	18160315	12	843,3152,132,65,116,85,63,163,150,203,113,64	18145066,18145954,18149639,18150049,18151564,18152131,18152887,18153896,18155674,18156640,18156977,18160251	ALDBGALT0000002029
MSTRG.2895.6	12	-	885659	950945	21	5868,129,246,179,176,110,140,65,43,114,127,83,151,102,98,247,89,241,95,157,297	885659,892337,892950,893378,894328,896839,898651,900203,901291,902486,903298,904782,906464,907757,908878,910298,911457,911834,916467,921979,950648	ALDBGALT0000002039
MSTRG.2895.3	12	-	855455	950945	27	3989,1117,113,122,96,49,5639,129,246,179,176,110,140,65,43,114,127,83,151,102,98,247,89,241,95,157,301	855455,860147,862185,868123,871132,873316,885888,892337,892950,893378,894328,896839,898651,900203,901291,902486,903298,904782,906464,907757,908878,910298,911457,911834,916467,921979,950644	ALDBGALT0000002039
MSTRG.2922.1	12	-	1865375	1875257	4	1572,4527,227,254	1865375,1867071,1871742,1875003	ALDBGALT0000002053
MSTRG.3019.1	12	-	5146464	5193490	6	2798,163,136,146,407,666	5146464,5157685,5158213,5161604,5191161,5192824	ALDBGALT0000002065
MSTRG.3019.2	12	-	5146464	5193490	8	2798,70,159,163,133,146,407,666	5146464,5150730,5153669,5157685,5158213,5161604,5191161,5192824	ALDBGALT0000002065
MSTRG.3028.1	12	-	6088026	6101591	2	11945,1293	6088026,6100298	ALDBGALT0000002070
MSTRG.3122.2	12	+	11519373	11522855	15	263,296,112,45,140,60,55,185,51,171,69,58,96,39,604	11519373,11519721,11520122,11520316,11520466,11520701,11520893,11521055,11521311,11521438,11521681,11521827,11521953,11522121,11522251	ALDBGALT0000002094
MSTRG.3122.1	12	+	11519147	11522933	16	399,22,296,112,45,140,60,55,185,51,171,72,58,96,39,682	11519147,11519614,11519721,11520122,11520316,11520466,11520701,11520893,11521055,11521311,11521438,11521678,11521827,11521953,11522121,11522251	ALDBGALT0000002094
MSTRG.3199.5	12	-	19678480	19719800	3	28270,57,240	19678480,19709954,19719560	ALDBGALT0000002126
MSTRG.3199.2	12	-	19646821	19721561	7	4299,136,935,709,57,240,141	19646821,19651874,19658658,19706508,19709954,19719560,19721420	ALDBGALT0000002126
MSTRG.3316.5	13	+	9079522	9137434	11	85,1731,62,73,95,125,105,61,101,123,3943	9079522,9080846,9099983,9106460,9116172,9116866,9119608,9123710,9124841,9127654,9133491	ALDBGALT0000002154
MSTRG.3316.1	13	+	9079517	9142534	13	90,62,73,95,125,105,61,101,123,4745,173,141,163	9079517,9099983,9106460,9116172,9116866,9119608,9123710,9124841,9127654,9133491,9139232,9140066,9142371	ALDBGALT0000002154
MSTRG.3389.1	13	-	12879457	12903831	12	4426,110,126,112,102,205,94,91,174,82,114,64	12879457,12885664,12885876,12886356,12887005,12887816,12888372,12888935,12889796,12891155,12891840,12903767	ALDBGALT0000002165
MSTRG.3413.1	13	+	13397315	13439532	9	739,195,251,72,83,97,205,94,10215	13397315,13404332,13415172,13418593,13419360,13424637,13425501,13427683,13429317	ALDBGALT0000002167
MSTRG.3435.1	13	+	14314697	14316745	2	158,1293	14314697,14315452	ALDBGALT0000002177
MSTRG.3437.5	13	+	14362980	14423106	24	285,167,191,213,178,145,158,42,84,123,136,24,68,55,148,211,130,82,230,84,84,173,102,6193	14362980,14372482,14373589,14374208,14377628,14378727,14379972,14385047,14385982,14399361,14401180,14401551,14403570,14404137,14404626,14408299,14410278,14410858,14411220,14411625,14415177,14415360,14415935,14416913	ALDBGALT0000002179
MSTRG.3479.1	13	+	16955320	16981226	5	414,5022,200,249,324	16955320,16966241,16977532,16978191,16980902	ALDBGALT0000002191
MSTRG.3501.1	13	+	17375823	17485536	21	391,96,62,72,102,111,105,130,101,95,79,37,66,75,88,59,106,160,139,18968,10181	17375823,17391469,17392444,17392814,17394225,17396621,17397412,17397772,17398240,17399787,17406613,17422639,17428571,17429318,17434740,17435959,17436974,17448213,17451954,17454596,17475355	ALDBGALT0000002193
MSTRG.3521.2	13	+	18246001	18329809	30	171,168,114,106,125,69,579,1228,202,215,153,108,128,280,257,267,172,91,131,120,140,177,135,5830,4104,57,114,148,158,12193	18246001,18265961,18268353,18268844,18272297,18273501,18274456,18278785,18280681,18282824,18284033,18285016,18285666,18286453,18287731,18288594,18294321,18297320,18297517,18299636,18300248,18300737,18301445,18303261,18309485,18314932,18315559,18316068,18316539,18317616	ALDBGALT0000002201
MSTRG.3521.1	13	+	18246001	18327762	30	171,168,114,106,125,69,579,1228,202,215,153,108,128,280,257,267,172,91,131,120,140,177,135,5830,73,3817,114,148,158,10146	18246001,18265961,18268353,18268844,18272297,18273501,18274456,18278785,18280681,18282824,18284033,18285016,18285666,18286453,18287731,18288594,18294321,18297320,18297517,18299636,18300248,18300737,18301445,18303261,18309485,18309772,18315559,18316068,18316539,18317616	ALDBGALT0000002201
MSTRG.3251.13	13	-	2455357	2483324	15	402,122,394,391,44,132,171,126,126,53,104,42,62,10668,571	2455357,2457317,2458029,2459932,2460784,2461778,2463051,2463430,2464159,2464755,2465825,2466244,2466943,2471702,2482753	ALDBGALT0000002234
MSTRG.3251.3	13	-	2443734	2483526	18	1088,180,160,3911,122,394,391,44,132,171,126,126,53,104,42,62,2089,791	2443734,2446034,2448512,2451848,2457317,2458029,2459932,2460784,2461778,2463051,2463430,2464159,2464755,2465825,2466244,2466943,2480281,2482735	ALDBGALT0000002234
MSTRG.3251.5	13	-	2454667	2483505	18	1092,122,394,391,44,132,171,126,126,53,104,42,62,1079,2215,412,23,74	2454667,2457317,2458029,2459932,2460784,2461778,2463051,2463430,2464159,2464755,2465825,2466244,2466943,2471702,2480155,2482735,2483249,2483431	ALDBGALT0000002235
MSTRG.3284.1	13	-	7786556	7813478	8	4896,133,1153,1266,75,3500,226,7418	7786556,7792129,7792697,7794683,7798161,7801356,7805153,7806060	ALDBGALT0000002259
MSTRG.3298.2	13	-	8490912	8503043	3	3686,120,1378	8490912,8496109,8501665	ALDBGALT0000002264
MSTRG.3343.1	13	-	10272657	10285702	7	2579,94,240,151,93,104,3926	10272657,10276612,10279291,10280383,10281412,10281574,10281776	ALDBGALT0000002276
MSTRG.3455.3	13	-	15802893	15826118	18	2975,104,93,105,138,176,111,174,159,121,207,56,119,113,110,3640,3169,190	15802893,15806254,15807006,15807236,15807678,15808251,15808636,15809240,15809938,15810626,15810934,15811435,15812066,15812948,15813429,15813858,15817810,15825928	ALDBGALT0000002305
MSTRG.3455.1	13	-	15802893	15826128	21	2975,104,93,105,138,176,111,174,159,121,207,56,119,113,110,127,103,173,164,78,7526	15802893,15806254,15807006,15807236,15807678,15808251,15808636,15809240,15809938,15810626,15810934,15811435,15812066,15812948,15813429,15813858,15814859,15816600,15817334,15817810,15818602	ALDBGALT0000002305
MSTRG.3467.1	13	-	16672569	16736631	6	6629,12737,136,3350,75,38975	16672569,16679593,16692868,16693754,16697325,16697656	ALDBGALT0000002309
MSTRG.3510.2	13	+	17954048	17988176	15	225,153,235,201,116,89,161,2088,2305,165,183,180,84,101,3537	17954048,17957872,17958273,17966641,17968475,17969738,17970272,17971035,17973827,17980795,17981748,17982317,17983405,17983727,17984639	ALDBGALT0000002317
MSTRG.3510.7	13	+	17954048	17988191	16	3977,235,243,63,201,1352,161,67,136,90,2305,165,183,1172,101,3552	17954048,17958273,17961231,17965263,17966641,17968475,17970272,17971035,17971905,17973033,17973827,17980795,17981748,17982317,17983727,17984639	ALDBGALT0000002317
MSTRG.3751.1	14	+	8571887	8590777	15	687,151,129,1636,125,175,140,117,102,117,80,63,60,83,2949	8571887,8573478,8574854,8575217,8577829,8578093,8579074,8579536,8579928,8580256,8580458,8581083,8582024,8582642,8587828	ALDBGALT0000002362
MSTRG.3888.10	14	+	14350169	14376698	13	70,175,37,80,139,243,87,57,51,74,100,504,5074	14350169,14350824,14352296,14353430,14360937,14361681,14364882,14365877,14366986,14367128,14368936,14370080,14371624	ALDBGALT0000002391
MSTRG.3888.14	14	+	14350169	14376699	15	70,175,37,80,139,3288,57,51,740,100,111,99,163,800,3311	14350169,14350824,14352296,14353430,14360937,14361681,14365877,14366986,14367128,14368936,14370080,14370485,14371624,14372233,14373388	ALDBGALT0000002391
MSTRG.3539.1	14	-	764378	828456	25	14368,15349,185,190,75,87,56,70,111,76,43,44,78,57,81,43,39,66,166,61,82,68,80,78,79	764378,779419,795032,799384,806771,810659,812282,812956,813111,814812,816263,816749,818409,819507,820660,821395,822130,822895,823536,824424,826144,826318,827151,828073,828377	ALDBGALT0000002396
MSTRG.3538.3	14	-	909965	926611	4	1891,9314,111,851	909965,914482,925321,925760	ALDBGALT0000002398
MSTRG.3543.1	14	+	922876	945678	4	8019,183,160,12429	922876,932174,932733,933249	ALDBGALT0000002398
MSTRG.3553.1	14	-	1109037	1136076	26	3828,120,107,93,136,175,57,80,97,103,128,158,150,156,146,521,146,102,101,175,126,123,183,233,1169,680	1109037,1113198,1113728,1114432,1114803,1116176,1117802,1118134,1118613,1118914,1119300,1120445,1120856,1121549,1122543,1123439,1124779,1125287,1126835,1127027,1128637,1129437,1130064,1131447,1133773,1135396	ALDBGALT0000002399
MSTRG.3569.2	14	-	2525642	2592617	64	8689,47,115,74,91,124,56,150,116,76,155,669,122,161,142,49,5553,2848,110,92,71,114,113,128,193,134,124,227,88,119,124,181,141,160,255,125,99,147,162,112,168,105,180,150,180,130,198,61,92,97,158,78,121,109,177,142,146,187,106,160,138,197,291,141	2525642,2534422,2535431,2535880,2536329,2537006,2537620,2540253,2540925,2541362,2542303,2542703,2543760,2544514,2547076,2550354,2556105,2563026,2566293,2566519,2567140,2568030,2568677,2569617,2570012,2570608,2571219,2572248,2572964,2574098,2574681,2574888,2575456,2576106,2576927,2577881,2578284,2578792,2580107,2580701,2581185,2582271,2582570,2583286,2583527,2583894,2584231,2584756,2585086,2585574…	ALDBGALT0000002418
MSTRG.3737.6	14	+	8076467	8208112	5	46876,173,33641,196,17974	8076467,8147682,8148463,8185459,8190138	ALDBGALT0000002465
MSTRG.3737.4	14	+	8053242	8209225	12	243,523,173,203,81,217,177,263,196,334,7929,2099	8053242,8122820,8147682,8148463,8165851,8176083,8178312,8181841,8185459,8191050,8198796,8207126	ALDBGALT0000002465
MSTRG.3766.8	14	-	8946352	8959304	7	1977,107,712,1231,64,3163,327	8946352,8949944,8951539,8952272,8955009,8955727,8958977	ALDBGALT0000002476
MSTRG.3766.5	14	-	8946352	9096066	29	1977,107,200,1030,64,3163,87,141,16103,168,205,152,121,129,51,45,110,123,101,130,229,114,54,175,124,106,149,134,3590	8946352,8949944,8951539,8952473,8955009,8955727,8962747,8998651,9034166,9060799,9062170,9063019,9068735,9072513,9074948,9076549,9077067,9078466,9078825,9079881,9081258,9084420,9085597,9086260,9087339,9089334,9090231,9091141,9092476	ALDBGALT0000002476
MSTRG.3820.1	14	-	12486140	12542495	34	260,1617,483,103,2429,170,147,89,283,314,215,216,175,264,732,103,7878,73,146,86,139,186,148,70,121,156,74,110,161,72,141,83,168,98	12486140,12489119,12491350,12492029,12493554,12496770,12498380,12501467,12502892,12504635,12506072,12507462,12509339,12510301,12511228,12513585,12517267,12525434,12525903,12526591,12527034,12527731,12528420,12528936,12529137,12529643,12531787,12532037,12533217,12533915,12539227,12539778,12540856,12542397	ALDBGALT0000002484
MSTRG.3830.1	14	-	12886452	12904203	16	3831,95,84,86,156,173,519,168,116,2036,82,122,199,176,110,36	12886452,12890477,12891033,12892018,12892197,12893260,12894004,12895012,12896001,12897309,12900005,12900528,12900865,12901395,12901718,12904167	ALDBGALT0000002486
MSTRG.3830.3	14	-	12886528	12901828	16	3755,95,84,86,156,173,519,168,116,126,159,136,82,536,176,110	12886528,12890477,12891033,12892018,12892197,12893260,12894004,12895012,12896001,12897309,12898756,12899209,12900005,12900528,12901395,12901718	ALDBGALT0000002486
MSTRG.3899.1	14	-	14856101	14882389	6	1918,3357,5030,533,77,240	14856101,14858048,14861453,14868338,14872149,14882149	ALDBGALT0000002491
MSTRG.3941.1	15	+	1314322	1413625	14	1640,137,158,129,66,3277,7319,103,92,133,118,110,1037,6246	1314322,1317384,1318630,1320600,1321796,1322858,1389332,1397299,1400875,1402565,1403027,1403851,1405523,1407379	ALDBGALT0000002497
MSTRG.4019.10	15	-	6174291	6251819	24	19043,5186,108,189,60,1898,198,92,125,457,60,37,11344,104,90,110,139,76,149,114,190,199,147,1257	6174291,6193920,6199908,6200739,6202627,6204724,6207134,6209915,6211228,6218303,6219467,6220914,6227344,6239306,6241305,6243055,6243628,6244375,6246465,6247098,6248644,6249628,6250307,6250562	ALDBGALT0000002511
MSTRG.4191.1	15	-	9967728	10018758	26	873,189,94,192,142,55,144,381,75,133,106,129,155,141,86,83,80,126,112,160,109,91,69,35,54,13769	9967728,9969114,9970529,9970721,9971407,9972037,9972185,9972596,9973084,9973454,9974723,9976121,9976391,9976920,9979854,9980826,9984412,9989304,9990938,9991132,9992283,9993105,9997326,9997850,9999994,10004989	ALDBGALT0000002533
MSTRG.3943.6	15	+	1421985	1431739	5	1074,126,89,131,5414	1421985,1423469,1423966,1424342,1426325	ALDBGALT0000002568
MSTRG.3943.4	15	+	1421953	1431740	7	323,179,126,89,134,1904,3392	1421953,1422880,1423469,1423966,1424339,1426325,1428348	ALDBGALT0000002568
MSTRG.4132.7	15	-	8485342	8550655	14	3791,155,43,82,170,162,95,88,120,76,2960,9511,881,717	8485342,8491221,8492545,8493278,8494758,8498365,8499326,8500183,8511433,8513772,8514357,8518210,8535896,8549938	ALDBGALT0000002591
MSTRG.4138.1	15	-	8843413	8875988	3	25686,132,407	8843413,8869445,8875581	ALDBGALT0000002594
MSTRG.4559.3	17	+	8293783	8329319	33	281,82,263,339,123,234,156,186,114,114,234,111,193,146,114,120,153,229,202,154,463,120,113,572,429,149,217,91,166,296,148,98,3191	8293783,8295380,8307037,8307770,8310526,8310779,8311132,8311370,8311934,8312674,8313756,8314262,8315052,8315331,8315715,8316612,8316833,8317322,8317672,8317973,8318262,8319175,8319386,8319912,8321242,8322463,8323211,8323773,8324094,8325006,8325554,8325794,8326128	ALDBGALT0000002670
MSTRG.4617.3	17	-	10063018	10073726	7	3670,773,1016,1449,66,96,129	10063018,10068592,10069606,10071453,10073246,10073386,10073597	ALDBGALT0000002678
MSTRG.4616.4	17	+	10012302	10066629	39	657,132,96,87,99,97,99,153,102,102,79,100,82,4095,174,101,5735,312,91,75,98,33,129,170,112,96,126,96,96,153,96,90,103,158,159,60,171,87,3692	10012302,10022429,10027250,10027990,10028659,10029117,10030591,10031191,10031980,10032848,10033314,10035523,10036114,10036317,10041574,10041950,10043124,10049168,10050239,10050991,10051555,10052129,10052851,10053269,10053834,10054056,10054354,10055182,10055746,10056107,10056480,10056947,10058256,10059235,10059861,10060552,10061442,10062576,10062937	ALDBGALT0000002678
MSTRG.4629.1	17	-	10860146	10878683	7	10895,170,87,134,195,510,308	10860146,10872520,10873200,10873904,10874761,10876483,10878375	ALDBGALT0000002685
MSTRG.16293.1	AADN04009751.1	+	123	4531	1	4408	123	ALDBGALT0000002687
MSTRG.4696.7	18	+	4012149	4099177	19	1053,100,22,324,2592,1593,81,58,146,147,1461,232,168,192,144,195,71,140,358	4012149,4027324,4028268,4050006,4065447,4074091,4076568,4077364,4077627,4084719,4085276,4087052,4088902,4090303,4090647,4095516,4096449,4097210,4098819	ALDBGALT0000002758
MSTRG.4696.4	18	+	4012072	4099536	19	1130,100,22,324,2592,207,167,81,58,9110,1168,806,192,144,117,195,71,140,717	4012072,4027324,4028268,4050006,4065447,4074094,4075517,4076568,4077364,4077627,4087052,4088264,4090303,4090647,4093368,4095516,4096449,4097210,4098819	ALDBGALT0000002758
MSTRG.4784.1	18	+	6652932	6685640	17	8888,47,65,69,50,86,232,103,106,178,92,144,158,199,80,3514,238	6652932,6664433,6664569,6668138,6668809,6670744,6672090,6673077,6673476,6673940,6675172,6675710,6676620,6677206,6677903,6678279,6685402	ALDBGALT0000002774
MSTRG.4790.7	18	+	6806541	6831306	15	178,127,139,168,76,48,71,161,240,163,184,80,7237,157,39	6806541,6808002,6808568,6809904,6810749,6811333,6812655,6814017,6816186,6817120,6817446,6817865,6822062,6830892,6831267	ALDBGALT0000002776
MSTRG.4704.5	18	-	4257222	4280924	17	1710,90,4905,136,175,126,66,41,142,59,97,80,108,56,177,160,167	4257222,4260488,4261586,4266995,4268059,4268663,4270530,4271706,4272592,4273976,4275747,4275942,4276451,4277588,4278962,4279362,4280757	ALDBGALT0000002807
MSTRG.4704.6	18	-	4259702	4280924	15	6789,136,175,126,66,41,142,59,97,80,108,56,177,160,62	4259702,4266995,4268059,4268663,4270530,4271706,4272592,4273976,4275747,4275942,4276451,4277588,4278962,4279362,4280862	ALDBGALT0000002808
MSTRG.4731.1	18	+	4676170	4721659	56	467,129,209,73,46,159,137,2711,96,234,181,84,2288,96,231,196,75,5150,109,136,93,117,123,77,5455,33,108,60,67,178,45,69,70,105,93,104,118,125,91,57,98,52,131,121,144,99,207,69,80,106,72,84,121,124,206,4205	4676170,4677405,4677610,4678147,4678900,4679291,4679838,4680319,4683299,4683467,4683818,4684226,4684972,4688765,4688975,4689699,4690419,4691564,4698183,4698842,4700539,4700967,4701312,4701934,4702212,4708449,4708662,4708978,4709272,4709418,4709850,4710067,4710318,4710530,4710863,4711132,4711337,4711960,4712190,4712384,4712634,4712947,4713326,4713828,4714402,4714702,4715239,4715553,4715708,4715913…	ALDBGALT0000002811
MSTRG.4776.1	18	+	6336291	6353980	12	786,409,160,120,144,158,52,114,72,128,112,9582	6336291,6337160,6339194,6339725,6340514,6341581,6342011,6342209,6342708,6343386,6343975,6344398	ALDBGALT0000002816
MSTRG.4777.1	18	-	6344586	6361372	6	10679,1311,157,234,96,631	6344586,6355944,6357854,6358509,6359570,6360741	ALDBGALT0000002816
MSTRG.4804.1	18	-	7868496	7878562	5	4218,831,839,242,236	7868496,7873305,7875175,7876551,7878326	ALDBGALT0000002818
MSTRG.4804.2	18	-	7870282	7878562	6	2432,831,261,144,242,236	7870282,7873305,7875175,7875870,7876551,7878326	ALDBGALT0000002818
MSTRG.4813.4	18	-	7998755	8048227	76	531,56,80,141,117,95,76,149,549,118,92,72,108,114,171,114,138,128,170,160,120,830,139,120,176,111,59,157,133,186,139,227,101,159,211,113,194,3570,56,80,150,120,95,76,176,92,118,121,92,75,138,114,171,114,138,134,170,202,120,140,91,139,120,176,111,59,169,148,189,142,230,98,159,205,114,173	7998755,7999653,7999800,8000014,8000396,8001141,8001893,8002257,8003101,8003749,8004810,8005424,8005724,8006004,8006281,8006774,8007396,8007909,8008444,8008915,8009617,8009838,8011120,8011614,8012046,8012513,8013446,8013772,8014542,8015244,8015739,8015988,8016886,8017748,8018093,8018810,8020326,8021311,8025417,8025732,8026266,8026548,8026950,8027126,8027693,8028025,8028246,8028447,8028914,8029644…	ALDBGALT0000002819
MSTRG.4813.2	18	-	7976570	8021515	77	657,56,80,141,120,95,76,179,92,118,121,92,69,103,111,171,114,138,128,167,193,117,140,91,139,120,176,593,172,148,186,139,227,101,159,211,110,2112,56,80,141,117,95,76,149,92,118,118,92,72,108,114,171,114,138,128,170,160,120,140,91,139,120,176,111,59,157,133,186,139,227,101,159,211,113,194,204	7976570,7977732,7977868,7978214,7978515,7978956,7979310,7980120,7980658,7981196,7981640,7981863,7982365,7983128,7983901,7984463,7984898,7985140,7985597,7986277,7987079,7987393,7988006,7988402,7988712,7989112,7989424,7989682,7990755,7991435,7991726,7992263,7992670,7993473,7993729,7994464,7995171,7997174,7999653,7999800,8000014,8000396,8001141,8001893,8002257,8003101,8003532,8003749,8004810,8005424…	ALDBGALT0000002819
MSTRG.4867.4	18	-	10040792	10063039	24	375,89,66,66,78,83,139,45,85,67,162,89,423,107,81,237,99,73,71,105,138,4603,62,172	10040792,10041859,10042391,10042712,10043354,10043611,10044136,10045680,10046773,10047266,10049173,10049917,10050383,10050884,10051083,10051409,10052110,10052689,10052912,10054022,10054655,10054862,10059543,10062867	ALDBGALT0000002832
MSTRG.4918.10	18	-	10835910	10881979	2	45295,485	10835910,10881494	ALDBGALT0000002834
MSTRG.15411.1	AADN04005884.1	+	147	1783	1	1636	147	ALDBGALT0000002838
MSTRG.14784.2	AADN04003395.1	-	5731	14673	2	725,702	5731,13971	ALDBGALT0000002838
MSTRG.4997.2	19	+	3265242	3284287	14	138,89,103,132,126,219,336,221,203,86,134,118,118,3777	3265242,3269249,3270736,3271142,3271889,3273119,3273845,3274251,3274916,3275199,3275386,3275747,3276685,3280510	ALDBGALT0000002850
MSTRG.5060.1	19	+	4978947	5005595	7	2082,944,199,51,76,48,578	4978947,4987846,4994459,5001960,5003050,5004133,5005017	ALDBGALT0000002858
MSTRG.5135.14	19	+	6593484	6622053	22	242,134,153,141,299,177,159,96,71,166,67,308,119,95,6491,151,154,1890,102,79,100,3401	6593484,6594366,6594750,6595347,6596034,6596581,6597068,6597355,6597978,6598758,6599425,6599580,6600307,6601213,6601951,6609040,6609847,6612806,6614969,6616472,6616983,6618652	ALDBGALT0000002866
MSTRG.5171.1	19	+	7286982	7316659	31	7627,269,162,114,174,198,201,153,123,138,165,181,164,126,143,235,123,146,184,193,158,165,108,168,150,132,111,171,222,76,1009	7286982,7296139,7296508,7297460,7297971,7298990,7299856,7300337,7300762,7301133,7301555,7301839,7302480,7303918,7304610,7305095,7305685,7305899,7306211,7306728,7307381,7307731,7307987,7308217,7308555,7308973,7309272,7310063,7310543,7314859,7315650	ALDBGALT0000002869
MSTRG.5041.7	19	-	4780023	4789411	5	262,131,111,109,182	4780023,4787960,4788585,4788859,4789229	ALDBGALT0000002902
MSTRG.16993.1	AADN04013137.1	+	3576	4585	3	126,109,349	3576,3964,4236	ALDBGALT0000002902
MSTRG.5113.3	19	-	5966005	5990721	6	7972,33,1719,4483,148,1188	5966005,5974329,5978925,5982408,5989252,5989533	ALDBGALT0000002911
MSTRG.5384.1	2	-	9517537	9589184	21	4562,50,106,132,99,389,150,87,8815,90,49,83,177,121,56,90,73,77,135,42,354	9517537,9522209,9523279,9524279,9525112,9525501,9526147,9526992,9528839,9538154,9538872,9540268,9540720,9541521,9546531,9558353,9559317,9563063,9564279,9565125,9588830	ALDBGALT0000002982
MSTRG.5387.5	2	-	10132330	10244031	2	72372,39296	10132330,10204735	ALDBGALT0000002988
MSTRG.5419.2	2	+	15439325	15465941	3	957,76,7188	15439325,15445583,15458753	ALDBGALT0000003015
MSTRG.5419.1	2	+	15437051	15586161	18	3231,76,167,119,78,81,132,82,86,75,197,65,171,81,94,109,144,5539	15437051,15445583,15482456,15495219,15519279,15523841,15540218,15547010,15548020,15549858,15550551,15551268,15567883,15574631,15576500,15577678,15579217,15580622	ALDBGALT0000003015
MSTRG.5471.1	2	-	19838511	19843609	1	5098	19838511	ALDBGALT0000003031
MSTRG.5497.1	2	+	21759743	21767591	3	185,67,4540	21759743,21762067,21763051	ALDBGALT0000003036
MSTRG.5510.3	2	-	22731403	22865267	7	13545,136,110,168,136,473,301	22731403,22747369,22773692,22810764,22835553,22863025,22864966	ALDBGALT0000003037
MSTRG.5510.1	2	-	22731403	22865343	8	13545,136,51,110,168,136,473,272	22731403,22747369,22751483,22773692,22810764,22835553,22863025,22865071	ALDBGALT0000003037
MSTRG.5538.2	2	+	26625915	26647619	7	93,222,64,160,141,1704,8877	26625915,26630362,26633645,26635103,26636036,26636283,26638742	ALDBGALT0000003055
MSTRG.5638.2	2	+	39306910	39752117	14	488,170,59,92,158,80,107,47,97,51,111,81,128,8631	39306910,39402173,39430418,39492097,39599404,39609447,39659738,39669407,39676790,39679957,39710351,39736955,39739506,39743486	ALDBGALT0000003111
MSTRG.5687.2	2	+	42781751	42804542	5	410,80,137,3928,5613	42781751,42783576,42784722,42785824,42798929	ALDBGALT0000003118
MSTRG.5740.1	2	+	46372501	46391296	4	1510,62,1253,10699	46372501,46375049,46378352,46380597	ALDBGALT0000003132
MSTRG.5780.1	2	+	50735312	50747741	3	44,289,10999	50735312,50735853,50736742	ALDBGALT0000003154
MSTRG.18064.1	AADN04020045.1	+	46	3093	1	3047	46	ALDBGALT0000003174
MSTRG.5833.4	2	+	56115868	56146028	4	6484,4862,5522,11666	56115868,56122372,56128237,56134362	ALDBGALT0000003177
MSTRG.5833.2	2	+	56104803	56218232	29	146,252,243,231,168,157,125,131,14855,59,75,37,86,48,34,198,268,180,213,137,141,189,123,172,193,211,74,156,2898	56104803,56112471,56113294,56120661,56127066,56128237,56133634,56134362,56137092,56155341,56162475,56165954,56172663,56178090,56187120,56188073,56191220,56192685,56193791,56194683,56198542,56200546,56202419,56203063,56205263,56206946,56208387,56211822,56215334	ALDBGALT0000003177
MSTRG.5993.1	2	-	76382280	76431826	2	2643,46881	76382280,76384945	ALDBGALT0000003251
MSTRG.6013.3	2	+	78848894	79177253	22	558,196,100,46,63,99,214,286,136,205,208,118,182,144,148,226,219,171,156,48,212,9544	78848894,78945814,78969901,78982781,79027111,79033208,79033788,79046345,79048409,79052174,79073694,79086705,79092852,79094789,79102829,79137905,79144038,79154470,79159492,79163149,79166135,79167709	ALDBGALT0000003260
MSTRG.6013.2	2	+	78848894	79180213	23	558,94,196,100,46,63,99,214,286,136,205,208,118,182,144,148,226,219,171,156,48,212,12504	78848894,78926049,78945814,78969901,78982781,79027111,79033208,79033788,79046345,79048409,79052174,79073694,79086705,79092852,79094789,79102829,79137905,79144038,79154470,79159492,79163149,79166135,79167709	ALDBGALT0000003260
MSTRG.6295.2	2	+	115607472	115670165	19	1330,1911,154,206,84,73,76,88,50,58,84,132,113,37,87,96,156,90,1395	115607472,115611555,115613846,115642556,115646708,115648143,115650784,115656118,115657602,115658894,115659613,115659786,115661344,115661675,115661824,115664018,115664800,115668085,115668770	ALDBGALT0000003389
MSTRG.6331.7	2	+	120835618	120940538	2	15277,87311	120835618,120853227	ALDBGALT0000003402
MSTRG.6504.1	2	+	138969016	138974596	2	1804,2251	138969016,138972345	ALDBGALT0000003470
MSTRG.6510.2	2	+	139866011	139969385	4	168,461,80,23709	139866011,139905946,139929665,139945676	ALDBGALT0000003480
MSTRG.6529.2	2	+	143191900	143277125	11	489,119,117,147,140,193,83,59,150,60,5204	143191900,143215201,143227297,143229490,143233403,143241824,143253944,143265488,143268435,143269933,143271921	ALDBGALT0000003503
MSTRG.6537.2	2	-	145265138	145740386	23	3175,224,91,154,111,143,125,153,164,133,127,86,146,127,144,217,126,122,27,129,146,601,509	145265138,145275863,145516809,145528219,145577139,145587730,145654398,145667586,145675768,145680723,145682362,145690643,145694192,145698428,145716456,145718226,145723646,145725813,145727175,145730192,145731395,145738306,145739877	ALDBGALT0000003507
MSTRG.5519.1	2	-	23674643	23705866	11	4730,44,189,27,212,163,199,73,158,105,363	23674643,23681810,23683203,23684144,23684883,23688430,23689712,23690577,23692862,23699113,23705503	ALDBGALT0000003628
MSTRG.5716.1	2	-	44517205	44530798	6	8111,167,169,180,85,1350	44517205,44526487,44527269,44527870,44529144,44529448	ALDBGALT0000003690
MSTRG.5764.1	2	-	48872699	49109810	28	5503,120,102,120,126,108,109,90,80,87,151,77,156,161,155,46,91,95,106,138,69,86,130,68,124,107,128,330	48872699,48894229,48919744,48921571,48922210,48938244,48941076,48943639,48946765,48947925,48974890,48993081,49005646,49061246,49068251,49071377,49071933,49074869,49075328,49077513,49081043,49083675,49084878,49088157,49095267,49100807,49101771,49109480	ALDBGALT0000003704
MSTRG.5841.3	2	-	56328462	56338543	6	1743,97,176,172,385,196	56328462,56330618,56330931,56332142,56333296,56338347	ALDBGALT0000003732
MSTRG.5841.1	2	-	56310426	56338508	7	1734,97,176,97,176,1539,161	56310426,56312573,56312886,56330618,56330931,56332142,56338347	ALDBGALT0000003732
MSTRG.5854.2	2	-	58049871	58065788	10	5945,114,118,153,117,946,113,37,74,157	58049871,58057302,58058184,58059155,58061410,58062226,58063510,58064225,58065394,58065631	ALDBGALT0000003737
MSTRG.5854.3	2	-	58053535	58065788	10	2281,114,118,642,117,174,113,37,74,157	58053535,58057302,58058184,58058666,58061410,58062998,58063510,58064225,58065394,58065631	ALDBGALT0000003738
MSTRG.5857.1	2	-	58887195	59074370	5	23973,111,81,294,203	58887195,58943930,58997748,59070804,59074167	ALDBGALT0000003746
MSTRG.5930.2	2	-	66164464	66192599	16	1326,1942,87,152,115,154,138,148,91,74,211,82,156,174,1194,1863	66164464,66166595,66169577,66170122,66170755,66172610,66173890,66175141,66175956,66177455,66179737,66181434,66182113,66182522,66186269,66190736	ALDBGALT0000003789
MSTRG.5930.5	2	-	66164464	66190861	17	1326,1942,87,152,115,154,138,148,91,74,211,82,156,174,1194,116,125	66164464,66166595,66169577,66170122,66170755,66172610,66173890,66175141,66175956,66177455,66179737,66181434,66182113,66182522,66186269,66189602,66190736	ALDBGALT0000003789
MSTRG.6054.7	2	-	86093638	86157956	15	380,9417,139,99,154,126,83,55,35,59,61,110,215,143,205	86093638,86095694,86109657,86113170,86114419,86121561,86127952,86131549,86134159,86138966,86141452,86142912,86149122,86150705,86157751	ALDBGALT0000003841
MSTRG.6054.4	2	-	86064053	86152106	28	2037,116,45,56,35,83,51,66,104,85,95,118,79,143,190,101,16706,99,154,126,83,55,35,59,61,110,215,1401	86064053,86066911,86070696,86070825,86071162,86072736,86073749,86075359,86076523,86078981,86080591,86082275,86087035,86088941,86090291,86092788,86093090,86113170,86114419,86121561,86127952,86131549,86134159,86138966,86141452,86142912,86149122,86150705	ALDBGALT0000003841
MSTRG.6067.5	2	-	88854213	88876345	12	1322,70,77,130,5850,191,81,3085,170,181,735,166	88854213,88855603,88855745,88856677,88856898,88863459,88865251,88868796,88872848,88873278,88874764,88876179	ALDBGALT0000003844
MSTRG.6067.6	2	-	88855232	88873438	14	303,70,77,130,52,257,5212,191,81,378,70,213,170,160	88855232,88855603,88855745,88856677,88857122,88857248,88857536,88863459,88865251,88868796,88870378,88871668,88872848,88873278	ALDBGALT0000003844
MSTRG.6126.6	2	-	96842186	96867361	2	19497,2325	96842186,96865036	ALDBGALT0000003864
MSTRG.6126.5	2	-	96842130	96885992	4	9105,54,155,20239	96842130,96852445,96861528,96865753	ALDBGALT0000003864
MSTRG.6146.1	2	-	98277928	98294340	11	5250,130,80,79,742,110,31,18,85,68,56	98277928,98284288,98285856,98286630,98287846,98288700,98289747,98290357,98291522,98292838,98294284	ALDBGALT0000003865
MSTRG.6195.3	2	-	103261769	103315062	14	708,65,94,70,35,36,46,49,52,23,78,82,78,152	103261769,103266011,103286194,103289232,103290541,103297020,103297997,103299493,103300688,103302158,103303570,103306913,103311291,103314910	ALDBGALT0000003888
MSTRG.6195.1	2	-	103254699	103315127	15	7778,65,94,70,35,36,46,49,52,26,78,82,78,47,217	103254699,103266011,103286194,103289232,103290541,103297020,103297997,103299493,103300688,103302158,103303570,103306913,103311291,103313823,103314910	ALDBGALT0000003888
MSTRG.6211.1	2	-	104546592	104614306	5	2372,306,145,179,1965	104546592,104551645,104554162,104580481,104612341	ALDBGALT0000003896
MSTRG.6246.2	2	+	111115887	111365447	3	1089,200,28118	111115887,111263146,111337329	ALDBGALT0000003920
MSTRG.6274.1	2	-	113644842	113674842	2	2595,1064	113644842,113673778	ALDBGALT0000003941
MSTRG.6274.6	2	-	113644942	113673658	2	1823,552	113644942,113673106	ALDBGALT0000003941
MSTRG.6495.1	2	-	138496453	138524700	5	20399,43,55,68,1631	138496453,138517782,138518968,138521333,138523069	ALDBGALT0000004021
MSTRG.6495.2	2	-	138498127	138545172	6	17068,106,43,2433,45,245	138498127,138516746,138517782,138518968,138523069,138544927	ALDBGALT0000004021
MSTRG.6518.6	2	-	141787920	141799699	10	3569,72,50,76,180,170,213,57,89,150	141787920,141791904,141792157,141792686,141793287,141794003,141795468,141796418,141797924,141799549	ALDBGALT0000004050
MSTRG.6527.12	2	-	142761326	142782777	1	21451	142761326	ALDBGALT0000004058
MSTRG.6654.2	20	+	3979357	4024506	26	40,134,93,78,105,62,70,60,113,97,159,211,125,55,96,95,78,130,82,72,112,1773,177,200,169,62	3979357,3980979,3981472,3982349,3984635,3985950,3986627,3987257,3987942,3989107,3990353,3991784,3993442,3994317,3997754,3998250,3998957,4000043,4000858,4001446,4002944,4005637,4021258,4022018,4023024,4024444	ALDBGALT0000004095
MSTRG.6703.6	20	+	6631500	6661949	18	277,125,157,139,166,99,231,144,147,73,320,123,86,8612,79,129,142,414	6631500,6632161,6633658,6635314,6635896,6640935,6642335,6643096,6644061,6644972,6645350,6646408,6648069,6648797,6657890,6658970,6659962,6661535	ALDBGALT0000004129
MSTRG.6703.5	20	+	6631500	6661949	18	277,125,157,139,166,99,213,144,147,73,320,123,86,8612,79,129,142,414	6631500,6632161,6633658,6635314,6635896,6640935,6642353,6643096,6644061,6644972,6645350,6646408,6648069,6648797,6657890,6658970,6659962,6661535	ALDBGALT0000004129
MSTRG.6757.4	20	+	9769258	9808757	8	187,187,119,135,970,282,176,3266	9769258,9769774,9775105,9776564,9783271,9792599,9803367,9805491	ALDBGALT0000004144
MSTRG.17638.1	AADN04016742.1	+	607	4805	1	4198	607	ALDBGALT0000004144
MSTRG.6847.3	20	-	11390471	11439703	9	1203,3085,153,12344,107,72,82,80,234	11390471,11393019,11403055,11417288,11431489,11431710,11433609,11437677,11439469	ALDBGALT0000004151
MSTRG.6847.1	20	-	11381829	11439703	10	9845,177,81,104,153,14308,72,82,80,234	11381829,11393019,11394310,11396000,11403055,11417288,11431710,11433609,11437677,11439469	ALDBGALT0000004151
MSTRG.6873.1	20	+	13395261	13476730	11	2240,1012,169,203,173,141,56,127,696,86,5316	13395261,13405273,13406648,13419172,13420722,13430157,13444866,13445825,13447533,13467289,13471414	ALDBGALT0000004162
MSTRG.14702.1	AADN04003071.1	-	100	2999	1	2899	100	ALDBGALT0000004194
MSTRG.6657.1	20	-	4835672	4839368	2	2557,1058	4835672,4838310	ALDBGALT0000004194
MSTRG.6832.1	20	-	10916749	10952503	30	12696,130,176,84,169,73,64,151,549,78,83,108,113,164,137,109,105,135,123,51,79,152,100,182,51,73,41,127,83,160	10916749,10929596,10930766,10931264,10931633,10931974,10932266,10933484,10933706,10934575,10934971,10935397,10935785,10935977,10936452,10937209,10937397,10937875,10938632,10939071,10942424,10943360,10943740,10944098,10945108,10945491,10946020,10946556,10947202,10952343	ALDBGALT0000004221
MSTRG.6960.2	21	+	2073154	2112582	15	130,1356,75,50,54,151,83,159,279,158,209,65,165,72,9897	2073154,2079639,2086325,2086927,2087611,2091317,2093710,2096368,2096641,2097591,2099405,2100024,2101120,2101957,2102685	ALDBGALT0000004256
MSTRG.7000.2	21	+	3394675	3442974	17	107,180,78,101,67,284,4692,121,195,177,392,204,218,72,291,132,4289	3394675,3403450,3407728,3408579,3410514,3411941,3413057,3422747,3423403,3424116,3424883,3425764,3436124,3436648,3437386,3438131,3438685	ALDBGALT0000004268
MSTRG.7022.2	21	+	4233807	4298385	18	1193,261,1458,2084,4093,161,201,152,126,114,114,101,7921,414,195,159,126,1014	4233807,4236240,4236766,4239961,4257134,4274395,4276304,4277331,4279749,4280444,4281703,4283379,4286622,4295053,4295727,4296197,4296729,4297371	ALDBGALT0000004270
MSTRG.7047.2	21	+	4740705	4756189	4	464,48,110,1980	4740705,4750693,4751110,4754209	ALDBGALT0000004283
MSTRG.6897.2	21	+	232386	245673	3	5135,77,7400	232386,237639,238273	ALDBGALT0000004294
MSTRG.7113.6	21	+	6549948	6578064	87	52,57,110,59,161,344,120,132,145,152,147,164,177,197,148,128,87,59,68,141,177,180,119,112,114,128,78,50,89,141,192,93,81,231,114,128,87,232,106,101,181,60,123,141,143,136,146,139,161,139,152,139,152,139,152,139,152,139,144,135,182,193,180,261,184,98,267,113,148,117,85,145,100,110,109,99,222,233,178,123,54,76,79,62,84,104,473	6549948,6550082,6550455,6550642,6551253,6551576,6551996,6552181,6552403,6552718,6553009,6553222,6553460,6553723,6554001,6554221,6554430,6554599,6554725,6554946,6555275,6555519,6555775,6555972,6556154,6556353,6556563,6556722,6556858,6557024,6557247,6557934,6558096,6558262,6558642,6558847,6559041,6559955,6560323,6560506,6561083,6561434,6561652,6561856,6562086,6562311,6562551,6562774,6562998,6563316…	ALDBGALT0000004343
MSTRG.7126.7	22	+	102058	145264	27	76,107,136,67,1198,175,86,59,1142,108,108,126,59,135,62,80,106,164,96,98,121,158,115,128,168,162,3764	102058,104150,106045,108163,109328,112528,113230,115855,116376,125023,126086,126903,127718,128421,129161,129946,132310,133425,134246,134465,135312,136785,138745,139158,139828,140711,141500	ALDBGALT0000004345
MSTRG.7132.2	22	+	421649	437473	13	64,149,83,76,152,89,155,102,52,122,98,2309,1530	421649,422146,424977,426147,427054,428070,430008,430236,430490,430616,431690,432532,435943	ALDBGALT0000004346
MSTRG.7292.2	23	+	1922622	1952318	20	148,84,47,112,188,183,95,116,76,97,174,236,169,193,8056,85,32,422,131,2773	1922622,1924991,1925933,1927179,1927664,1928222,1928712,1929879,1930422,1931995,1933277,1936115,1936696,1937284,1937631,1947373,1947829,1947961,1948513,1949545	ALDBGALT0000004394
MSTRG.7292.1	23	+	1917090	1952368	21	305,148,84,47,112,188,183,95,116,76,97,174,236,169,193,8056,85,32,97,131,2823	1917090,1922622,1924991,1925933,1927179,1927664,1928222,1928712,1929879,1930422,1931995,1933277,1936115,1936696,1937284,1937631,1947373,1947829,1948286,1948513,1949545	ALDBGALT0000004394
MSTRG.7387.1	23	+	4405778	4423340	12	1623,189,302,96,197,85,118,49,122,6387,75,2154	4405778,4407676,4407961,4408383,4409638,4410065,4410398,4410732,4410859,4413577,4420222,4421186	ALDBGALT0000004406
MSTRG.7398.5	23	+	5096858	5117742	11	425,128,117,147,137,220,68,59,193,61,756	5096858,5103025,5103691,5104839,5106742,5107754,5108603,5108959,5111143,5113910,5116986	ALDBGALT0000004413
MSTRG.7398.1	23	+	5096858	5125355	18	425,128,117,147,137,220,68,59,193,4280,209,220,84,155,337,188,121,534	5096858,5103025,5103691,5104839,5106742,5107754,5108603,5108959,5111143,5113910,5119178,5121121,5121637,5122278,5123100,5123792,5124381,5124821	ALDBGALT0000004413
MSTRG.7435.3	23	+	5731848	5777171	24	1344,159,79,134,35,89,86,65,16269,368,69,172,60,146,97,136,89,64,95,4351,240,174,172,2090	5731848,5735233,5736149,5736591,5737576,5738301,5738523,5739557,5741197,5758276,5759305,5759472,5759769,5760373,5761173,5761658,5762437,5763816,5764972,5765695,5771249,5773566,5774097,5775081	ALDBGALT0000004414
MSTRG.7241.1	23	-	111061	136044	23	2072,5217,138,118,77,162,159,90,126,128,103,65,89,71,143,38,107,80,81,82,117,1728,141	111061,115100,121619,122178,122392,123000,123314,123693,124780,125328,125706,126430,126694,127019,127491,127751,128331,128699,129412,129704,130366,132413,135903	ALDBGALT0000004418
MSTRG.7244.1	23	-	218430	234941	16	920,168,2641,229,108,51,121,155,153,186,118,134,725,153,71,1414	218430,219741,220217,223124,224011,224204,224708,225339,225828,226343,226875,227888,228658,232542,233237,233527	ALDBGALT0000004419
MSTRG.7327.3	23	-	2533127	2554383	19	989,195,187,462,105,145,87,81,272,105,204,201,113,171,123,90,2391,85,1285	2533127,2534247,2535109,2536194,2537003,2539115,2539869,2540295,2540519,2542209,2542855,2543541,2544137,2544468,2546707,2547252,2549787,2552633,2553098	ALDBGALT0000004438
MSTRG.7489.1	24	-	2552577	2561176	8	3769,151,96,93,69,230,82,87	2552577,2556457,2557233,2557986,2558773,2559157,2560402,2561089	ALDBGALT0000004475
MSTRG.7525.4	24	-	4218960	4255823	17	1286,5470,183,104,156,95,378,132,204,132,88,138,122,157,147,248,325	4218960,4220644,4228154,4228838,4229137,4229824,4230950,4232382,4233654,4234241,4234774,4235529,4236312,4237888,4239326,4250776,4255498	ALDBGALT0000004522
MSTRG.7729.1	25	+	2404957	2409683	5	488,360,63,92,730	2404957,2406292,2407953,2408252,2408953	ALDBGALT0000004554
MSTRG.7641.10	25	-	1266693	1272795	9	1223,88,53,221,27,264,294,206,131	1266693,1268086,1268510,1269780,1270418,1270602,1270948,1272036,1272664	ALDBGALT0000004576
MSTRG.7641.17	25	-	1266699	1279984	15	1217,88,53,45,540,264,294,104,1853,102,77,105,282,327,100	1266699,1268086,1268510,1269780,1269905,1270602,1270948,1272664,1273450,1275383,1275816,1276387,1277380,1277869,1279884	ALDBGALT0000004576
MSTRG.7690.1	25	+	2126268	2150832	33	99,130,78,111,169,96,46,113,60,53,86,172,202,278,173,190,55,175,73,196,89,54,82,218,106,68,198,1234,369,46,110,151,324	2126268,2128939,2129459,2129914,2131300,2131725,2132444,2132738,2133337,2136260,2137002,2137461,2137982,2139106,2139532,2140343,2140981,2141498,2142054,2142678,2142971,2143647,2144242,2145272,2145575,2146433,2146807,2147851,2149166,2149621,2149738,2150282,2150508	ALDBGALT0000004578
MSTRG.7700.1	25	-	2202608	2244219	28	4040,302,41,167,173,139,91,87,249,133,55,153,158,95,162,109,147,207,109,46,74,95,186,739,102,4750,520,201	2202608,2207402,2208094,2208537,2209119,2209854,2210364,2210666,2211151,2211863,2212097,2212607,2213642,2214031,2214296,2214645,2215394,2216428,2216727,2217019,2218081,2220295,2222786,2224010,2226537,2231214,2239198,2244018	ALDBGALT0000004579
MSTRG.7700.3	25	-	2202755	2244209	29	960,2718,302,41,167,173,139,91,87,249,133,55,153,158,95,162,109,147,207,109,46,74,95,186,739,102,64,520,191	2202755,2203930,2207402,2208094,2208537,2209119,2209854,2210364,2210666,2211151,2211863,2212097,2212607,2213642,2214031,2214296,2214645,2215394,2216428,2216727,2217019,2218081,2220295,2222786,2224010,2226537,2235900,2239198,2244018	ALDBGALT0000004579
MSTRG.7718.5	25	-	2880423	2884893	5	193,149,200,221,980	2880423,2880825,2882418,2883464,2883913	ALDBGALT0000004582
MSTRG.7776.2	26	+	137099	208995	37	2318,130,59,112,30,48,115,72,80,79,174,4606,130,59,109,30,48,115,72,80,79,177,9483,1406,157,132,129,313,261,501,94,98,98,155,2120,136,1891	137099,145139,148257,148677,149341,149854,150352,151499,156182,158872,159228,159796,167005,167483,168582,169820,170242,171219,171662,172252,172802,174133,174657,188924,191344,192932,194135,194641,195964,196312,198111,199592,200965,202987,204269,206736,207104	ALDBGALT0000004584
MSTRG.7874.1	26	-	2258148	2276314	6	5818,147,153,150,2280,6736	2258148,2264506,2265405,2265806,2266278,2269578	ALDBGALT0000004592
MSTRG.7889.1	26	+	2618228	2641479	27	594,126,97,67,75,57,125,208,147,105,130,63,74,4419,145,189,100,86,213,183,189,198,183,189,180,170,717	2618228,2619289,2619499,2620163,2620387,2620578,2621213,2621644,2621977,2622527,2623226,2624030,2624508,2629656,2634612,2635209,2635840,2636638,2637023,2637697,2638411,2639024,2639431,2639867,2640176,2640437,2640762	ALDBGALT0000004595
MSTRG.7926.2	26	+	3770573	3804086	19	591,148,180,5997,1078,124,120,87,185,163,223,4445,183,216,239,137,4814,286,1529	3770573,3771238,3771449,3771697,3778340,3784257,3786519,3787385,3788323,3788844,3789358,3790394,3794993,3795689,3796168,3796777,3797040,3801977,3802557	ALDBGALT0000004600
MSTRG.7926.1	26	+	3770437	3804260	20	727,391,5997,1078,124,120,87,185,163,223,122,135,143,183,216,239,137,4814,286,1703	3770437,3771238,3771697,3778340,3784257,3786519,3787385,3788323,3788844,3789358,3790394,3792032,3794696,3794993,3795689,3796168,3796777,3797040,3801977,3802557	ALDBGALT0000004600
MSTRG.7842.1	26	-	1470646	1482992	3	3396,1268,1510	1470646,1479787,1481482	ALDBGALT0000004616
MSTRG.7851.1	26	-	1598046	1599829	2	309,181	1598046,1599648	ALDBGALT0000004619
MSTRG.7850.7	26	+	1597564	1626550	14	433,1825,82,115,102,77,2094,208,166,155,140,127,124,4221	1597564,1600043,1602264,1602658,1602993,1603343,1603826,1608779,1610246,1619837,1620253,1621119,1621825,1622329	ALDBGALT0000004619
MSTRG.7865.5	26	-	2192912	2211497	2	10464,6504	2192912,2204993	ALDBGALT0000004623
MSTRG.7865.2	26	-	2187478	2212525	8	104,173,62,8341,117,924,216,268	2187478,2189061,2190881,2192652,2201630,2202733,2204993,2212257	ALDBGALT0000004623
MSTRG.7886.1	26	+	2650289	2657098	11	93,382,2445,192,192,97,86,87,27,58,394	2650289,2650497,2651301,2653849,2654583,2654908,2655091,2655452,2655657,2656360,2656704	ALDBGALT0000004630
MSTRG.7891.13	26	+	2665534	2697964	47	112,186,183,180,183,1093,86,195,183,192,100,86,195,183,183,183,180,192,100,92,195,180,183,192,100,86,180,180,177,183,180,180,30,76,85,872,192,97,86,207,183,189,192,27,67,105,1422	2665534,2666630,2667408,2669289,2669585,2670017,2671344,2671859,2672488,2672757,2673116,2673393,2674014,2674328,2675258,2675642,2675968,2676535,2676907,2677197,2677489,2678211,2678710,2678986,2679430,2679803,2680639,2681430,2681814,2682504,2682989,2684430,2685049,2685233,2685560,2685951,2687591,2688332,2689034,2689474,2690382,2691505,2692310,2692822,2693300,2695075,2696542	ALDBGALT0000004631
MSTRG.7891.12	26	+	2665057	2697960	53	396,101,186,183,180,186,183,180,183,222,192,100,86,195,183,192,100,86,195,183,183,183,180,192,100,92,195,180,183,192,100,86,180,180,177,183,180,180,30,76,85,872,192,97,86,207,183,189,192,27,67,105,1418	2665057,2665545,2666630,2667408,2667677,2667960,2669020,2669289,2669585,2670017,2670516,2670957,2671344,2671859,2672488,2672757,2673116,2673393,2674014,2674328,2675258,2675642,2675968,2676535,2676907,2677197,2677489,2678211,2678710,2678986,2679430,2679803,2680639,2681430,2681814,2682504,2682989,2684430,2685049,2685233,2685560,2685951,2687591,2688332,2689034,2689474,2690382,2691505,2692310,2692822…	ALDBGALT0000004631
MSTRG.7914.1	26	-	3506279	3532930	16	7136,70,140,93,151,103,73,115,98,155,79,116,55,160,83,498	3506279,3513696,3518647,3520888,3521136,3523963,3524722,3526391,3526964,3527586,3528032,3529704,3530409,3530969,3531841,3532432	ALDBGALT0000004632
MSTRG.7972.5	26	-	4986407	5019149	9	8402,206,109,205,1411,145,49,84,53	4986407,4997076,4998002,5000007,5002012,5004368,5005457,5011425,5019096	ALDBGALT0000004649
MSTRG.7972.4	26	-	4986407	5020080	9	8402,55,109,205,1411,145,49,84,984	4986407,4997227,4998002,5000007,5002012,5004368,5005457,5011425,5019096	ALDBGALT0000004649
MSTRG.8185.1	27	-	4176871	4189050	7	5627,162,90,216,512,139,796	4176871,4182893,4183386,4183696,4186895,4187769,4188254	ALDBGALT0000004661
MSTRG.14050.1	AADN04001126.1	-	12869	21281	2	1548,6059	12869,15222	ALDBGALT0000004673
MSTRG.8336.2	28	+	992123	1024732	15	1321,12204,131,118,153,300,206,84,49,85,162,139,33,105,6821	992123,993495,1006023,1006755,1008680,1010080,1011049,1012068,1012665,1013704,1014058,1015133,1015552,1017566,1017911	ALDBGALT0000004705
MSTRG.8336.1	28	+	991144	1038262	29	1079,32,87,131,118,153,300,206,84,49,85,162,139,33,105,133,3265,481,96,146,163,118,193,123,269,2093,60,890,639	991144,1003958,1005612,1006023,1006755,1008680,1010080,1011049,1012068,1012665,1013704,1014058,1015133,1015552,1017566,1017911,1022484,1026863,1027876,1028371,1028600,1028843,1029160,1029487,1029736,1030370,1033868,1035253,1037623	ALDBGALT0000004705
MSTRG.8521.1	28	-	3898473	3900339	4	648,89,205,353	3898473,3899391,3899561,3899986	ALDBGALT0000004732
MSTRG.8564.14	28	-	4748765	4843107	22	2780,125,93,120,165,186,662,77,223,179,118,503,170,197,138,254,50,194,115,176,163,81	4748765,4752614,4767922,4771129,4771905,4772167,4777358,4778182,4780833,4782153,4785248,4786491,4791269,4796031,4807059,4811285,4814345,4831158,4832207,4833554,4835459,4843026	ALDBGALT0000004738
MSTRG.8566.3	28	+	4626082	4786994	32	213,164,146,142,189,111,270,582,134,145,306,194,118,591,98,254,94,216,158,113,48,98,124,176,120,155,286,179,335,155,136,38295	4626082,4662130,4677025,4678108,4684440,4693449,4705850,4708252,4709407,4709709,4715578,4717121,4719565,4723132,4724414,4725009,4725657,4725974,4727595,4730154,4732631,4736503,4739017,4741720,4742449,4742697,4744537,4745264,4745705,4747145,4748036,4748699	ALDBGALT0000004738
MSTRG.8304.1	28	+	618612	623486	1	4874	618612	ALDBGALT0000004741
MSTRG.8448.1	28	+	3019654	3055331	9	6779,84,90,133,137,128,58,5836,643	3019654,3027797,3030833,3031592,3032199,3032881,3040875,3047701,3054688	ALDBGALT0000004756
MSTRG.8515.2	28	-	3815384	3857837	12	10522,525,6058,134,221,44,86,95,62,138,117,166	3815384,3826567,3827124,3833264,3835787,3836303,3836739,3838168,3838862,3839678,3843805,3857671	ALDBGALT0000004762
MSTRG.8529.1	28	-	3971281	3982434	5	4132,233,117,53,837	3971281,3975886,3976557,3979683,3981597	ALDBGALT0000004763
MSTRG.15889.1	AADN04007759.1	-	2287	10683	4	272,4281,328,1398	2287,2683,8276,9285	ALDBGALT0000004764
MSTRG.8547.1	28	-	4277340	4305370	24	2621,205,95,93,174,170,595,184,239,117,208,119,90,123,144,264,154,107,9999,118,88,185,157,415	4277340,4280340,4280954,4281341,4281695,4282430,4283081,4283895,4284680,4285272,4286046,4286570,4287114,4287679,4288021,4288497,4289764,4290425,4290951,4301511,4301741,4302407,4303085,4304955	ALDBGALT0000004765
MSTRG.8564.19	28	-	4748765	4843107	24	334,129,125,83,8348,3644,120,165,186,662,77,223,179,118,503,170,197,138,2960,194,115,176,163,81	4748765,4751416,4752614,4753679,4755027,4764371,4771129,4771905,4772167,4777358,4778182,4780833,4782153,4785248,4786491,4791269,4796031,4807059,4811435,4831158,4832207,4833554,4835459,4843026	ALDBGALT0000004772
MSTRG.8619.2	3	-	3132683	3192474	49	11115,129,2546,135,199,96,87,136,68,78,118,87,194,54,91,77,75,79,83,135,92,235,272,119,227,179,71,37,79,140,92,266,75,188,61,141,138,66,91,96,210,221,146,74,83,110,52,162,213	3132683,3153111,3156396,3159949,3161135,3161621,3162250,3162839,3164581,3165075,3165988,3166629,3166939,3167401,3167544,3167914,3169041,3169682,3169906,3170138,3170431,3171429,3172132,3172923,3174178,3175847,3176148,3176311,3176453,3178125,3179180,3180562,3181786,3182645,3183358,3183862,3184991,3185900,3186084,3186648,3187398,3188222,3188932,3189329,3190821,3191292,3191718,3191929,3192261	ALDBGALT0000004790
MSTRG.8647.5	3	+	3976801	4121026	11	304,56571,75,85,104,75,1559,161,277,10844,15149	3976801,4001414,4067756,4071589,4073391,4085381,4089027,4091884,4092648,4094264,4105877	ALDBGALT0000004803
MSTRG.8647.4	3	+	3976608	4122102	18	497,138,77,75,85,104,75,26,54,134,161,277,167,115,113,66,12888,2009	3976608,4001414,4057908,4067756,4071589,4073391,4085381,4089027,4089612,4090440,4091884,4092648,4094264,4095577,4096063,4105042,4105877,4120093	ALDBGALT0000004803
MSTRG.8822.1	3	+	17541137	17576340	14	900,100,57,137,98,157,139,141,120,146,79,130,186,7532	17541137,17543236,17543468,17550119,17550866,17551735,17556906,17560877,17562440,17563384,17564060,17564730,17567295,17568808	ALDBGALT0000004880
MSTRG.8866.1	3	+	21087793	21199245	19	934,325,170,98,68,71,88,89,88,83,58,79,1490,144,219,129,235,164,7948	21087793,21125697,21134223,21156972,21159428,21162382,21164030,21165447,21167166,21167868,21170280,21173467,21175195,21178798,21179943,21183577,21184660,21186949,21191297	ALDBGALT0000004886
MSTRG.9164.6	3	+	47240687	47346811	23	2407,82,101,135,64,84,124,79,155,73,148,68,41,221,179,126,152,14548,370,166,112,221,5671	47240687,47269897,47270813,47282501,47283752,47287224,47293107,47294591,47300236,47301432,47303707,47304315,47305312,47307157,47308837,47310302,47310914,47318828,47334810,47336975,47337948,47340333,47341140	ALDBGALT0000004993
MSTRG.9210.1	3	+	52197368	52225433	16	141,104,56,91,119,2104,100,131,92,58,103,52,83,90,67,3822	52197368,52203207,52207153,52208498,52209161,52209885,52212919,52213717,52214457,52215990,52216648,52216845,52217542,52218212,52220579,52221611	ALDBGALT0000005006
MSTRG.9288.3	3	+	59149862	59239865	6	91,159,459,1046,145,13088	59149862,59164852,59174210,59177558,59217444,59226777	ALDBGALT0000005033
MSTRG.9347.14	3	+	66043648	66170780	14	60869,3472,135,258,97,99,104,150,156,180,77,154,132,644	66043648,66106118,66119077,66133352,66134177,66137776,66139109,66143819,66147432,66151542,66153301,66153475,66161415,66170136	ALDBGALT0000005060
MSTRG.9347.15	3	+	66043650	66170780	14	32365,9290,135,258,97,99,104,150,156,180,77,154,132,644	66043650,66096978,66119077,66133352,66134177,66137776,66139109,66143819,66147432,66151542,66153301,66153475,66161415,66170136	ALDBGALT0000005060
MSTRG.9390.5	3	+	71901060	71963324	9	75,172,590,346,245,214,72,313,9994	71901060,71906864,71907822,71918371,71925295,71931812,71943566,71944782,71953330	ALDBGALT0000005082
MSTRG.9413.1	3	+	75355343	75410534	17	1830,111,66,46,139,125,129,131,82,152,160,81,65,109,62,116,6129	75355343,75368476,75370058,75370997,75371580,75372814,75376560,75378610,75379144,75380201,75380988,75383713,75391348,75398348,75401232,75401854,75404405	ALDBGALT0000005090
MSTRG.9414.4	3	+	75499168	75560293	2	68,22286	75499168,75538007	ALDBGALT0000005092
MSTRG.9414.3	3	+	75498632	75617473	3	39462,103,19044	75498632,75580624,75598429	ALDBGALT0000005093
MSTRG.9441.6	3	+	77153835	77241399	42	161,160,119,108,114,177,136,206,150,122,367,5259,131,7436,121,77,79,44,88,85,157,76,45,81,115,156,125,59,27,133,202,84,101,112,41,120,124,165,96,92,57,2273	77153835,77155181,77156243,77156548,77158308,77158508,77163210,77164204,77168998,77170426,77173689,77176140,77183525,77184856,77192446,77193654,77193838,77199828,77204246,77205621,77208005,77208497,77210025,77210165,77210390,77211661,77212055,77213315,77216910,77220483,77225668,77226792,77227010,77227436,77229223,77229453,77234066,77234674,77235788,77236653,77236902,77239126	ALDBGALT0000005104
MSTRG.9708.3	3	+	106552597	106678694	11	295,84,480,86,111,154,83,96,92,102,17200	106552597,106598560,106610942,106613442,106622005,106629922,106653726,106655974,106657764,106658061,106661494	ALDBGALT0000005217
MSTRG.9708.1	3	+	106552546	106678767	11	346,84,480,86,111,154,83,96,95,132,17273	106552546,106598560,106610942,106613442,106622005,106629922,106653726,106655974,106657761,106658061,106661494	ALDBGALT0000005217
MSTRG.8720.1	3	+	9988974	10039827	9	27800,111,216,73,137,150,146,133,8818	9988974,10017083,10022621,10026224,10027442,10028275,10029087,10029666,10031009	ALDBGALT0000005279
MSTRG.8798.2	3	-	16613227	16755729	51	9534,119,265,117,173,118,163,120,223,104,123,82,656,128,99,111,144,210,165,132,12963,56,71,93,69,172,104,59,112,61,80,85,42,110,163,43,1547,59,76,111,82,63,132,73,43,48,56,65,91,58,252	16613227,16624026,16625223,16625665,16626566,16627889,16628404,16628871,16629685,16631012,16631644,16632155,16636972,16638586,16647619,16647821,16649223,16649844,16652031,16652732,16655097,16670174,16672621,16673967,16674180,16676751,16677719,16680508,16682869,16683067,16685807,16687016,16691301,16693056,16693711,16694709,16698112,16710228,16711600,16716176,16716402,16716557,16719042,16721842,167…	ALDBGALT0000005297
MSTRG.8825.1	3	-	17613355	17622793	2	8631,121	17613355,17622672	ALDBGALT0000005307
MSTRG.8824.1	3	+	17583684	17618365	23	195,74,53,100,55,267,124,77,135,102,118,145,265,219,105,63,120,100,107,77,89,71,5310	17583684,17584259,17585661,17585800,17586726,17587261,17588911,17589324,17589651,17590321,17591882,17592453,17594177,17596559,17597535,17597952,17599231,17601024,17603494,17607129,17608747,17611611,17613055	ALDBGALT0000005307
MSTRG.8834.1	3	-	17996254	18013721	12	6594,160,151,82,86,90,106,73,96,97,107,101	17996254,18003331,18005001,18005878,18006821,18007711,18008335,18008780,18009527,18011076,18012737,18013620	ALDBGALT0000005309
MSTRG.8859.1	3	+	19991785	20362744	7	5623,416,117,111,162,270,4652	19991785,20241792,20254731,20312641,20317215,20348497,20358092	ALDBGALT0000005320
MSTRG.8913.1	3	-	25039080	25202894	39	9479,2725,167,132,145,73,122,410,86,116,169,132,90,92,123,114,133,110,158,159,137,136,211,149,124,123,156,152,692,221,95,191,49,33,149,131,95,99,176	25039080,25048703,25051837,25076011,25078186,25080848,25082693,25083121,25094870,25108684,25139493,25151079,25152579,25168559,25169306,25170534,25173169,25180622,25184184,25185531,25186077,25186884,25188395,25189473,25190901,25191645,25192486,25192800,25193612,25194720,25195235,25195882,25196997,25197953,25198154,25199910,25200464,25201565,25202718	ALDBGALT0000005341
MSTRG.9082.1	3	-	40142722	40176042	26	5504,89,65,81,119,136,159,134,243,100,123,225,95,164,92,158,148,148,71,156,171,132,108,104,119,202	40142722,40149240,40151373,40153464,40154996,40156431,40157838,40159064,40159599,40160040,40160568,40161579,40161909,40163524,40165577,40166715,40167726,40169137,40169865,40170054,40170616,40171690,40172802,40173848,40174706,40175840	ALDBGALT0000005410
MSTRG.9095.1	3	-	40804442	40818323	7	7459,50,87,96,57,302,61	40804442,40812536,40813570,40814350,40815563,40817870,40818262	ALDBGALT0000005415
MSTRG.9128.6	3	-	44226018	44387037	8	2114,19370,140,55,117,143,7465,2978	44226018,44228791,44279797,44295839,44319098,44338953,44374168,44384059	ALDBGALT0000005437
MSTRG.9193.1	3	-	50307785	50371167	13	5261,90,209,125,147,69,60,120,42,88,203,164,109	50307785,50314471,50314985,50317738,50319370,50319735,50324064,50325887,50327886,50330978,50332431,50340478,50371058	ALDBGALT0000005457
MSTRG.9301.2	3	-	60313148	60376654	4	693,11308,12214,896	60313148,60314049,60332570,60375758	ALDBGALT0000005490
MSTRG.9301.1	3	-	60313012	60376654	6	10450,72,202,165,234,896	60313012,60325285,60332570,60337965,60344550,60375758	ALDBGALT0000005490
MSTRG.9318.1	3	-	63356812	63395604	6	14125,181,165,1577,6137,431	63356812,63371450,63372065,63372675,63375837,63395173	ALDBGALT0000005502
MSTRG.9318.2	3	-	63360165	63395620	9	4992,5188,181,165,96,166,176,165,447	63360165,63365749,63371450,63372065,63372675,63374086,63375837,63381809,63395173	ALDBGALT0000005502
MSTRG.9465.2	3	+	79746420	79891897	45	121,51,30,48,114,15518,59,30,60,151,99,161,222,101,71,101,41,99,154,135,129,226,138,184,124,141,77,232,120,108,125,83,112,62,156,121,126,73,51,150,153,164,281,162,8404	79746420,79760782,79766231,79766863,79769328,79769956,79785563,79785791,79785915,79795268,79795530,79805138,79811506,79812264,79819541,79820406,79820601,79821656,79824161,79825115,79839808,79844427,79847068,79848281,79849415,79855981,79856781,79857515,79860185,79862860,79863487,79863792,79868502,79868814,79870186,79872304,79874338,79875756,79876197,79876609,79877974,79880251,79880891,79881513,798…	ALDBGALT0000005556
MSTRG.9530.2	3	-	91221359	91336040	28	4223,123,175,143,158,224,87,122,101,128,116,176,146,171,93,117,180,78,113,115,164,57,80,67,297,171,76,327	91221359,91227780,91235364,91242306,91253087,91253818,91255298,91258216,91259574,91260193,91261943,91277093,91279562,91281503,91282955,91284598,91285971,91286372,91290673,91292621,91297175,91298731,91300000,91301024,91302369,91305013,91323933,91335713	ALDBGALT0000005594
MSTRG.9716.7	3	-	107495589	107623568	3	2081,415,336	107495589,107499116,107623232	ALDBGALT0000005673
MSTRG.9931.1	4	-	243993	249564	1	5571	243993	ALDBGALT0000005699
MSTRG.10001.8	4	+	2004508	2009654	4	228,70,112,2531	2004508,2005644,2006911,2007123	ALDBGALT0000005711
MSTRG.10042.1	4	+	3336056	3426060	62	102,117,90,83,70,96,135,178,80,84,141,210,123,83,123,77,185,66,93,124,122,87,90,119,70,126,72,147,84,112,179,117,76,95,112,67,48,143,116,138,183,114,216,58,107,123,114,147,211,191,101,139,6810,158,136,121,185,152,133,97,85,3358	3336056,3350763,3351106,3351880,3352439,3354480,3356365,3357383,3358029,3358386,3360457,3362223,3362691,3363149,3363951,3364245,3365542,3365805,3366050,3366529,3367232,3367720,3368811,3370306,3372421,3372569,3373236,3373397,3374001,3374300,3377215,3379791,3380439,3380649,3383065,3383315,3383723,3384743,3385075,3386570,3391060,3391906,3393663,3393960,3395521,3396544,3397290,3398726,3399484,3400021…	ALDBGALT0000005715
MSTRG.10106.2	4	+	8597732	8695184	18	49,67,73,125,376,117,121,226,78,105,64,97,99,167,8812,105,87,4220	8597732,8608095,8616319,8617543,8621864,8623178,8623987,8626359,8639882,8643126,8643427,8644810,8647221,8650618,8654942,8666344,8688985,8690964	ALDBGALT0000005741
MSTRG.10106.4	4	+	8597732	8713858	22	49,67,73,125,376,117,121,226,78,105,64,97,99,167,8812,105,87,87,167,39,102,10764	8597732,8608095,8616319,8617543,8621864,8623178,8623987,8626359,8639882,8643126,8643427,8644810,8647221,8650618,8654942,8666344,8688985,8690964,8693696,8701843,8702279,8703094	ALDBGALT0000005741
MSTRG.10108.3	4	-	8703122	8817109	40	178,245,94,72,93,56,4240,48,138,147,159,531,105,139,5453,130,89,100,174,106,4100,157,87,92,99,55,120,99,8688,200,508,101,71,72,74,176,49,49,35,665	8703122,8707446,8712320,8713647,8715062,8715963,8717346,8722156,8723641,8724366,8725794,8732300,8733843,8735569,8738577,8744540,8745616,8748016,8748818,8750086,8755187,8759604,8761305,8762912,8763996,8765274,8766842,8767573,8771916,8781007,8781501,8783450,8784244,8793631,8799396,8800297,8801849,8804602,8812714,8816444	ALDBGALT0000005743
MSTRG.10146.1	4	+	11736452	11925516	13	1007,2180,148,101,180,192,180,233,130,132,244,69,5328	11736452,11754164,11763016,11766028,11862628,11874162,11880970,11882913,11887376,11895047,11908321,11909280,11920188	ALDBGALT0000005764
MSTRG.10151.1	4	-	12218794	12251710	10	5141,159,211,175,177,369,197,245,465,399	12218794,12225062,12229263,12229637,12231111,12233344,12235033,12236620,12239346,12251311	ALDBGALT0000005765
MSTRG.10150.3	4	+	12172863	12223799	20	191,156,57,60,6239,40,85,107,59,111,131,125,106,199,27,58,56,187,159,5134	12172863,12186680,12188836,12189124,12189924,12196728,12199487,12200833,12201950,12202805,12205337,12206256,12207608,12209094,12209935,12212444,12213094,12214309,12216098,12218665	ALDBGALT0000005765
MSTRG.10152.2	4	-	12279467	12294705	3	7311,2540,326	12279467,12290460,12294379	ALDBGALT0000005771
MSTRG.10164.2	4	+	12957518	12984962	23	124,137,490,729,201,164,162,77,226,234,92,128,155,135,195,183,214,141,143,204,118,103,3398	12957518,12963771,12965567,12966779,12969519,12970759,12971478,12972240,12972488,12973162,12973821,12974288,12974599,12975086,12976063,12976450,12976932,12977832,12978732,12979204,12979961,12980612,12981564	ALDBGALT0000005775
MSTRG.10178.2	4	-	13852947	13868658	3	8759,87,2962	13852947,13862630,13865696	ALDBGALT0000005781
MSTRG.10178.1	4	-	13852930	13868658	4	7732,145,87,2859	13852930,13861561,13862630,13865799	ALDBGALT0000005781
MSTRG.10191.2	4	-	15586599	15709395	36	9402,136,41077,78,127,84,190,206,129,149,102,140,175,93,81,88,71,204,90,93,104,118,112,108,80,99,124,74,152,205,77,97,162,79,145,272	15586599,15596270,15598359,15642197,15642603,15643296,15643494,15644103,15644669,15645359,15647240,15648407,15648946,15651674,15654139,15654344,15654794,15656369,15657343,15657638,15658216,15658935,15659910,15660554,15661174,15661354,15662542,15662780,15664771,15668573,15669461,15670810,15672167,15672947,15674850,15709123	ALDBGALT0000005788
MSTRG.10250.1	4	+	20183903	20210252	5	575,239,4162,66,13141	20183903,20184585,20189466,20195255,20197111	ALDBGALT0000005796
MSTRG.10322.1	4	+	29930850	29944109	9	156,29,95,130,134,69,134,5190,1600	29930850,29931480,29932711,29933562,29934573,29935279,29936489,29937039,29942509	ALDBGALT0000005853
MSTRG.10342.5	4	-	31463949	31572590	13	4736,2726,192,167,172,138,104,58,249,234,481,173,28019	31463949,31468937,31471759,31474913,31476535,31478246,31498238,31502562,31503306,31516191,31528318,31539172,31544571	ALDBGALT0000005862
MSTRG.10387.1	4	-	34885416	34930141	19	399,134,132,112,162,87,100,55,148,70,89,27,1012,119,162,90,174,210,27562	34885416,34885989,34886225,34886430,34886733,34887075,34887561,34887911,34888061,34888320,34888565,34889136,34889555,34890910,34891814,34893524,34894126,34894570,34902579	ALDBGALT0000005877
MSTRG.10436.3	4	+	39778371	39841970	10	147,3806,176,118,1940,207,130,31588,177,14166	39778371,39781243,39787124,39787747,39788541,39791694,39792660,39792935,39825140,39827804	ALDBGALT0000005899
MSTRG.10439.1	4	-	39889613	40020903	4	6560,2263,153,793	39889613,39900325,39909726,40020110	ALDBGALT0000005901
MSTRG.10442.1	4	+	40056576	40082948	11	153,81,110,145,115,53,7917,73,74,3222,122	40056576,40056886,40058454,40058674,40059592,40063653,40064729,40073114,40074285,40075900,40082826	ALDBGALT0000005907
MSTRG.10453.1	4	+	42504427	42526286	10	131,154,113,113,112,76,108,134,1438,10001	42504427,42506274,42507024,42508831,42509892,42510705,42511603,42513865,42514792,42516285	ALDBGALT0000005918
MSTRG.10696.1	4	+	65887071	65934158	7	920,55,156,57,60,8933,67	65887071,65895228,65895432,65905420,65905643,65908424,65934091	ALDBGALT0000006017
MSTRG.10714.1	4	-	66132001	66171960	16	1693,138,220,56,55,27,154,94,110,131,111,62,104,58,40,1303	66132001,66134397,66137650,66142544,66144378,66144973,66148354,66149539,66157770,66160455,66161684,66162932,66165103,66167617,66169930,66170657	ALDBGALT0000006018
MSTRG.10715.2	4	+	66169989	66269495	4	9959,125,176,6087	66169989,66216538,66232151,66263408	ALDBGALT0000006019
MSTRG.10715.1	4	+	66169989	66368277	9	5481,169,128,176,250,146,135,120,1623	66169989,66179779,66216535,66232151,66263408,66354059,66357951,66363180,66366654	ALDBGALT0000006019
MSTRG.10727.4	4	+	66710242	66868657	57	213,12409,200,54,140,97,80,81,1206,99,6154,87,172,410,161,186,87,269,196,125,58,92,173,161,111,155,100,169,260,141,1375,113,151,104,186,202,122,191,95,608,98,171,141,198,162,75,177,204,168,254,208,150,99,69,111,197,4197	66710242,66723605,66775360,66782184,66784914,66785521,66788055,66788866,66789357,66793193,66794768,66802588,66803339,66804198,66805607,66806378,66806669,66807653,66808336,66809933,66811434,66812451,66812904,66813510,66814182,66815180,66815574,66816871,66818232,66819604,66821480,66824349,66825427,66825934,66826749,66828576,66829661,66830267,66831156,66833023,66834233,66835530,66836649,66838909,668…	ALDBGALT0000006020
MSTRG.10734.1	4	+	67016663	67062032	21	160,171,110,134,179,162,101,115,125,123,91,121,157,92,5446,167,70,105,87,54,4583	67016663,67017479,67018021,67019224,67020655,67021447,67021733,67022685,67023117,67024126,67024620,67027726,67028434,67029357,67030940,67038847,67039895,67048284,67051318,67054388,67057449	ALDBGALT0000006023
MSTRG.10751.1	4	+	69289741	69368082	4	68720,204,203,4711	69289741,69359815,69362349,69363371	ALDBGALT0000006029
MSTRG.10796.1	4	+	74195914	74247020	13	207,343,194,160,219,168,87,150,109,3275,191,170,10476	74195914,74200409,74204745,74205737,74206313,74215594,74220110,74221603,74221902,74223105,74228804,74235307,74236544	ALDBGALT0000006052
MSTRG.10891.1	4	+	84500465	84512376	12	95,117,105,132,150,138,117,108,108,108,191,1822	84500465,84502048,84502516,84503265,84505508,84506437,84507168,84508176,84508665,84509078,84509845,84510554	ALDBGALT0000006085
MSTRG.10891.2	4	+	84503284	84512376	9	113,150,138,117,108,108,108,178,1822	84503284,84505508,84506437,84507168,84508176,84508665,84509078,84509845,84510554	ALDBGALT0000006085
MSTRG.10974.2	4	+	90317077	90344266	5	514,440,706,184,4634	90317077,90325386,90326791,90338823,90339632	ALDBGALT0000006108
MSTRG.10974.1	4	+	90317058	90344018	6	533,440,706,2241,184,4386	90317058,90325386,90326791,90332695,90338823,90339632	ALDBGALT0000006108
MSTRG.9929.1	4	-	362457	376573	7	5382,1080,147,165,86,928,144	362457,368237,369664,370306,370739,371626,376429	ALDBGALT0000006112
MSTRG.10044.4	4	-	3489321	3499997	4	1289,2583,320,492	3489321,3490742,3497501,3499505	ALDBGALT0000006129
MSTRG.10044.2	4	-	3482480	3499997	4	74,3607,320,492	3482480,3489718,3497501,3499505	ALDBGALT0000006129
MSTRG.10055.1	4	+	4019078	4051723	11	456,180,102,134,44,167,144,105,134,130,11499	4019078,4024035,4024420,4027139,4027572,4036738,4037077,4038220,4039117,4039802,4040224	ALDBGALT0000006132
MSTRG.10072.7	4	-	4433379	4448239	10	1009,2242,104,126,115,117,172,107,127,34	4433379,4436257,4438994,4439176,4439402,4439867,4441071,4446472,4446767,4448205	ALDBGALT0000006134
MSTRG.10108.11	4	-	8710499	8738814	12	1915,72,93,5015,36,48,138,147,159,421,3408,237	8710499,8713647,8715062,8715963,8721550,8722156,8723641,8724366,8725794,8729324,8732300,8738577	ALDBGALT0000006156
MSTRG.10108.4	4	-	8703122	8738852	14	178,245,94,72,93,5015,36,48,872,159,3507,105,139,275	8703122,8707446,8712320,8713647,8715062,8715963,8721550,8722156,8723641,8725794,8729324,8733843,8735569,8738577	ALDBGALT0000006156
MSTRG.10146.2	4	+	11736721	11924313	14	738,2180,148,101,180,192,180,233,130,132,244,69,160,1580	11736721,11754164,11763016,11766028,11862628,11874162,11880970,11882913,11887376,11895047,11908321,11909280,11920188,11922733	ALDBGALT0000006184
MSTRG.10159.1	4	+	12609402	12630873	3	10305,99,9891	12609402,12620402,12620982	ALDBGALT0000006189
MSTRG.10159.2	4	+	12609402	12629794	5	357,43,70,1634,8812	12609402,12612738,12617058,12618867,12620982	ALDBGALT0000006189
MSTRG.10170.2	4	+	13377143	13443255	14	5256,88,171,132,209,193,194,78,196,123,203,122,137,12220	13377143,13384417,13385356,13409868,13410390,13410934,13413701,13417276,13418554,13421161,13423019,13423869,13430317,13431035	ALDBGALT0000006195
MSTRG.10171.5	4	-	13431790	13541827	15	12650,138,197,100,118,113,49,64,163,132,38,154,101,197,3841	13431790,13448068,13449097,13449666,13450578,13451754,13454329,13458058,13462249,13463435,13465551,13467365,13471304,13477325,13537986	ALDBGALT0000006195
MSTRG.10258.2	4	-	20771735	20793613	7	11002,133,1677,90,56,248,106	20771735,20787147,20788131,20790463,20791815,20792625,20793507	ALDBGALT0000006226
MSTRG.10312.1	4	+	29493791	29535441	21	865,2119,85,105,158,135,154,120,96,107,73,170,153,129,214,194,109,99,144,98,6494	29493791,29495047,29510025,29511656,29512488,29513179,29513480,29514994,29515556,29515789,29516306,29518098,29518911,29520555,29522275,29523595,29525811,29526510,29527130,29528024,29528947	ALDBGALT0000006252
MSTRG.10325.2	4	-	30171342	30203069	9	369,88,5726,162,232,106,455,179,248	30171342,30172858,30177456,30185572,30188708,30189887,30191931,30194769,30202821	ALDBGALT0000006263
MSTRG.10334.1	4	-	30924116	30938175	7	7354,82,80,24,27,153,161	30924116,30931977,30932694,30933985,30935280,30935613,30938014	ALDBGALT0000006270
MSTRG.10358.3	4	-	33091647	33472008	56	9383,152,215,102,168,156,63,193,90,168,153,120,141,113,116,103,118,137,147,125,167,109,65,62,134,79,134,445,172,108,128,181,154,176,1005,193,124,82,109,93,98,63,80,169,153,109,134,198,147,120,127,122,96,101,232,216	33091647,33103212,33109499,33110961,33126581,33131495,33133621,33136378,33139871,33154020,33192002,33200201,33201495,33217458,33219171,33220201,33221910,33266074,33268813,33275689,33318854,33346014,33357751,33375358,33377696,33378113,33386686,33395262,33396349,33398612,33399073,33400472,33401027,33401767,33402983,33414733,33415168,33416981,33417416,33418660,33421285,33423137,33424271,33425527,334…	ALDBGALT0000006277
MSTRG.10358.1	4	-	33091647	33472640	57	9383,152,215,102,168,156,63,178,90,168,153,120,141,113,116,103,118,137,147,125,167,109,65,62,128,79,134,445,172,108,128,181,154,176,1005,193,124,82,109,93,98,63,80,169,153,109,134,198,147,120,127,122,96,101,232,327,253	33091647,33103212,33109499,33110961,33126581,33131495,33133621,33136378,33139871,33154020,33192002,33200201,33201495,33217458,33219171,33220201,33221910,33266074,33268813,33275689,33318854,33346014,33357751,33375358,33377702,33378113,33386686,33395262,33396349,33398612,33399073,33400472,33401027,33401767,33402983,33414733,33415168,33416981,33417416,33418660,33421285,33423137,33424271,33425527,334…	ALDBGALT0000006277
MSTRG.10436.6	4	+	39778430	39842530	16	88,55,140,93,125,129,176,118,1940,2429,4768,127,108,100,14781,1356	39778430,39779940,39781217,39782799,39784319,39784920,39787124,39787747,39788541,39791694,39796587,39817258,39818308,39824423,39825140,39841174	ALDBGALT0000006312
MSTRG.10474.1	4	-	45515449	45620612	16	43961,168,96,42,96,79,70,96,61,81,69,108,82,72,72,207	45515449,45559578,45563626,45564797,45570045,45572009,45589022,45592919,45594035,45609758,45610712,45610869,45611555,45617085,45619992,45620405	ALDBGALT0000006328
MSTRG.10479.1	4	-	45958746	45974338	12	2031,1012,122,99,864,171,229,225,251,134,114,348	45958746,45961582,45962831,45963053,45964313,45965756,45966460,45966819,45967762,45968104,45970048,45973990	ALDBGALT0000006329
MSTRG.10479.2	4	-	45959139	45974346	13	1638,148,164,118,122,2124,171,229,225,251,134,114,356	45959139,45961582,45962145,45962476,45962831,45963053,45965756,45966460,45966819,45967762,45968104,45970048,45973990	ALDBGALT0000006329
MSTRG.10624.2	4	-	58484741	58493045	6	4583,123,136,60,155,809	58484741,58489681,58490577,58491113,58492001,58492236	ALDBGALT0000006369
MSTRG.10649.1	4	-	60449194	60455703	1	6509	60449194	ALDBGALT0000006376
MSTRG.10655.1	4	-	60560510	60614397	13	6131,5627,74,62,25,96,66,33,123,213,117,60,216	60560510,60567071,60573809,60582740,60583165,60584643,60586084,60588148,60594854,60598500,60599079,60600869,60614181	ALDBGALT0000006379
MSTRG.10663.2	4	-	61228604	61287959	22	1023,159,109,159,324,4115,258,143,145,165,219,168,87,118,152,111,176,124,171,106,95,189	61228604,61232546,61233093,61233881,61235110,61236848,61243149,61244449,61250218,61251725,61253554,61256862,61257498,61260397,61261713,61267205,61270293,61272883,61276149,61278245,61278847,61287770	ALDBGALT0000006383
MSTRG.10756.1	4	+	69475470	69578739	34	23939,7150,171,204,87,98,127,81,141,116,95,146,152,114,82,49,140,116,106,161,124,159,69,137,124,205,115,133,120,63,146,106,353,1215	69475470,69499465,69507423,69535274,69535770,69536614,69537210,69540348,69541936,69543160,69544142,69544964,69548401,69552123,69552703,69553398,69553562,69555156,69556006,69557601,69559594,69560938,69561363,69562096,69562933,69563309,69564119,69565865,69566622,69567952,69571509,69572019,69575431,69577524	ALDBGALT0000006402
MSTRG.10755.1	4	-	69455718	69506315	19	249,124,169,186,136,119,245,43,86,2309,156,77,89,125,1213,326,189,115,16580	69455718,69456769,69458331,69460881,69461193,69462665,69464248,69465297,69466062,69467106,69470508,69471930,69472857,69474121,69475150,69478041,69483281,69483768,69489735	ALDBGALT0000006402
MSTRG.10870.5	4	-	82702603	82784242	66	7910,161,163,106,214,115,191,156,130,131,83,140,155,101,127,188,96,178,146,214,123,139,77,177,180,142,208,143,239,123,117,137,149,56,162,79,224,78,111,128,127,203,152,77,121,147,101,64,140,98,159,141,112,119,121,365,81,205,179,142,139,80,60,121,84,389	82702603,82711280,82712066,82714404,82714666,82715104,82716007,82717515,82718401,82718725,82719657,82719891,82720410,82721259,82721785,82723125,82724184,82724561,82725260,82725607,82727247,82728728,82730025,82730314,82731671,82733294,82734685,82737371,82738768,82739587,82741507,82743522,82744214,82745027,82746043,82746354,82746985,82747829,82748413,82749308,82749890,82750719,82752671,82755494,827…	ALDBGALT0000006450
MSTRG.10870.4	4	-	82702028	82821232	75	8485,161,163,106,214,115,191,156,130,131,83,140,155,101,127,188,96,178,146,214,123,139,77,177,180,142,208,143,239,2037,137,149,56,162,79,224,78,111,128,127,203,152,77,121,147,101,64,140,98,159,141,112,119,121,365,81,205,179,142,139,80,60,121,84,8869,853,209,90,38,191,955,756,101,78,11240	82702028,82711280,82712066,82714404,82714666,82715104,82716007,82717515,82718401,82718725,82719657,82719891,82720410,82721259,82721785,82723125,82724184,82724561,82725260,82725607,82727247,82728728,82730025,82730314,82731671,82733294,82734685,82737371,82738768,82739587,82743522,82744214,82745027,82746043,82746354,82746985,82747829,82748413,82749308,82749890,82750719,82752671,82755494,82755761,827…	ALDBGALT0000006450
MSTRG.10974.3	4	+	90317102	90344266	6	489,440,706,2241,190,4634	90317102,90325386,90326791,90332695,90338823,90339632	ALDBGALT0000006493
MSTRG.11255.4	5	-	15252307	15663742	10	23422,132,102,75,47581,44130,50,82,94,372	15252307,15277188,15284996,15317657,15335806,15407616,15501544,15530931,15602863,15663370	ALDBGALT0000006549
MSTRG.11280.1	5	+	16323166	16343974	6	86,144,149,251,117,1777	16323166,16323589,16324536,16339640,16341547,16342197	ALDBGALT0000006556
MSTRG.11348.3	5	-	19474446	19501599	7	10520,78,72,159,151,6588,381	19474446,19486879,19488176,19488721,19489474,19494506,19501218	ALDBGALT0000006564
MSTRG.11348.4	5	-	19474446	19501599	8	10520,78,72,159,151,326,153,381	19474446,19486879,19488176,19488721,19489474,19494506,19500941,19501218	ALDBGALT0000006564
MSTRG.11365.5	5	+	22282855	22314033	6	116,104,263,7031,6643,8636	22282855,22283521,22284188,22285414,22294162,22305397	ALDBGALT0000006571
MSTRG.11365.2	5	+	22268605	22314033	8	184,119,104,263,68,188,651,8636	22268605,22282852,22283521,22284188,22285414,22300617,22303898,22305397	ALDBGALT0000006571
MSTRG.11417.1	5	+	24546759	24564382	4	196,37,216,11543	24546759,24551106,24551744,24552839	ALDBGALT0000006588
MSTRG.11448.2	5	-	26142265	26171162	10	11334,147,127,56,56,110,39,3542,203,535	26142265,26154093,26154653,26155666,26157723,26158244,26161252,26163562,26167946,26170627	ALDBGALT0000006593
MSTRG.11447.2	5	+	26094673	26148771	13	201,1693,321,346,67,143,104,76,89,150,174,200,6728	26094673,26124109,26129832,26131122,26131931,26135591,26136578,26137529,26138805,26140053,26140386,26140853,26142043	ALDBGALT0000006593
MSTRG.11465.1	5	+	27302195	27360885	11	695,414,181,149,176,241,123,154,113,816,15206	27302195,27306378,27324449,27331311,27334361,27336983,27337954,27338806,27342975,27343711,27345679	ALDBGALT0000006599
MSTRG.11536.1	5	+	32217851	32270389	34	234,57,41,36,121,141,69,101,1967,117,114,104,103,121,142,179,168,170,242,144,70,111,110,136,210,138,72,188,172,171,86,175,114,6061	32217851,32218573,32219653,32220574,32222251,32223168,32224177,32224742,32225554,32229215,32230244,32231128,32231735,32232778,32233681,32234588,32238722,32239323,32240318,32242481,32244076,32246421,32248038,32250116,32251501,32252007,32253154,32256924,32257512,32258733,32259609,32260503,32261755,32264328	ALDBGALT0000006627
MSTRG.11544.2	5	+	34160338	34236998	40	78,52,98,102,125,166,107,117,122,133,126,311,182,173,200,5334,71,89,91,123,88,90,56,86,100,140,91,74,82,97,71,80,63,76,54,53,34,66,69,8844	34160338,34163018,34164514,34166476,34167076,34169459,34170565,34171931,34173492,34173720,34174502,34175764,34176709,34177071,34178067,34178825,34188030,34188917,34189959,34190783,34191297,34193891,34195054,34196097,34197885,34201163,34202174,34202606,34203715,34210868,34213966,34214944,34215570,34216170,34217658,34221140,34222683,34223973,34227096,34228154	ALDBGALT0000006641
MSTRG.11608.3	5	+	38339615	38371140	11	621,142,141,68,104,111,106,112,56,97,1754	38339615,38350342,38350948,38355743,38356549,38360583,38361156,38361740,38362256,38364444,38369386	ALDBGALT0000006663
MSTRG.11779.2	5	+	51831284	51868237	15	51,139,102,477,764,189,109,1767,250,160,144,89,94,52,4178	51831284,51832668,51840243,51840837,51844248,51846993,51847364,51848909,51853845,51856702,51860576,51861577,51862200,51863280,51864059	ALDBGALT0000006705
MSTRG.11779.1	5	+	51831284	51868237	15	51,139,111,2688,764,189,109,1767,250,3326,144,89,94,52,4178	51831284,51832668,51840243,51840837,51844248,51846993,51847364,51848909,51853845,51856702,51860576,51861577,51862200,51863280,51864059	ALDBGALT0000006705
MSTRG.11803.1	5	-	53365546	53387738	2	21029,130	53365546,53387608	ALDBGALT0000006726
MSTRG.11037.2	5	-	618267	667674	32	4104,87,58,96,77,169,211,54,97,89,105,100,165,155,125,85,97,98,172,2181,147,167,101,76,54,80,141,69,78,798,112,1123	618267,622947,623494,624700,626133,626554,626921,628135,629052,629553,630158,630529,631753,632369,633562,634115,634287,635108,637016,638588,641239,641593,642465,643154,645126,645773,646046,652677,654983,658092,659343,666551	ALDBGALT0000006783
MSTRG.11037.1	5	-	617313	670789	34	5058,87,58,96,77,169,211,54,97,89,105,100,165,155,125,85,97,98,172,85,83,158,147,167,101,76,54,80,141,69,78,798,151,4238	617313,622947,623494,624700,626133,626554,626921,628135,629052,629553,630158,630529,631753,632369,633562,634115,634287,635108,637016,638588,638919,640611,641239,641593,642465,643154,645126,645773,646046,652677,654983,658092,659343,666551	ALDBGALT0000006783
MSTRG.11138.1	5	-	7739410	7885431	12	6316,153,141,174,125,62,47,135,63,65,254,848	7739410,7746715,7748660,7759804,7768173,7770161,7770806,7771038,7779340,7782339,7831659,7884583	ALDBGALT0000006805
MSTRG.11139.3	5	-	7914795	7978368	14	6165,73,102,69,62,20,59,116,141,103,71,90,210,1997	7914795,7924413,7925240,7926960,7927695,7929100,7930177,7934718,7936798,7939102,7939834,7940035,7975977,7976371	ALDBGALT0000006806
MSTRG.11177.1	5	-	10428258	10434335	1	6077	10428258	ALDBGALT0000006811
MSTRG.11282.1	5	+	16518468	16587391	24	1857,165,233,187,138,66,113,114,130,153,150,65,116,86,87,47,55,131,119,154,107,151,123,17224	16518468,16530923,16538125,16539763,16540639,16541121,16541620,16542457,16543228,16545250,16547361,16548031,16549837,16550344,16551654,16555187,16557146,16557908,16559168,16560710,16562146,16562950,16565812,16570167	ALDBGALT0000006838
MSTRG.16685.1	AADN04011678.1	+	221	7738	1	7517	221	ALDBGALT0000006877
MSTRG.11453.1	5	+	26200690	26295529	11	179,301,115,144,75,75,141,202,300,150,3543	26200690,26208101,26246822,26257205,26268693,26281857,26283816,26285421,26287504,26289594,26291986	ALDBGALT0000006877
MSTRG.11495.1	5	-	28864642	28876665	5	546,2907,84,210,203	28864642,28868753,28873663,28874878,28876462	ALDBGALT0000006885
MSTRG.11522.1	5	+	30640831	30718728	17	34622,170,106,63,132,154,174,117,276,81,105,110,145,37,147,380,7235	30640831,30677483,30692612,30693275,30694612,30695407,30698352,30699570,30701253,30703589,30704238,30705923,30706643,30707799,30708435,30709073,30711493	ALDBGALT0000006892
MSTRG.11521.1	5	-	30629270	30677477	13	2435,148,109,136,168,147,161,251,97,71,301,233,1834	30629270,30632092,30633017,30633459,30633866,30636374,30636619,30637278,30637803,30638206,30658285,30675196,30675643	ALDBGALT0000006898
MSTRG.11570.1	5	+	37408997	37410746	1	1749	37408997	ALDBGALT0000006937
MSTRG.11584.6	5	+	37797686	37842124	2	8129,36289	37797686,37805835	ALDBGALT0000006938
MSTRG.11584.3	5	+	37788406	37842087	6	24,75,38,67,101,14934	37788406,37788517,37788694,37789072,37789794,37827153	ALDBGALT0000006938
MSTRG.11589.1	5	-	37949200	37967271	4	17322,116,172,50	37949200,37966675,37966938,37967221	ALDBGALT0000006941
MSTRG.11668.3	5	-	44611169	44627219	6	5611,89,162,176,133,7112	44611169,44617181,44617977,44618578,44619725,44620107	ALDBGALT0000006963
MSTRG.11668.4	5	-	44611745	44628129	12	5035,89,124,176,133,88,36,67,86,45,165,47	44611745,44617181,44618015,44618578,44619725,44620107,44622052,44622441,44622955,44624582,44625164,44628082	ALDBGALT0000006963
MSTRG.11695.1	5	-	45899107	45943106	25	8677,76,163,269,883,156,784,176,106,183,154,214,180,140,76,133,155,243,133,473,943,135,131,163,150	45899107,45908057,45908236,45911038,45913115,45917434,45919407,45920458,45920725,45921160,45921964,45922531,45924393,45927187,45928406,45928978,45931128,45931380,45932810,45936446,45938932,45940676,45941375,45941945,45942956	ALDBGALT0000006966
MSTRG.11695.2	5	-	45900233	45967507	28	7551,76,163,269,883,156,784,176,106,183,154,214,180,140,76,133,155,243,133,473,169,161,135,131,163,6997,66,506	45900233,45908057,45908236,45911038,45913115,45917434,45919407,45920458,45920725,45921160,45921964,45922531,45924393,45927187,45928406,45928978,45931128,45931380,45932810,45936446,45938932,45939714,45940676,45941375,45941945,45942956,45950818,45967001	ALDBGALT0000006966
MSTRG.11847.1	5	-	56403324	56414281	4	2931,717,28,94	56403324,56406832,56408037,56414187	ALDBGALT0000007013
MSTRG.14549.1	AADN04002552.1	-	3026	15407	3	1001,589,663	3026,9091,14744	ALDBGALT0000007086
MSTRG.12042.16	6	+	10649113	10735718	13	280,51,1874,638,91,94,209,151,90,138,340,16810,1151	10649113,10649482,10662654,10683377,10685243,10685926,10698358,10699756,10702533,10703086,10711815,10717396,10734567	ALDBGALT0000007090
MSTRG.12042.3	6	+	10635490	10728303	15	330,2040,51,2512,91,94,2510,91,94,209,151,90,138,340,10907	10635490,10642930,10649482,10662654,10666394,10667077,10681505,10685243,10685926,10698358,10699756,10702533,10703086,10711815,10717396	ALDBGALT0000007090
MSTRG.12153.2	6	+	18257276	18287691	12	122,130,59,139,166,72,183,125,64,78,2015,5397	18257276,18259444,18260804,18260986,18265548,18269885,18271943,18274037,18275117,18278097,18279153,18282294	ALDBGALT0000007123
MSTRG.12363.4	6	+	30394482	30420642	20	179,530,196,194,90,121,90,142,209,119,171,96,207,156,103,186,163,89,5799,2546	30394482,30397897,30398703,30399101,30399736,30400967,30401361,30401894,30402637,30403480,30404199,30404718,30404996,30405895,30406500,30407523,30407946,30410461,30411852,30418096	ALDBGALT0000007178
MSTRG.12363.3	6	+	30394473	30421173	19	188,530,196,194,90,121,90,142,209,119,171,96,207,156,103,186,163,100,9321	30394473,30397897,30398703,30399101,30399736,30400967,30401361,30401894,30402637,30403480,30404199,30404718,30404996,30405895,30406500,30407523,30407946,30410461,30411852	ALDBGALT0000007178
MSTRG.12426.1	6	+	35015047	35037844	2	286,19978	35015047,35017866	ALDBGALT0000007215
MSTRG.12430.11	6	+	35358197	35374415	12	181,119,128,119,36,75,129,96,98,163,138,4841	35358197,35358901,35362247,35362884,35365231,35365695,35365862,35367070,35367417,35368077,35368991,35369574	ALDBGALT0000007218
MSTRG.11986.1	6	-	9239041	9251120	5	1132,144,226,142,1257	9239041,9244566,9246323,9246985,9249863	ALDBGALT0000007262
MSTRG.12087.6	6	-	14197079	14544904	4	120,200512,101,322	14197079,14329975,14540530,14544582	ALDBGALT0000007278
MSTRG.12087.3	6	-	13911074	14543239	3	1312,85,103313	13911074,14013407,14439926	ALDBGALT0000007278
MSTRG.12122.2	6	-	16486298	16512980	23	3543,77,97,160,117,120,84,139,143,162,97,197,144,183,225,42,65,37,60,123,116,1360,987	16486298,16490646,16490931,16494090,16494703,16496168,16496372,16497685,16498940,16499574,16500627,16501431,16502204,16502649,16504084,16504697,16504985,16505140,16506181,16507580,16509540,16509729,16511993	ALDBGALT0000007289
MSTRG.12173.4	6	-	19396734	19441159	10	1469,126,124,177,254,353,9878,102,172,304	19396734,19399111,19402832,19403357,19405727,19414581,19422911,19433795,19436924,19440855	ALDBGALT0000007303
MSTRG.12204.1	6	+	20735816	20813396	26	6407,185,208,164,123,113,163,93,92,81,104,103,123,83,145,111,121,92,112,168,273,62,73,68,16964,1710	20735816,20750678,20752231,20753327,20757424,20759492,20759981,20760753,20761373,20762075,20764188,20770580,20771714,20773880,20777410,20780220,20781726,20783440,20784355,20785507,20788243,20790814,20791647,20793588,20794694,20811686	ALDBGALT0000007314
MSTRG.12246.4	6	-	22422857	22485273	3	26480,80,28019	22422857,22456756,22457254	ALDBGALT0000007323
MSTRG.12287.1	6	+	23611616	23638884	36	109,118,132,168,162,124,182,108,207,125,61,147,252,144,201,171,220,153,116,524,63,97,90,103,178,57,123,123,196,123,147,248,169,154,166,4766	23611616,23612167,23612894,23613206,23614267,23615103,23615592,23615983,23616303,23616836,23617714,23618298,23618573,23619094,23619915,23620703,23621311,23622643,23623114,23623391,23624401,23624851,23625468,23625776,23626405,23627270,23628557,23628959,23629267,23629854,23630293,23631476,23632348,23632801,23633349,23634118	ALDBGALT0000007329
MSTRG.12288.1	6	-	23636226	23642030	3	3075,980,292	23636226,23639379,23641738	ALDBGALT0000007329
MSTRG.12301.2	6	-	24251790	24283623	2	13406,14923	24251790,24268700	ALDBGALT0000007333
MSTRG.12336.1	6	+	27841646	27845893	1	4247	27841646	ALDBGALT0000007352
MSTRG.12393.3	6	-	32152204	32192671	4	18425,52,205,7473	32152204,32178153,32180732,32185198	ALDBGALT0000007377
MSTRG.12393.4	6	-	32152211	32204393	11	4391,728,52,205,13100,83,217,108,115,66,844	32152211,32169901,32178153,32180732,32185198,32198540,32199090,32200176,32202335,32203270,32203549	ALDBGALT0000007377
MSTRG.12439.1	7	+	139489	190472	15	2156,6263,43,141,85,81,53,79,146,87,59,82,120,34,1848	139489,147540,154539,155301,156656,157594,158857,174472,177205,178328,180073,180540,185227,185731,188624	ALDBGALT0000007386
MSTRG.12454.1	7	-	1274031	1364895	37	9707,124,117,168,159,93,234,8861,123,108,114,114,159,106,81,80,93,148,68,138,155,59,102,46,192,203,53,57,44,45,126,46,62,115,92,128,184	1274031,1284040,1284984,1288709,1291049,1291542,1292355,1312792,1322041,1323168,1323364,1324317,1325751,1326822,1327637,1330592,1331725,1332534,1333602,1334282,1335491,1336741,1338126,1338824,1338987,1341436,1342063,1342756,1342895,1343127,1345040,1346678,1348341,1349768,1350339,1361676,1364711	ALDBGALT0000007391
MSTRG.12557.8	7	+	11451254	11474314	12	2042,432,106,136,98,46,50,76,511,382,64,1941	11451254,11457976,11459235,11460485,11460785,11461947,11462740,11463884,11468443,11469700,11471242,11472373	ALDBGALT0000007429
MSTRG.12589.3	7	+	12628830	12648232	19	596,70,92,108,77,82,131,186,135,115,146,129,130,161,155,176,135,73,5512	12628830,12629625,12629866,12631529,12632736,12632904,12633095,12633900,12634509,12634988,12636078,12636735,12638045,12638648,12640381,12641097,12642027,12642364,12642720	ALDBGALT0000007434
MSTRG.12589.1	7	+	12628826	12699492	28	869,92,108,77,82,131,186,135,115,146,129,130,161,155,176,135,73,8288,96,247,752,109,225,110,134,218,158,18840	12628826,12629866,12631529,12632736,12632904,12633095,12633900,12634509,12634988,12636078,12636735,12638045,12638648,12640381,12641097,12642027,12642364,12642720,12659245,12659447,12664926,12668769,12673459,12675717,12677526,12679026,12679543,12680652	ALDBGALT0000007434
MSTRG.12590.5	7	-	12716002	12797209	17	3340,7902,42,97,263,153,117,145,350,145,156,170,156,231,182,178,409	12716002,12720002,12733536,12735882,12737290,12745732,12748405,12752362,12753504,12754127,12762186,12763396,12765385,12766119,12770461,12785405,12796800	ALDBGALT0000007436
MSTRG.12605.1	7	-	13924916	13951172	23	5902,117,120,148,54,134,156,102,117,128,115,114,90,138,44,78,94,132,83,51,166,345,1078	13924916,13931430,13932723,13933648,13934155,13935620,13936467,13937026,13937840,13938234,13939464,13940329,13941102,13942147,13942595,13943778,13944066,13945138,13945468,13946353,13947603,13949310,13950094	ALDBGALT0000007443
MSTRG.12604.5	7	+	13864100	13929345	40	141,1771,180,119,172,208,90,139,158,112,148,63,130,181,75,108,141,127,1187,101,72,172,179,114,109,155,91,61,144,1408,84,92,165,60,177,104,129,262,75,4541	13864100,13865154,13868388,13874393,13876804,13877597,13878897,13882193,13884978,13886121,13887743,13894051,13896107,13897043,13898536,13899570,13902101,13902816,13903469,13905940,13907162,13907970,13909408,13911073,13912108,13912329,13913075,13914226,13914855,13915163,13917254,13917689,13918602,13919326,13919868,13920747,13921054,13922351,13923811,13924804	ALDBGALT0000007443
MSTRG.12626.2	7	+	15859914	15891580	5	195,270,93,180,9850	15859914,15879585,15880020,15880692,15881730	ALDBGALT0000007449
MSTRG.12627.3	7	-	15883506	15901595	10	9660,126,144,81,108,90,211,147,123,112	15883506,15893259,15894533,15895824,15896014,15896183,15896524,15896813,15897051,15901483	ALDBGALT0000007449
MSTRG.12657.1	7	+	18156685	18254465	31	268,17946,119,72,76,47,87,90,93,111,137,189,67,98,82,92,90,170,136,112,108,2696,87,88,2476,98,84,183,141,159,247	18156685,18158286,18200729,18204354,18208978,18211511,18212006,18213016,18214489,18215880,18217546,18218897,18225863,18228964,18231628,18232000,18232178,18232757,18234183,18236661,18237067,18239918,18243981,18246730,18247546,18250805,18251536,18252459,18253073,18253305,18254218	ALDBGALT0000007464
MSTRG.12693.20	7	+	21979369	22036668	35	1812,97,131,179,90,114,2910,375,174,165,111,141,189,158,111,89,173,197,143,82,72,1729,65,77,137,106,161,4539,162,123,195,221,175,1034,4006	21979369,21982803,21985548,21988758,21991340,21991535,21992949,21997286,21998064,21998506,21999188,22000515,22001925,22002935,22003444,22004693,22005138,22005485,22006487,22011746,22012413,22013875,22016668,22017161,22018325,22019482,22020786,22021640,22027140,22028212,22028762,22029333,22030500,22031162,22032662	ALDBGALT0000007499
MSTRG.12693.19	7	+	21973189	22036668	43	1040,117,177,798,97,2428,179,90,114,4712,174,165,111,141,189,158,111,89,173,197,143,82,72,124,36,176,65,77,137,106,161,130,233,169,162,123,195,221,175,168,123,168,2632	21973189,21974674,21975212,21980383,21982803,21983251,21988758,21991340,21991535,21992949,21998064,21998506,21999188,22000515,22001925,22002935,22003444,22004693,22005138,22005485,22006487,22011746,22012413,22013875,22015151,22015428,22016668,22017161,22018325,22019482,22020786,22021640,22024152,22026010,22027140,22028212,22028762,22029333,22030500,22031162,22032073,22032662,22034036	ALDBGALT0000007499
MSTRG.12692.2	7	-	22042226	22072881	21	2083,192,450,124,137,208,298,124,158,195,143,56,94,96,244,124,795,40,306,107,209	22042226,22045149,22046083,22046839,22048373,22048919,22049820,22052269,22053700,22054423,22055542,22056790,22057434,22059146,22059993,22060645,22062784,22065054,22068963,22072106,22072672	ALDBGALT0000007501
MSTRG.12748.3	7	+	22722472	22776300	29	157,115,38,39,42,50,172,51,123,65,84,113,61,76,130,66,162,179,76,4528,87,132,93,78,72,169,69,33,4223	22722472,22729429,22730336,22740422,22741777,22743048,22743313,22743817,22744278,22744576,22744746,22744913,22745598,22746871,22747055,22747833,22748383,22760848,22761202,22763402,22769030,22769234,22769716,22770080,22770476,22770626,22771013,22771236,22772077	ALDBGALT0000007502
MSTRG.12751.1	7	+	23324207	23379730	2	5625,3257	23324207,23376473	ALDBGALT0000007505
MSTRG.12751.2	7	+	23358347	23466397	5	1533,227,120,3303,577	23358347,23375248,23375616,23376094,23465820	ALDBGALT0000007505
MSTRG.12769.1	7	+	25476282	25629853	51	36200,108,43,79,45,53,121,88,89,64,173,69,135,159,160,84,57,157,167,91,62,147,129,149,136,6494,185,105,43,79,45,53,121,88,89,70,170,107,28,43,116,167,95,132,62,102,94,78,42,134,7659	25476282,25517477,25518327,25518466,25521810,25522096,25524562,25525675,25527081,25533141,25539525,25543740,25550066,25551111,25556207,25559214,25559392,25560512,25562123,25563389,25563562,25564407,25566522,25568067,25570479,25572431,25579678,25587026,25591493,25592630,25595103,25595450,25597835,25598364,25599071,25600028,25600778,25601591,25602177,25604281,25605194,25612991,25613449,25617336,256…	ALDBGALT0000007517
MSTRG.12783.1	7	-	26689359	26949345	24	12859,206,45,150,171,219,226,148,144,182,118,208,208,136,286,214,99,63,46,100,206,61,216,258	26689359,26718238,26721720,26722666,26723743,26725650,26726495,26728097,26730022,26733232,26738720,26752422,26754772,26758852,26763221,26765992,26766953,26776680,26799659,26813583,26827145,26872872,26882043,26949087	ALDBGALT0000007519
MSTRG.12782.1	7	+	26632934	26700267	9	606,94,269,130,109,68,128,183,11021	26632934,26649598,26660863,26667026,26671779,26672506,26676969,26686169,26689246	ALDBGALT0000007519
MSTRG.12792.1	7	+	27590467	27650885	1	60418	27590467	ALDBGALT0000007523
MSTRG.12821.1	7	+	29798069	29839899	18	3070,119,71,76,142,144,63,82,191,82,88,65,105,160,91,155,89,15171	29798069,29802026,29803494,29804215,29807782,29809004,29811040,29812582,29814003,29816243,29817043,29817657,29818050,29818603,29819722,29823464,29824064,29824728	ALDBGALT0000007533
MSTRG.12853.1	7	+	34759789	35028577	31	523,98,139,192,58,678,103,181,2139,1029,212,1209,74,76,5001,443,176,69,207,147,189,118,77,110,102,61,72,105,217,114,3752	34759789,34805428,34829064,34832855,34837244,34846784,34852234,34852781,34856175,34869187,34871841,34873603,34880220,34883924,34886474,34995605,34999076,35000756,35004250,35005635,35007524,35009719,35011054,35012167,35012898,35013349,35015427,35015956,35018597,35019792,35024825	ALDBGALT0000007565
MSTRG.12869.1	7	+	36243660	36339073	18	1947,108,172,125,98,164,165,145,194,135,176,132,159,113,79,99,4659,869	36243660,36256036,36261896,36266116,36267278,36268417,36281544,36282250,36287146,36289753,36290123,36290695,36291285,36292289,36292487,36292834,36296496,36338204	ALDBGALT0000007581
MSTRG.12514.1	7	+	7177031	7238371	7	3684,2983,109,69,154,69,624	7177031,7182089,7187109,7225915,7229174,7234850,7237747	ALDBGALT0000007648
MSTRG.12520.2	7	-	8201479	8213176	3	4873,72,390	8201479,8206469,8212786	ALDBGALT0000007652
MSTRG.12520.1	7	-	8195802	8213176	3	85,5464,390	8195802,8201077,8212786	ALDBGALT0000007652
MSTRG.12531.1	7	-	10009680	10185212	71	657,153,125,191,238,136,102,203,172,104,90,73,148,166,192,124,191,103,2108,145,11833,105,221,51,133,198,91,94,39,109,67,52,74,76,78,52,50,84,56,106,67,53,161,172,176,154,7373,83,83,146,84,88,217,118,79,202,72,4196,69,64,83,115,79,213,143,88,201,71,79,84,111	10009680,10011078,10012831,10013920,10014429,10015338,10016421,10016739,10017390,10018135,10019268,10020423,10022167,10023945,10024592,10025283,10025826,10028658,10029566,10032574,10033269,10045869,10046331,10047555,10048497,10050020,10050430,10051209,10052325,10052740,10053781,10056003,10056130,10056523,10057676,10057986,10059322,10060724,10060882,10062382,10064060,10064295,10065877,10067090,100…	ALDBGALT0000007659
MSTRG.12578.1	7	-	12234776	12275441	7	9434,151,183,2917,147,122,162	12234776,12245519,12247038,12248664,12253464,12257061,12275279	ALDBGALT0000007668
MSTRG.12578.2	7	-	12236505	12275441	7	7705,151,1769,101,147,122,162	12236505,12245519,12247038,12251480,12253464,12257061,12275279	ALDBGALT0000007668
MSTRG.12595.1	7	-	13520201	13525694	3	1693,418,170	13520201,13522270,13525524	ALDBGALT0000007675
MSTRG.12648.1	7	-	17795491	17838370	24	7653,99,111,99,174,103,78,80,84,190,116,156,158,62,96,128,89,194,211,132,256,80,128,194	17795491,17803457,17803635,17804101,17805155,17805766,17805978,17806208,17806486,17806654,17807518,17808151,17809181,17810454,17810917,17812541,17813434,17813658,17814301,17816834,17818470,17820543,17820861,17838176	ALDBGALT0000007693
MSTRG.12841.2	7	-	33271222	33601639	25	6057,1671,92,71,1182,145,110,369,174,168,211,18794,1417,2094,181,1970,109,215,189,72,258,138,259,179,12744	33271222,33279936,33294663,33295471,33297299,33299983,33303866,33321166,33366692,33369731,33398682,33415262,33434080,33479389,33489782,33492556,33495414,33497988,33498872,33505332,33510870,33584996,33587608,33588641,33588895	ALDBGALT0000007751
MSTRG.13800.6	AADN04000639.1	-	66355	95667	7	757,13695,152,84,148,61,198	66355,72265,86471,89977,91195,94062,95469	ALDBGALT0000007765
MSTRG.12911.2	8	+	2338798	2493488	20	975,65,44,50,120,70,4519,111,101,46,102,126,102,91,41,72,55,111,1186,14728	2338798,2342165,2373170,2387428,2395397,2401107,2402749,2409204,2422335,2428384,2429958,2438897,2447971,2452686,2456007,2456751,2461447,2462303,2476442,2478760	ALDBGALT0000007786
MSTRG.12911.5	8	+	2338855	2503810	24	918,65,44,50,120,70,81,54,111,101,46,102,126,102,91,41,69,57,111,80,217,9354,157,121	2338855,2342165,2373170,2387428,2395397,2401107,2402749,2407214,2409204,2422335,2428384,2429958,2438897,2447971,2452686,2456007,2456751,2461445,2462303,2476442,2477411,2478760,2501725,2503689	ALDBGALT0000007786
MSTRG.12972.10	8	-	4742957	4811915	14	3904,3871,108,2405,953,214,102,4612,728,4596,167,622,1164,24678	4742957,4750066,4755114,4755682,4758381,4760304,4764536,4771467,4776332,4778242,4783476,4784432,4785794,4787237	ALDBGALT0000007792
MSTRG.12972.1	8	-	4741177	4811948	32	5684,127,104,219,108,235,137,113,204,214,252,189,86,331,155,209,2364,214,247,170,622,75,142,88,134,80,179,132,107,178,168,208	4741177,4750066,4751867,4753718,4755114,4755682,4757950,4758381,4759130,4760304,4771467,4774279,4775175,4775748,4776332,4776851,4778242,4781374,4782591,4783476,4784432,4785794,4786816,4787237,4787408,4788111,4788564,4789674,4792275,4795170,4796367,4811740	ALDBGALT0000007792
MSTRG.13066.4	8	+	11760553	11827851	14	846,91,76,93,80,67,63,88,5605,113,48,14986,186,608	11760553,11761745,11771548,11777925,11783925,11791326,11793662,11796775,11799168,11806715,11807365,11809757,11826800,11827243	ALDBGALT0000007827
MSTRG.13066.6	8	+	11761190	11823933	14	209,91,76,93,80,67,63,88,231,139,157,113,48,14176	11761190,11761745,11771548,11777925,11783925,11791326,11793662,11796775,11799168,11801846,11804616,11806715,11807365,11809757	ALDBGALT0000007827
MSTRG.13067.9	8	+	11858181	11882506	8	146,276,318,273,267,267,8160,96	11858181,11859028,11860044,11861110,11862776,11863698,11864742,11882410	ALDBGALT0000007828
MSTRG.13067.32	8	+	11858181	11889819	13	146,276,273,267,267,9713,101,83,94,135,84,118,944	11858181,11859028,11861110,11862776,11863698,11864742,11877087,11879443,11880298,11882275,11885468,11887735,11888875	ALDBGALT0000007828
MSTRG.13213.1	8	+	21057827	21092298	1	34471	21057827	ALDBGALT0000007854
MSTRG.13319.2	8	+	26728369	26788077	25	145,86,73,51,133,68,63,84,167,141,202,111,88,61,141,88,35,83,101,102,69,4066,1478,54,96	26728369,26732257,26733697,26734100,26735166,26736164,26737438,26738467,26741338,26741885,26743590,26744329,26744621,26744793,26745420,26746180,26746748,26747353,26747844,26748255,26749403,26750377,26755473,26778906,26787981	ALDBGALT0000007877
MSTRG.12920.1	8	-	3501836	3519694	9	7173,147,114,117,138,147,221,600,333	3501836,3510220,3510802,3511732,3512128,3513188,3513575,3514864,3519361	ALDBGALT0000007909
MSTRG.13029.1	8	-	7414698	7434608	5	11374,100,953,109,119	7414698,7428178,7429706,7432243,7434489	ALDBGALT0000007927
MSTRG.13029.2	8	-	7414722	7434653	5	11350,100,950,109,164	7414722,7428178,7429706,7432243,7434489	ALDBGALT0000007927
MSTRG.13063.1	8	-	11647109	11705619	4	9055,18174,102,119	11647109,11657138,11689139,11705500	ALDBGALT0000007945
MSTRG.13123.1	8	-	15100383	15102134	2	722,211	15100383,15101923	ALDBGALT0000007961
MSTRG.13136.1	8	+	16222860	16255812	9	41,66,107,86,104,941,81,125,5881	16222860,16223749,16223899,16224109,16224508,16230824,16232299,16246629,16249931	ALDBGALT0000007966
MSTRG.13448.1	9	+	3708137	3757586	17	297,65,682,156,336,182,163,109,65,123,248,216,150,194,156,1206,484	3708137,3725293,3726920,3734762,3739777,3741503,3741771,3744166,3744438,3746674,3748060,3748393,3750149,3750744,3751033,3751274,3757102	ALDBGALT0000008031
MSTRG.16796.1	AADN04012164.1	+	5507	7426	1	1919	5507	ALDBGALT0000008083
MSTRG.13557.14	9	+	10685167	10944675	10	2133,51,97,161,1311,140,4862,783,304,5119	10685167,10693621,10900870,10901727,10908800,10910216,10910919,10917244,10938336,10939556	ALDBGALT0000008083
MSTRG.13562.2	9	-	11499785	11558301	15	9704,126,147,105,66,114,2659,105,6143,98,64,1622,137,92,369	11499785,11510330,11510676,11511718,11512807,11513256,11514716,11518642,11523583,11532251,11533136,11534874,11541544,11543106,11557932	ALDBGALT0000008087
MSTRG.13611.2	9	+	14981916	14998385	19	620,71,214,223,141,97,123,96,140,170,120,86,64,68,68,82,222,141,4490	14981916,14984087,14985286,14986120,14986546,14987306,14987777,14988589,14988860,14989279,14989695,14990427,14990638,14991071,14991491,14991958,14992904,14993597,14993895	ALDBGALT0000008096
MSTRG.13621.3	9	+	15098430	15152328	17	340,145,127,106,137,110,94,121,149,77,93,52,141,45,1358,138,10758	15098430,15115702,15116782,15117245,15117528,15118630,15121538,15121757,15124145,15126616,15128354,15128871,15129078,15129870,15136458,15139223,15141570	ALDBGALT0000008097
MSTRG.13676.6	9	+	16308245	16455955	51	607,84,115,91,120,117,150,125,115,120,192,192,178,104,89,67,116,70,93,93,126,222,93,79,73,110,119,113,104,5219,746,123,58,168,5451,47,699,1187,122,112,82,128,184,110,217,87,50,138,108,72,1622	16308245,16309035,16319794,16326643,16327905,16329883,16332803,16335135,16336808,16337570,16339387,16340398,16340959,16347804,16348988,16380690,16381757,16383144,16386925,16387503,16390427,16393435,16393945,16394471,16397093,16400192,16413152,16413820,16414657,16415794,16424775,16426253,16429243,16430012,16432473,16441156,16441741,16442606,16444599,16445204,16445631,16445792,16447226,16447765,164…	ALDBGALT0000008116
MSTRG.13689.1	9	+	17532164	17559383	10	117,99,39,107,64,163,67,202,217,4905	17532164,17547433,17548594,17549379,17550331,17551145,17551520,17551703,17553109,17554478	ALDBGALT0000008122
MSTRG.13690.1	9	-	17554585	17627999	47	2694,1867,135,197,156,230,103,105,127,122,68,154,108,109,125,163,136,122,4362,135,108,68,133,9568,152,118,171,79,122,107,172,104,165,82,125,135,153,106,86,246,251,210,415,146,135,141,223	17554585,17559595,17562046,17562813,17563522,17564184,17565387,17565983,17567077,17568699,17571631,17571820,17572672,17573538,17574630,17575334,17577809,17578829,17579368,17584007,17584356,17585040,17585477,17586488,17596681,17596990,17597586,17599257,17599586,17600167,17600609,17602042,17602725,17603367,17603526,17604687,17604927,17606050,17608379,17609301,17611166,17612019,17613714,17617284,176…	ALDBGALT0000008122
MSTRG.13691.1	9	+	17631537	17643073	5	270,120,171,101,6311	17631537,17633688,17635560,17635839,17636762	ALDBGALT0000008123
MSTRG.13718.6	9	+	20587705	20625253	15	566,75,50,54,151,83,165,333,239,80,113,168,69,81,1874	20587705,20599444,20610100,20610940,20611502,20612782,20616198,20616693,20617956,20618672,20619215,20620253,20621152,20622935,20623379	ALDBGALT0000008139
MSTRG.13718.7	9	+	20587705	20625253	16	566,75,50,54,151,83,84,165,333,239,80,113,168,69,81,1874	20587705,20599444,20610100,20610940,20611502,20612782,20613303,20616198,20616693,20617956,20618672,20619215,20620253,20621152,20622935,20623379	ALDBGALT0000008139
MSTRG.13505.5	9	-	5500213	5540891	26	2411,151,193,187,851,261,174,119,157,94,132,109,154,107,79,143,52,202,122,155,69,268,102,2239,50,83	5500213,5503692,5504485,5505196,5507303,5509429,5509939,5510880,5511081,5511948,5513005,5513520,5514016,5514633,5516154,5516560,5517932,5519489,5520781,5521396,5524635,5525257,5526680,5531267,5534326,5540808	ALDBGALT0000008183
MSTRG.13541.1	9	-	8345613	8456337	24	1191,49,135,142,120,266,151,10959,8142,146,187,135,97,125,108,171,177,146,229,115,161,114,198,503	8345613,8349678,8351584,8353057,8367247,8368562,8384061,8385119,8397062,8405862,8407815,8412454,8413385,8413818,8416592,8418712,8419723,8422752,8424462,8425295,8426566,8432315,8439751,8455834	ALDBGALT0000008206
MSTRG.13601.1	9	-	14090713	14171036	12	4324,94,145,158,137,83,137,110,116,187,255,3019	14090713,14096290,14097263,14098253,14108933,14109955,14110868,14111874,14112318,14114125,14140561,14168017	ALDBGALT0000008234
MSTRG.13663.1	9	-	16090200	16132146	9	21193,51,84,138,78,48,148,4656,2355	16090200,16111475,16112923,16114536,16117191,16119122,16119805,16120106,16129791	ALDBGALT0000008247
MSTRG.14542.1	AADN04002522.1	+	2	6719	2	5661,953	2,5766	ALDBGALT0000008328
MSTRG.19115.1	Z	-	9451157	9469737	6	6259,135,271,102,118,3431	9451157,9458122,9459729,9461866,9465563,9466306	ALDBGALT0000008385
MSTRG.19136.3	Z	+	10887003	10904830	5	277,139,155,719,8503	10887003,10892546,10894274,10895166,10896327	ALDBGALT0000008391
MSTRG.19136.1	Z	+	10878150	10904785	7	32,70,1078,155,708,76,5135	10878150,10893137,10893351,10895166,10895710,10898236,10899650	ALDBGALT0000008391
MSTRG.19210.1	Z	+	17517241	17566118	13	268,1021,68,120,124,224,67,185,141,162,185,103,11233	17517241,17518255,17520014,17536219,17541097,17541693,17542630,17544110,17545100,17545660,17548187,17554131,17554885	ALDBGALT0000008412
MSTRG.15173.3	AADN04004792.1	-	1834	11487	4	21,2683,494,143	1834,3787,8670,11344	ALDBGALT0000008454
MSTRG.19423.1	Z	-	35736062	35765670	5	1633,7890,115,158,16768	35736062,35737956,35746253,35746785,35748902	ALDBGALT0000008481
MSTRG.19512.2	Z	+	47364022	47402670	9	536,213,1057,183,186,112,115,116,3287	47364022,47381659,47383332,47387049,47388652,47390077,47397555,47397926,47399383	ALDBGALT0000008529
MSTRG.19512.1	Z	+	47363908	47402670	9	560,213,1057,183,186,112,115,116,3287	47363908,47381659,47383332,47387049,47388652,47390077,47397555,47397926,47399383	ALDBGALT0000008529
MSTRG.19555.1	Z	+	53643917	53653379	2	40,9295	53643917,53644084	ALDBGALT0000008557
MSTRG.19571.1	Z	+	55041940	55061808	10	171,189,60,204,278,133,130,134,128,3052	55041940,55042259,55042937,55047317,55049054,55050587,55051857,55053099,55055216,55058756	ALDBGALT0000008562
MSTRG.19593.2	Z	+	57570717	57796623	20	90,115,143,80,109,171,131,187,94,103,103,102,75,120,120,54,110,110,98,2108	57570717,57623870,57645284,57647137,57647798,57667119,57670527,57681950,57687077,57698727,57700975,57701445,57701895,57703830,57745566,57761857,57786607,57789760,57793376,57794515	ALDBGALT0000008579
MSTRG.19593.3	Z	+	57604387	57798471	21	5184,115,143,80,109,171,131,187,94,103,103,102,75,120,120,54,63,110,110,98,3956	57604387,57623870,57645284,57647137,57647798,57667119,57670527,57681950,57687077,57698727,57700975,57701445,57701895,57703830,57745566,57761857,57782458,57786607,57789760,57793376,57794515	ALDBGALT0000008579
MSTRG.19080.3	Z	-	8592158	8632107	19	313,129,80,145,135,102,59,100,153,1134,206,69,159,97,59,3099,89,83,96	8592158,8593158,8593515,8593898,8595022,8595729,8596198,8597173,8597615,8597970,8599460,8600272,8600570,8601112,8601502,8602461,8606912,8628692,8632011	ALDBGALT0000008700
MSTRG.19206.1	Z	+	16981005	17021824	16	546,85,297,121,185,152,166,83,217,183,102,147,141,94,79,8677	16981005,16989925,16991071,16992715,16996330,16998480,16999912,17002079,17002933,17004484,17005987,17007152,17009561,17010973,17012503,17013147	ALDBGALT0000008733
MSTRG.19311.2	Z	-	26666022	26796786	16	6979,43,154,209,150,98,155,116,113,122,120,182,259,98,125,208	26666022,26673810,26675792,26676912,26679258,26679737,26685466,26686127,26687061,26687819,26693326,26694003,26708199,26718990,26727083,26796578	ALDBGALT0000008772
MSTRG.19311.1	Z	-	26665856	26798529	17	7145,43,154,209,150,98,155,116,113,122,120,182,75,259,98,125,1951	26665856,26673810,26675792,26676912,26679258,26679737,26685466,26686127,26687061,26687819,26693326,26694003,26699405,26708199,26718990,26727083,26796578	ALDBGALT0000008772
MSTRG.19331.2	Z	-	28780934	29141664	32	3984,136,155,126,127,179,286,155,120,176,124,98,113,161,210,91,260,98,588,118,194,306,145,134,582,270,111,189,142,146,168,331	28780934,28787058,28790250,28797422,28798543,28799935,28800586,28820213,28820762,28834471,28847186,28859815,28869086,28874433,28876414,28890425,28896073,28897205,28897737,28903495,28907523,28908733,28912360,28914176,28919893,28921192,28924940,28928804,28990118,28995323,29056935,29141333	ALDBGALT0000008779
MSTRG.19429.2	Z	-	36802720	36834334	10	5464,1872,117,104,114,179,141,164,196,335	36802720,36811820,36814870,36815275,36816154,36817819,36822174,36828487,36829671,36833999	ALDBGALT0000008791
MSTRG.19445.1	Z	-	40039992	40065822	16	2061,165,199,207,177,111,198,206,156,134,176,207,144,959,201,310	40039992,40044430,40045101,40046124,40048154,40049075,40049592,40050669,40051915,40052621,40053121,40053949,40056533,40061899,40064260,40065512	ALDBGALT0000008801
MSTRG.19522.4	Z	-	49970997	50024048	27	1767,129,132,1485,174,117,108,115,128,224,142,183,122,126,86,106,80,718,122,162,102,155,86,91,196,396,276	49970997,49974194,49975837,49982818,49986664,49987545,49987746,49989133,49989445,49991815,49993149,49994914,49998049,49998268,49999039,50000180,50000375,50001355,50003613,50004784,50007573,50008177,50011533,50012479,50013304,50014877,50023772	ALDBGALT0000008828
MSTRG.19522.1	Z	-	49969520	50026019	28	3244,129,132,70,174,117,108,115,128,224,142,183,122,126,86,106,80,87,102,122,162,102,155,86,91,196,396,2439	49969520,49974194,49975837,49982818,49986664,49987545,49987746,49989133,49989445,49991815,49993149,49994914,49998049,49998268,49999039,50000180,50000375,50001355,50001971,50003613,50004784,50007573,50008177,50011533,50012479,50013304,50014877,50023580	ALDBGALT0000008828
MSTRG.19529.1	Z	-	51310995	51349988	4	241,4410,509,341	51310995,51334304,51347481,51349647	ALDBGALT0000008830
MSTRG.19676.2	Z	-	68610460	68697948	5	6440,203,604,101,494	68610460,68631259,68661985,68695561,68697454	ALDBGALT0000008889
MSTRG.19676.3	Z	-	68610460	68697948	6	6440,203,604,79,101,494	68610460,68631259,68661985,68677364,68695561,68697454	ALDBGALT0000008889
MSTRG.18598.1	KQ759510.1	+	14771	107436	53	67,544,110,60,141,134,95,55,144,285,178,157,77,145,77,157,83,232,104,211,188,217,116,214,218,391,114,37,84,1324,139,1345,190,217,43,1491,3185,67,85,102,128,113,114,65,100,96,73,77,67,157,115,86,1879	14771,17539,18518,23671,24093,25096,26212,26897,27933,30033,30667,31800,33618,35588,36436,37078,37638,38731,39418,41192,41875,44255,45001,47215,49701,50928,53300,53803,55241,55854,57828,58521,61092,62620,63724,64631,66805,73603,77124,77456,78107,82144,85896,92091,92953,94497,95386,95643,97053,97560,98583,100051,105557	ALDBGALT0000008907
MSTRG.19717.5	Z	+	73045590	73110855	41	287,544,110,60,1137,95,55,144,285,178,3933,77,157,83,232,104,211,188,217,116,214,218,391,114,37,84,115,158,139,172,61,190,217,43,292,199,3185,67,85,102,1714	73045590,73048579,73049558,73054708,73055130,73057249,73057934,73058970,73061071,73061705,73062838,73067474,73068116,73068676,73069766,73070453,73072227,73072910,73075290,73076036,73078250,73080736,73081963,73084334,73084837,73086275,73086999,73088054,73088862,73089555,73090838,73092125,73093653,73094757,73095664,73096956,73097838,73104637,73108158,73108490,73109141	ALDBGALT0000008907
MSTRG.15264.1	AADN04005172.1	-	5505	12820	2	5109,988	5505,11832	NONGGAT000011.2
MSTRG.22.3	1	+	494374	566790	24	613,127,248,187,138,66,113,114,127,153,204,65,116,86,81,98,58,128,176,160,89,208,144,4969	494374,511923,524516,528721,530087,536019,536467,539628,540766,542189,542586,543834,544883,545128,545519,546759,548565,549608,550384,551293,551865,554109,560459,561821	ALDBGALT0000001532
MSTRG.77.1	1	-	3919914	4037717	20	9858,129,249,173,176,110,140,71,43,114,127,83,148,102,98,2966,241,95,170,102	3919914,3931784,3932057,3934549,3936238,3944453,3951349,3952503,3952727,3954052,3959938,3962757,3968062,3968818,3980798,3987488,4015612,4019216,4025260,4037615	NONGGAT000057.2
MSTRG.158.4	1	-	13932387	14133507	13	245,2591,75,937,122,193,257,83,284,223,105,69,4956	13932387,14018620,14023910,14028449,14033483,14034803,14037241,14038329,14043058,14050318,14088482,14128048,14128551	NONGGAT000099.2
MSTRG.180.1	1	+	15116500	15253763	9	28955,209,109,164,121,126,122,153,6157	15116500,15151480,15177810,15212957,15217631,15225647,15246085,15246339,15247606	NONGGAT000116.2
MSTRG.213.2	1	-	20480729	20739414	39	9537,75,76,65,148,161,155,85,101,157,147,67,182,230,101,140,177,228,109,168,137,109,149,173,82,93,102,103,115,151,127,101,123,183,1111,69,180,103,117	20480729,20493678,20495679,20496479,20497068,20497793,20499577,20506177,20507089,20508247,20511074,20511333,20512175,20513297,20515743,20516858,20517378,20518027,20519939,20521642,20522449,20534450,20538102,20539333,20543775,20545018,20549665,20550235,20550944,20553301,20555202,20557499,20561370,20562368,20564207,20603498,20662907,20730973,20739297	NONGGAT000150.2
MSTRG.213.1	1	-	20473503	20739414	40	208,1860,75,76,65,148,161,155,85,101,157,147,67,182,230,101,140,177,228,109,168,137,109,149,173,82,93,102,103,115,151,127,101,123,183,1111,69,177,103,117	20473503,20488406,20493678,20495679,20496479,20497068,20497793,20499577,20506177,20507089,20508247,20511074,20511333,20512175,20513297,20515743,20516858,20517378,20518027,20519939,20521642,20522449,20534450,20538102,20539333,20543775,20545018,20549665,20550235,20550944,20553301,20555202,20557499,20561370,20562368,20564207,20603498,20662907,20730973,20739297	NONGGAT000150.2
MSTRG.230.1	1	+	22865650	22898606	24	1718,221,177,85,68,147,79,128,149,123,112,60,68,122,130,111,109,141,168,96,116,89,177,3224	22865650,22868776,22869849,22870614,22871369,22871532,22873928,22874108,22874394,22875811,22876085,22876711,22876862,22880958,22883792,22884525,22886343,22886874,22888321,22890968,22893153,22893455,22893865,22895382	NONGGAT000162.2
MSTRG.251.1	1	+	26655429	26659160	2	226,2701	26655429,26656459	NONGGAT000183.2
MSTRG.251.2	1	+	26655429	26659147	2	391,2688	26655429,26656459	NONGGAT000183.2
MSTRG.319.8	1	+	35214538	35276195	35	3812,85,69,57,141,144,116,5854,86,90,116,127,104,128,49,72,89,79,114,91,80,60,146,49,70,119,39,151,107,103,161,126,114,168,320	35214538,35234406,35235828,35238569,35240608,35242226,35243809,35245094,35252784,35254235,35255115,35257131,35257760,35258420,35258874,35260108,35260678,35261642,35262392,35264367,35265773,35266267,35268076,35268342,35269400,35269909,35271503,35271871,35272431,35273180,35273523,35273911,35274475,35274885,35275875	NONGGAT000252.2
MSTRG.337.2	1	+	36408599	36425222	7	641,151,114,138,255,210,3939	36408599,36409332,36414960,36416388,36416805,36418410,36421283	NONGGAT000259.2
MSTRG.360.1	1	+	39859120	39985136	61	141,138,136,255,218,187,285,285,270,261,131,130,151,107,98,163,261,161,112,227,70,200,250,129,147,173,211,153,180,108,282,183,102,121,161,146,166,291,276,152,142,270,333,122,187,245,67,159,223,74,100,129,82,91,77,135,126,149,136,124,4245	39859120,39861705,39862395,39863401,39865414,39866633,39866945,39867984,39868941,39870706,39872379,39872676,39875017,39875483,39876048,39878504,39880223,39883130,39884272,39885193,39888134,39889687,39891308,39893004,39893925,39895701,39898979,39900910,39901181,39902120,39904082,39905917,39907178,39909013,39912645,39914443,39920748,39921384,39921959,39923024,39925642,39927836,39936474,39942803,399…	NONGGAT000276.2
MSTRG.360.2	1	+	39859120	39980929	62	141,138,136,255,218,187,285,285,270,261,131,130,151,107,98,163,261,161,112,227,70,200,250,129,147,173,211,153,180,108,282,183,102,121,161,146,166,291,276,152,142,270,333,122,187,245,67,159,223,74,100,129,45,82,91,77,135,126,149,136,124,38	39859120,39861705,39862395,39863401,39865414,39866633,39866945,39867984,39868941,39870706,39872379,39872676,39875017,39875483,39876048,39878504,39880223,39883130,39884272,39885193,39888134,39889687,39891308,39893004,39893925,39895701,39898979,39900910,39901181,39902120,39904082,39905917,39907178,39909013,39912645,39914443,39920748,39921384,39921959,39923024,39925642,39927836,39936474,39942803,399…	NONGGAT000276.2
MSTRG.418.3	1	+	46033708	46057310	15	365,143,95,117,141,230,202,187,132,63,224,160,157,67,2330	46033708,46034377,46036306,46037460,46038979,46044325,46045501,46046635,46050191,46050505,46051036,46052032,46052419,46054250,46054980	NONGGAT000325.2
MSTRG.438.1	1	+	47945058	47946486	2	184,1167	47945058,47945319	NONGGAT000341.2
MSTRG.476.2	1	+	49207529	49228401	14	135,388,78,96,1137,130,67,5462,143,126,124,98,199,439	49207529,49210563,49213131,49215450,49216375,49218080,49219053,49219466,49225007,49225284,49225972,49226824,49227292,49227962	NONGGAT000359.2
MSTRG.476.1	1	+	49207529	49228401	14	135,2646,96,183,78,130,67,5462,143,126,124,98,199,439	49207529,49210563,49215450,49216375,49217434,49218080,49219053,49219466,49225007,49225284,49225972,49226824,49227292,49227962	NONGGAT000359.2
MSTRG.483.1	1	+	49276294	49299066	8	230,339,110,99,87,4935,105,2537	49276294,49278642,49280043,49282693,49287070,49289980,49295716,49296529	NONGGAT000361.2
MSTRG.541.1	1	-	50874293	50881332	5	148,3538,118,119,117	50874293,50876752,50880687,50880996,50881215	NONGGAT000402.2
MSTRG.627.1	1	+	54681684	54700437	8	689,112,94,131,198,82,80,4297	54681684,54687756,54689282,54689845,54691707,54693863,54695850,54696140	NONGGAT000440.2
MSTRG.699.1	1	+	59493987	59606243	21	420,110,667,188,537,232,151,94,132,153,79,82,129,122,146,119,188,83,127,175,5883	59493987,59542262,59547237,59561371,59565316,59567193,59569420,59579291,59582364,59583386,59583998,59585293,59589604,59590802,59591988,59593846,59595034,59598191,59598425,59599354,59600360	NONGGAT000485.2
MSTRG.787.2	1	+	67195809	67215800	17	1225,66,109,4026,2120,67,55,28,141,135,148,44,78,65,102,105,244	67195809,67200057,67200979,67202148,67206294,67208558,67209404,67209544,67210167,67210697,67211627,67212697,67213384,67213567,67214055,67214242,67215556	NONGGAT000530.2
MSTRG.787.4	1	+	67196621	67215800	21	413,66,109,148,82,47,65,117,74,67,55,28,141,135,148,44,78,65,102,105,244	67196621,67200057,67200979,67202148,67203076,67205980,67206109,67206294,67208340,67208558,67209404,67209544,67210167,67210697,67211627,67212697,67213384,67213567,67214055,67214242,67215556	NONGGAT000530.2
MSTRG.833.4	1	+	71194294	71291476	8	416,166,92,112,99,197,87,1354	71194294,71214698,71235864,71250114,71273906,71285617,71289920,71290122	NONGGAT000566.2
MSTRG.1002.1	1	+	79210233	79256355	10	260,134,120,67,5305,65,29,83,97,6460	79210233,79222689,79223216,79224918,79227313,79244056,79245817,79247987,79248736,79249895	NONGGAT000640.2
MSTRG.1002.3	1	+	79210233	79231221	6	75,163,134,120,67,3908	79210233,79210330,79222689,79223216,79224918,79227313	NONGGAT000640.2
MSTRG.1007.1	1	-	79374140	79394976	24	4314,127,163,65,160,87,166,110,71,144,90,463,115,127,201,175,227,129,300,145,200,235,149,710	79374140,79379548,79379816,79380235,79380754,79380998,79381318,79381626,79382553,79382902,79383316,79383745,79384529,79384845,79385221,79385493,79386914,79388324,79388600,79389829,79390786,79391873,79394040,79394266	NONGGAT000646.2
MSTRG.1092.6	1	+	85369250	85411616	16	1387,143,54,213,761,74,207,9529,1312,764,106,147,64,727,168,1462	85369250,85370809,85372783,85373216,85378262,85379900,85383656,85394292,85404018,85405443,85406644,85407074,85407560,85408195,85409025,85410154	NONGGAT000745.2
MSTRG.1092.3	1	+	85369241	85411616	17	416,143,54,213,761,74,207,18877,37,104,764,106,147,64,727,168,1462	85369241,85370809,85372783,85373216,85378262,85379900,85383656,85385281,85405062,85405226,85405443,85406644,85407074,85407560,85408195,85409025,85410154	NONGGAT000745.2
MSTRG.1116.1	1	+	88658500	88670548	6	994,234,124,128,71,3667	88658500,88660298,88663424,88664098,88665113,88666881	NONGGAT000756.2
MSTRG.1120.4	1	+	88720224	88760583	10	189,82,327,267,4605,120,72,149,654,122	88720224,88722330,88723190,88724288,88726172,88730930,88739594,88740768,88750126,88760461	NONGGAT000765.2
MSTRG.1137.1	1	+	91590418	91595495	4	424,120,185,1742	91590418,91591092,91592992,91593753	NONGGAT000780.2
MSTRG.1154.3	1	+	92260426	92284077	5	10437,3309,124,247,134	92260426,92271815,92277971,92280362,92283943	NONGGAT000798.2
MSTRG.1177.1	1	+	98044139	98079713	27	42,62,142,158,178,255,66,138,147,85,67,127,177,168,187,70,58,799,156,200,127,102,144,159,167,195,2069	98044139,98045171,98048571,98050124,98051267,98053880,98056102,98056777,98058220,98059577,98059773,98060959,98061633,98062288,98063178,98065448,98066433,98067575,98069384,98070368,98071342,98072727,98073746,98075013,98075881,98076993,98077644	NONGGAT000830.2
MSTRG.1183.4	1	+	98949135	99054436	5	1233,49,49,70,4481	98949135,98957242,98989889,99016150,99049955	NONGGAT000854.2
MSTRG.15639.1	AADN04006672.1	+	4892	7152	1	2260	4892	NONGGAT000866.2
MSTRG.15809.1	AADN04007381.1	-	3762	6254	1	2492	3762	NONGGAT000866.2
MSTRG.1201.1	1	+	102477427	102489814	2	932,4801	102477427,102485013	NONGGAT000869.2
MSTRG.1203.1	1	-	102521593	102548109	5	3210,117,125,189,31	102521593,102544402,102547140,102547794,102548078	NONGGAT000871.2
MSTRG.1260.1	1	+	106570973	106629081	40	101,320,108,5352,175,182,171,190,99,124,101,115,121,120,106,192,679,272,153,101,191,1600,112,81,126,135,56,105,67,142,83,110,147,62,129,137,56,150,130,3334	106570973,106571824,106575235,106576057,106583142,106589328,106589583,106592048,106593057,106593864,106594740,106595419,106598012,106598584,106599306,106599843,106600744,106602847,106603909,106605024,106605800,106607475,106609730,106610532,106611275,106612527,106613305,106614222,106614410,106615419,106615961,106616268,106620926,106621526,106622501,106622736,106623478,106623972,106625070,106625747	NONGGAT000914.2
MSTRG.1385.2	1	+	120362008	120417666	27	623,119,621,27,27,42,48,68,74,40,35,83,61,725,199,157,150,123,46,104,125,269,100,275,102,153,2257	120362008,120374230,120379429,120389379,120391011,120393699,120395097,120395758,120397253,120398405,120398565,120400240,120400897,120401420,120402717,120403227,120404297,120404674,120405886,120406040,120406624,120407393,120408691,120409158,120412835,120413601,120415409	NONGGAT001037.2
MSTRG.1385.1	1	+	120361570	120418235	28	1061,119,621,27,27,33,42,48,68,74,40,35,83,61,725,199,157,150,123,46,104,125,269,100,275,102,153,2826	120361570,120374230,120379429,120389379,120391011,120392817,120393699,120395097,120395758,120397253,120398405,120398565,120400240,120400897,120401420,120402717,120403227,120404297,120404674,120405886,120406040,120406624,120407393,120408691,120409158,120412835,120413601,120415409	NONGGAT001037.2
MSTRG.1444.1	1	-	126407900	126512986	13	3552,57,122,160,138,137,424,123,122,153,259,138,176	126407900,126421312,126437879,126440726,126448509,126472853,126480099,126485579,126489383,126490709,126500193,126501497,126512810	NONGGAT001073.2
MSTRG.1570.1	1	+	138900574	139054828	48	3256,381,61,81,135,45,117,72,36,63,36,42,75,45,63,45,54,67,102,156,93,167,73,107,202,60,63,108,222,162,171,144,126,182,64,75,108,108,72,126,117,162,99,147,117,192,287,1691	138900574,138904015,138904529,138944716,139003822,139004039,139006188,139006965,139008643,139008776,139011025,139011701,139012285,139013635,139014794,139015581,139018240,139018556,139019838,139020345,139022243,139022611,139025403,139025563,139027349,139028286,139029143,139030938,139032409,139034601,139035335,139036518,139037507,139037976,139039000,139039440,139040099,139041155,139042740,139043182…	NONGGAT001146.2
MSTRG.5717.2	2	+	44530070	44555354	5	60,147,63,13773,1601	44530070,44531022,44531259,44532036,44553753	NONGGAT001188.2
MSTRG.5717.1	2	+	44529593	44555354	6	756,147,63,10056,3473,1601	44529593,44531022,44531259,44532036,44542336,44553753	NONGGAT001188.2
MSTRG.1681.1	1	-	156673129	156684710	2	1579,7272	156673129,156677438	NONGGAT001218.2
MSTRG.1835.3	1	-	175101514	175152815	7	3394,161,126,130,87,652,40132	175101514,175106074,175106907,175108095,175108621,175110907,175112683	NONGGAT001309.2
MSTRG.1869.1	1	+	177109110	177135046	12	2199,158,129,135,133,110,126,50,201,135,127,7267	177109110,177112476,177113452,177114589,177115930,177121035,177122639,177124046,177124601,177125448,177125659,177127779	NONGGAT001331.2
MSTRG.1869.2	1	+	177109110	177135022	14	105,163,158,129,135,133,110,126,50,201,135,127,3246,3756	177109110,177111146,177112476,177113452,177114589,177115930,177121035,177122639,177124046,177124601,177125448,177125659,177127779,177131266	NONGGAT001332.2
MSTRG.2025.1	1	-	193794359	193798818	2	1431,2173	193794359,193796645	NONGGAT001419.2
MSTRG.2130.2	10	+	564366	583636	11	65,73,172,2601,231,173,193,93,205,179,1562	564366,568417,568646,574161,577417,577991,578968,579792,580056,581549,582074	NONGGAT001484.2
MSTRG.2236.2	10	-	3964769	4012695	13	16006,114,119,81,107,147,114,114,83,82,84,132,16397	3964769,3980890,3981157,3982201,3982453,3983866,3986732,3987406,3987972,3989172,3990776,3995981,3996298	NONGGAT001535.2
MSTRG.2236.7	10	-	3977292	4012689	16	421,1424,68,114,119,81,107,147,114,114,83,82,84,132,61,246	3977292,3977849,3980707,3980890,3981157,3982201,3982453,3983866,3986732,3987406,3987972,3989172,3990776,3995981,3997841,4012443	NONGGAT001535.2
MSTRG.2246.1	10	+	5311348	5335922	15	144,139,131,68,165,177,103,132,87,99,5018,164,105,127,320	5311348,5315284,5315896,5316694,5317670,5319659,5320622,5320989,5321616,5321818,5325908,5331284,5332439,5333812,5335602	NONGGAT001554.2
MSTRG.2246.2	10	+	5311359	5335922	16	133,139,131,68,165,177,103,132,87,99,36,5018,164,105,127,320	5311359,5315284,5315896,5316694,5317670,5319659,5320622,5320989,5321616,5321818,5323441,5325908,5331284,5332439,5333812,5335602	NONGGAT001554.2
MSTRG.2310.1	10	+	10132615	10158561	8	1914,163,92,45,75,71,5762,1913	10132615,10134983,10135480,10136449,10140250,10141245,10142249,10156648	NONGGAT001609.2
MSTRG.2317.1	10	-	10425471	10453850	13	7932,59,83,98,53,179,175,78,90,126,78,114,65	10425471,10434116,10434949,10436426,10438816,10439034,10440211,10441274,10441460,10442761,10443465,10444570,10453785	NONGGAT001614.2
MSTRG.2320.1	10	-	10678889	10693473	6	2328,135,106,214,154,5131	10678889,10681863,10683692,10684087,10684549,10688342	NONGGAT001618.2
MSTRG.2323.2	10	+	10719075	10761449	18	1844,175,102,10099,120,183,90,134,152,97,102,82,75,57,100,78,161,2890	10719075,10722364,10722986,10723711,10736458,10737745,10738605,10741712,10744079,10747416,10747765,10748524,10748913,10749690,10750385,10751376,10751775,10758559	NONGGAT001621.2
MSTRG.2323.1	10	+	10719058	10758885	19	777,505,175,102,188,120,183,3241,152,97,102,82,75,57,100,78,161,34,326	10719058,10720414,10722364,10722986,10723711,10736458,10737745,10738605,10744079,10747416,10747765,10748524,10748913,10749690,10750385,10751376,10751775,10754053,10758559	NONGGAT001628.2
MSTRG.2328.3	10	+	10946021	11064402	24	1397,57,191,57,58,89,79,138,89,52,43,78,71,165,49,136,199,218,5496,130,6459,211,282,1839	10946021,11020820,11022825,11023717,11025947,11027141,11027458,11028655,11033909,11034907,11035059,11035651,11036968,11037652,11040259,11040434,11042165,11045078,11046143,11052753,11053625,11060466,11062078,11062563	NONGGAT001639.2
MSTRG.2385.5	10	-	13963930	14170449	39	15922,313,450,51,45,71,165,180,83,182,77,249,118,126,251,147,113,136,67,68,172,2976,43,109,184,63,54,371,137,82,77,2827,190,184,297,148,45,88,1385	13963930,13980650,13982421,13983376,13984329,13984808,13986663,13987457,13987988,13988155,13989703,13991140,13991908,13992134,13992734,13993593,13994187,13995107,13996565,13997373,13999740,14002092,14006081,14014463,14015569,14018048,14021419,14024165,14030483,14034389,14062458,14066652,14072332,14082181,14092471,14103985,14119822,14132790,14169064	NONGGAT001676.2
MSTRG.2391.11	10	+	14612850	14681032	35	332,71,13171,220,87,4545,123,150,134,226,101,45,176,125,217,90,191,189,163,153,72,150,149,97,93,174,3800,139,1574,129,1451,179,100,840,3201	14612850,14615741,14616515,14642215,14645141,14646158,14651736,14652125,14652423,14653230,14653980,14654582,14654772,14655624,14655943,14656582,14656795,14657999,14658593,14659123,14660409,14661504,14662233,14662874,14663695,14664253,14665333,14669572,14669845,14672237,14673113,14675886,14676471,14676777,14677831	NONGGAT001698.2
MSTRG.2418.2	10	-	17645105	17650113	7	167,94,1772,47,79,148,147	17645105,17645565,17646045,17647910,17648779,17649534,17649966	NONGGAT001732.2
MSTRG.2435.2	10	-	18045687	18068464	19	1309,1286,112,143,137,147,146,136,153,80,160,1344,62,129,111,169,174,113,270	18045687,18048403,18050254,18051073,18053233,18054043,18054469,18055278,18056041,18056404,18057869,18059340,18061709,18063511,18064007,18065356,18066434,18067541,18068194	NONGGAT001740.2
MSTRG.2435.4	10	-	18045695	18068464	20	1301,1857,112,143,153,147,146,136,153,80,160,178,101,62,129,111,169,174,113,270	18045695,18047832,18050254,18051073,18053217,18054043,18054469,18055278,18056041,18056404,18057869,18059340,18060583,18061709,18063511,18064007,18065356,18066434,18067541,18068194	NONGGAT001740.2
MSTRG.2477.1	10	-	19795039	19865420	21	6391,96,127,80,63,87,112,79,216,150,139,209,11061,174,102,81,145,91,103,55,961	19795039,19801927,19802853,19804611,19804787,19810900,19811570,19811953,19813147,19813830,19815870,19819418,19834884,19855139,19855809,19856261,19857158,19858128,19859225,19859676,19864459	NONGGAT001780.2
MSTRG.2512.1	10	+	20279038	20315215	26	4858,152,71,156,82,146,121,92,227,1234,120,237,46,93,490,153,290,180,422,192,204,213,95,200,146,787	20279038,20283965,20284346,20285204,20285821,20286514,20288213,20290495,20291920,20293148,20297252,20297840,20298598,20299757,20300941,20302344,20303779,20304397,20304782,20305307,20307348,20307889,20308609,20312304,20313668,20314428	NONGGAT001796.2
MSTRG.2522.1	11	+	289921	394724	4	20,43,5210,3256	289921,385735,385859,391468	NONGGAT001804.2
MSTRG.2606.5	11	-	1776045	1810428	32	1117,133,174,78,104,189,1980,105,144,99,213,126,157,206,175,155,123,144,156,156,152,1744,96,166,104,138,113,142,173,327,271,72	1776045,1777244,1778602,1778884,1779585,1779775,1780996,1783554,1784317,1784907,1785909,1787342,1788810,1789851,1790641,1791855,1793468,1794504,1795231,1795758,1796315,1800077,1802351,1802720,1804048,1804591,1805457,1806593,1807608,1808675,1809419,1810356	NONGGAT001827.2
MSTRG.2614.2	11	+	1833853	1843311	8	65,170,408,194,180,46,120,5273	1833853,1835982,1836261,1836853,1837321,1837665,1837833,1838038	NONGGAT001832.2
MSTRG.2612.1	11	-	1819152	1920332	44	488,3540,183,90,95,113,149,134,156,125,193,150,118,122,164,82,134,270,4345,107,121,108,102,143,124,138,93,118,89,114,63,87,138,154,102,122,215,184,72,204,216,87,33,483	1819152,1840178,1844468,1844901,1845600,1846025,1847445,1847799,1848035,1849336,1850939,1853268,1854694,1855180,1856225,1856479,1857445,1860012,1860762,1865359,1866609,1867119,1867662,1867969,1868481,1869377,1870068,1871002,1872122,1872596,1873351,1874296,1875211,1876607,1878710,1879506,1882667,1884031,1886185,1886773,1891754,1893742,1895906,1919849	NONGGAT001832.2
MSTRG.2621.2	11	-	2105089	2178604	22	2001,129,84,118,119,117,45,73,127,192,94,166,158,133,140,90,75,129,63,118,214,1572	2105089,2109546,2110684,2111139,2112704,2113803,2114924,2115184,2115353,2115703,2116849,2117734,2119649,2120728,2122779,2124259,2126365,2132864,2133736,2171681,2172338,2177032	NONGGAT001837.2
MSTRG.2621.1	11	-	2105089	2178604	22	2001,129,84,118,119,117,45,73,127,192,94,166,158,133,140,90,75,129,63,118,214,985	2105089,2109546,2110684,2111139,2112704,2113803,2114924,2115184,2115353,2115703,2116849,2117734,2119649,2120728,2122779,2124259,2126365,2132864,2133736,2171681,2172338,2177619	NONGGAT001837.2
MSTRG.7239.11	23	-	32552	48058	12	2946,131,874,97,132,151,173,133,208,207,110,1616	32552,36338,36772,39080,39281,39569,39895,40430,44428,45181,46247,46442	NONGGAT001842.2
MSTRG.7239.1	23	-	1403	94149	31	12086,284,110,146,316,168,90,816,1152,149,4886,131,874,97,132,151,173,133,208,210,110,146,316,168,90,241,114,462,213,569,5632	1403,13572,18004,18199,19589,20529,21472,24310,25859,28158,30612,36338,36772,39080,39281,39569,39895,40430,44428,45181,46247,46442,47832,48770,49711,50126,65043,66309,67468,87915,88517	NONGGAT001842.2
MSTRG.2658.4	11	-	5117925	5143205	25	864,105,129,222,140,169,273,161,909,203,220,43,58,118,104,90,840,197,111,180,168,1883,256,144,739	5117925,5120293,5122057,5122774,5123514,5124476,5125393,5126448,5128502,5129673,5129971,5130340,5130708,5131412,5131646,5132419,5133217,5135255,5136122,5136950,5137703,5138353,5140776,5141488,5142466	NONGGAT001860.2
MSTRG.2686.4	11	+	8478692	8481338	5	46,112,224,754,382	8478692,8478822,8479014,8479726,8480956	NONGGAT001908.2
MSTRG.2706.1	11	-	10400102	10434487	9	1746,239,3810,85,158,177,93,138,3155	10400102,10402472,10405156,10410686,10417342,10419398,10420291,10421555,10431332	NONGGAT001941.2
MSTRG.2721.3	11	-	11436213	11445695	3	724,255,6525	11436213,11438245,11439170	NONGGAT001972.2
MSTRG.2895.2	12	-	855455	885572	7	3989,150,113,122,96,49,270	855455,860147,862185,868123,871132,873316,885302	NONGGAT002047.2
MSTRG.2910.2	12	-	1469834	1479007	13	539,87,143,118,94,37,98,137,109,169,92,3038,1513	1469834,1471204,1471431,1471665,1471859,1472050,1472163,1472470,1472820,1473216,1473460,1473804,1477494	NONGGAT002059.2
MSTRG.2906.4	12	-	1391782	1421870	15	386,2061,65,63,130,105,147,208,122,57,75,67,97,117,3210	1391782,1392464,1400536,1403800,1404230,1405604,1406335,1407049,1408471,1408918,1409854,1411051,1413343,1416113,1418660	NONGGAT002061.2
MSTRG.2906.6	12	-	1391790	1421870	15	378,5605,65,63,130,105,147,208,122,57,75,67,97,117,109	1391790,1392464,1400536,1403800,1404230,1405604,1406335,1407049,1408471,1408918,1409854,1411051,1413343,1416113,1421761	NONGGAT002061.2
MSTRG.2917.1	12	+	1752197	1772022	6	1212,210,87,48,88,6073	1752197,1759718,1760427,1760920,1763872,1765949	NONGGAT002065.2
MSTRG.2926.4	12	-	2262153	2270631	3	241,267,245	2262153,2262509,2270386	NONGGAT002076.2
MSTRG.3000.1	12	+	4378758	4488526	19	342,190,55,118,78,117,150,89,122,91,145,159,195,204,116,76,81,123,20767	4378758,4381930,4382360,4383670,4385393,4386010,4387668,4389188,4390649,4391823,4394862,4395586,4397815,4400176,4400620,4401460,4402970,4418450,4467759	NONGGAT002104.2
MSTRG.3009.1	12	-	4927861	4932120	3	685,163,649	4927861,4930531,4931471	NONGGAT002112.2
MSTRG.3030.1	12	-	6295773	6387270	21	5340,110,96,278,158,74,179,119,120,372,90,92,107,88,163,187,142,161,115,86,5567	6295773,6304810,6305566,6306156,6312960,6314876,6315166,6315889,6316951,6317823,6319427,6320805,6322088,6322686,6323700,6324390,6326119,6329063,6333464,6338363,6381703	NONGGAT002142.2
MSTRG.3057.2	12	-	8722022	8753875	18	1257,126,1385,81,5306,110,54,90,66,3423,63,80,106,81,113,43,39,171	8722022,8724104,8724723,8726624,8732128,8738037,8738235,8740094,8740873,8741580,8745705,8747072,8748188,8748637,8749520,8751169,8751305,8753704	NONGGAT002154.2
MSTRG.3059.11	12	+	8905969	8931741	22	1220,163,161,168,90,124,3518,75,103,141,129,174,159,204,153,123,267,138,116,133,3693,1752	8905969,8907574,8908105,8909263,8909630,8910532,8910861,8915301,8916102,8917051,8918713,8919354,8919681,8920187,8920954,8921423,8922082,8922696,8922924,8924837,8926008,8929989	NONGGAT002158.2
MSTRG.3059.7	12	+	8864194	8931790	45	349,249,98,148,119,78,163,198,138,127,137,194,114,144,124,161,91,170,118,263,598,174,163,161,168,1026,157,190,248,103,141,129,174,159,204,153,123,267,138,116,133,177,219,204,1801	8864194,8887128,8888326,8889491,8892125,8892951,8893660,8895067,8896941,8898136,8898737,8899166,8899708,8900354,8900756,8901129,8901847,8902177,8904558,8905280,8906183,8907015,8907574,8908105,8909263,8909630,8910861,8912254,8914131,8916102,8917051,8918713,8919354,8919681,8920187,8920954,8921423,8922082,8922696,8922924,8924837,8926008,8928393,8929497,8929989	NONGGAT002158.2
MSTRG.3108.1	12	+	11299860	11369042	38	41,62,1144,183,129,101,133,157,109,109,858,126,123,94,167,152,106,137,177,169,243,177,149,101,218,179,67,147,178,104,85,167,161,148,65,76,75,5532	11299860,11315848,11332372,11336811,11337164,11338454,11339238,11340055,11343047,11343249,11343498,11344750,11345650,11346620,11346991,11348171,11350201,11351774,11352132,11352512,11354167,11354863,11355342,11355614,11356528,11356944,11357860,11358499,11359117,11359812,11360148,11360521,11361270,11361682,11362513,11362660,11363109,11363510	NONGGAT002194.2
MSTRG.3165.7	12	-	15937308	16139796	18	145,167,70,122,102,80,202,84,88,105,205,160,90,138,21849,182,66,178	15937308,15943140,15946750,15948847,15953389,15954133,15954320,15962827,15969177,15978649,15993283,15999498,16004987,16006152,16015943,16082423,16132824,16139618	NONGGAT002224.2
MSTRG.3199.27	12	-	19784683	19812882	14	3104,138,750,178,134,94,148,180,103,201,111,100,84,125	19784683,19789291,19790067,19791735,19793666,19794197,19795192,19797407,19798623,19801065,19802185,19808534,19809912,19812757	NONGGAT002260.2
MSTRG.3294.2	13	-	8334673	8364391	12	10460,654,108,75,6376,75,32,31,1303,234,96,696	8334673,8346937,8347861,8350758,8351536,8358058,8358706,8359183,8359649,8361100,8362360,8363695	NONGGAT002370.2
MSTRG.3294.3	13	-	8334878	8364351	10	4962,605,75,32,31,137,23,234,96,656	8334878,8357307,8358058,8358706,8359183,8359649,8360929,8361100,8362360,8363695	NONGGAT002370.2
MSTRG.3370.1	13	-	11283761	11303701	6	5110,223,9253,84,140,489	11283761,11289028,11290724,11301571,11302376,11303212	NONGGAT002406.2
MSTRG.3538.1	14	-	750742	764292	2	6852,3891	750742,760401	NONGGAT002527.2
MSTRG.3537.1	14	+	668702	769103	26	191,181,196,208,181,129,111,592,93,113,12796,53,167,66,56,76,162,5419,248,154,1026,156,159,138,61,18896	668702,669410,671815,673349,674510,675011,675731,676775,677599,678214,678738,693145,707735,728902,729799,730426,731484,732039,738901,740790,741836,744292,747089,747520,749420,750207	NONGGAT002527.2
MSTRG.3560.5	14	-	2100313	2120774	5	4068,3178,171,204,210	2100313,2105377,2111279,2119806,2120564	NONGGAT002550.2
MSTRG.3608.1	14	-	4212947	4279339	18	206,4753,70,223,98,79,149,138,51,140,115,165,103,77,858,134,129,709	4212947,4213184,4218362,4224831,4227474,4256786,4257300,4258483,4259655,4260370,4260781,4261954,4262759,4266229,4267594,4269381,4270599,4278630	NONGGAT002575.2
MSTRG.3730.1	14	-	7563758	7592626	28	582,3692,171,141,61,213,231,228,203,134,143,221,176,120,237,81,179,190,162,164,435,173,118,227,175,663,208,195	7563758,7566975,7571152,7572219,7572459,7573206,7573523,7574455,7575168,7575901,7577341,7578203,7578620,7579140,7579988,7580535,7581465,7582147,7583004,7583253,7584018,7585220,7586117,7586972,7587674,7588780,7590949,7592431	NONGGAT002625.2
MSTRG.3730.2	14	-	7563769	7592592	28	330,3692,171,141,61,213,231,228,203,134,143,221,176,120,237,81,179,190,162,164,435,173,118,227,175,663,205,161	7563769,7566975,7571152,7572219,7572459,7573206,7573523,7574455,7575168,7575901,7577341,7578203,7578620,7579140,7579988,7580535,7581465,7582147,7583004,7583253,7584018,7585220,7586117,7586972,7587674,7588780,7590949,7592431	NONGGAT002625.2
MSTRG.3766.7	14	-	8946352	8959304	4	1977,200,6417,327	8946352,8951539,8952473,8958977	NONGGAT002648.2
MSTRG.3770.1	14	-	9109206	9144776	22	6029,107,3226,93,84,84,84,93,81,72,174,1717,66,57,141,147,60,84,60,129,141,1874	9109206,9115347,9115850,9120604,9121417,9122136,9122970,9124013,9125287,9126694,9126868,9127153,9129309,9130428,9130624,9132023,9132945,9133635,9135088,9135629,9138266,9142902	NONGGAT002652.2
MSTRG.3820.4	14	-	12488022	12517424	15	2714,483,103,2429,170,147,1708,314,215,216,175,264,732,103,157	12488022,12491350,12492029,12493554,12496770,12498380,12501467,12504635,12506072,12507462,12509339,12510301,12511228,12513585,12517267	NONGGAT002689.2
MSTRG.3840.1	14	-	13204820	13212690	18	291,135,68,120,69,97,49,84,564,185,338,105,122,116,676,178,673,316	13204820,13205231,13205454,13205591,13205796,13205940,13206106,13206294,13206455,13207113,13207508,13207933,13208255,13209301,13209665,13210770,13211224,13212374	NONGGAT002698.2
MSTRG.3850.1	14	+	13283559	13313056	20	660,131,102,113,2961,439,84,96,135,104,439,71,130,119,144,51,43,1230,665,1684	13283559,13284293,13284519,13284725,13285664,13289012,13290757,13291818,13292224,13293045,13294442,13297512,13299184,13299538,13301228,13304289,13305503,13305872,13308441,13311372	NONGGAT002701.2
MSTRG.3876.2	14	-	13946298	13974452	9	4319,235,96,64,159,1023,218,57,56	13946298,13952810,13953476,13955471,13956469,13962254,13965381,13971740,13974396	NONGGAT002706.2
MSTRG.3902.1	14	+	14963468	14970276	5	346,806,169,139,824	14963468,14966026,14967349,14967950,14969452	NONGGAT002723.2
MSTRG.3964.5	15	+	4589388	4772971	47	215,212,128,181,180,114,57,53,67,188,94,179,55,99,125,173,63,143,148,559,121,217,156,140,106,105,104,151,153,87,278,364,228,246,150,135,163,434,144,149,194,150,146,54,228,180,6854	4589388,4635590,4659935,4666257,4679393,4682766,4691675,4694717,4701927,4704246,4706494,4707479,4709076,4710614,4719016,4720091,4722423,4728084,4731770,4733887,4737387,4738257,4742115,4742783,4742994,4743722,4744382,4746260,4749111,4749621,4750127,4751356,4753681,4754072,4754425,4755014,4755253,4755925,4757695,4757942,4758419,4760079,4761051,4762315,4764305,4765857,4766117	NONGGAT002780.2
MSTRG.3989.1	15	-	5333589	5425214	30	16756,118,134,86,203,221,336,219,123,132,103,89,465,86,81,139,105,83,18,2143,231,87,72,13534,46,86,72,87,90,286	5333589,5350464,5351481,5352049,5352502,5353477,5353929,5355590,5355985,5356195,5356829,5358942,5361599,5362890,5364123,5373587,5375964,5383613,5383792,5384825,5390192,5393126,5400848,5403140,5417638,5421240,5421411,5422424,5423906,5424928	NONGGAT002798.2
MSTRG.3999.1	15	-	5657770	5681667	6	940,135,110,88,11958,2999	5657770,5660707,5661311,5666185,5666544,5678668	NONGGAT002806.2
MSTRG.4003.3	15	-	5991528	6014112	4	5921,130,124,11182	5991528,5998489,6000629,6002930	NONGGAT002824.2
MSTRG.4035.1	15	-	6357388	6426308	76	5421,223,196,167,222,104,156,120,147,191,124,107,152,224,208,1301,180,206,131,206,182,161,137,138,127,137,238,164,80,149,162,104,116,170,171,183,136,203,82,190,281,154,185,147,167,142,136,176,89,105,193,234,164,105,120,199,101,154,125,129,121,106,71,146,233,141,114,162,193,171,139,109,131,90,518,531	6357388,6363254,6363848,6364517,6365111,6365761,6367493,6367792,6368281,6369510,6369822,6370606,6370909,6371141,6371683,6373027,6374486,6374758,6375206,6375682,6377256,6378118,6378447,6378700,6379425,6379716,6380145,6380951,6381241,6381524,6381785,6382215,6383197,6383733,6384297,6384701,6385555,6385872,6386736,6387904,6388371,6388946,6389766,6390267,6390841,6391106,6391401,6391787,6392466,6392639…	NONGGAT002831.2
MSTRG.4035.4	15	-	6358541	6426287	76	4268,223,196,167,222,104,156,120,147,191,124,107,152,224,208,1301,180,206,131,206,182,161,137,138,127,137,238,164,80,149,162,104,116,170,171,183,136,203,82,190,281,154,185,147,167,142,136,176,89,105,193,234,164,105,147,199,101,154,125,123,121,106,71,146,233,141,114,162,193,171,139,109,131,90,518,510	6358541,6363254,6363848,6364517,6365111,6365761,6367493,6367792,6368281,6369510,6369822,6370606,6370909,6371141,6371683,6373027,6374486,6374758,6375206,6375682,6377256,6378118,6378447,6378700,6379425,6379716,6380145,6380951,6381241,6381524,6381785,6382215,6383197,6383733,6384297,6384701,6385555,6385872,6386736,6387904,6388371,6388946,6389766,6390267,6390841,6391106,6391401,6391787,6392466,6392639…	NONGGAT002831.2
MSTRG.4078.2	15	-	7575258	7689897	31	3481,123,111,78,84,75,8,92,146,31,7832,108,130,77,232,125,721,180,145,141,166,219,130,110,524,1342,508,131,273,148,493	7575258,7582003,7582218,7583859,7590137,7591555,7592937,7593503,7593840,7594745,7595892,7604225,7605394,7608407,7608908,7610185,7610949,7612775,7614968,7620183,7623112,7625245,7625887,7626300,7627314,7628554,7634196,7651424,7652330,7655061,7689404	NONGGAT002855.2
MSTRG.4104.7	15	+	7983134	7988984	2	224,100	7983134,7988884	NONGGAT002868.2
MSTRG.4104.6	15	+	7983129	7986675	2	229,100	7983129,7986575	NONGGAT002868.2
MSTRG.4131.1	15	+	8479107	8488897	6	259,85,166,92,242,3649	8479107,8480519,8482063,8482987,8484524,8485248	NONGGAT002882.2
MSTRG.4141.1	15	+	8936202	8955954	9	998,500,82,5434,69,163,107,72,3648	8936202,8938220,8940236,8941619,8949737,8950555,8950942,8951582,8952306	NONGGAT002894.2
MSTRG.4142.3	15	-	8994417	9025806	32	785,2905,103,124,148,262,96,242,177,75,75,161,97,103,77,96,76,179,82,98,93,71,162,157,103,118,95,108,72,177,84,1307	8994417,8995728,8999048,8999731,9000524,9001358,9002355,9003279,9004260,9004815,9005159,9005661,9006474,9007036,9007553,9008031,9008913,9009204,9010257,9012076,9012548,9013737,9014334,9015262,9016645,9016988,9018588,9018975,9021230,9022272,9023135,9024499	NONGGAT002902.2
MSTRG.4142.2	15	-	8994405	9025023	32	499,182,2846,103,124,148,262,96,242,177,75,75,274,97,103,77,96,76,179,82,98,93,71,162,157,103,118,95,108,72,177,1888	8994405,8995020,8995787,8999048,8999731,9000524,9001358,9002355,9003279,9004260,9004815,9005159,9005548,9006474,9007036,9007553,9008031,9008913,9009204,9010257,9012076,9012548,9013737,9014334,9015262,9016645,9016988,9018588,9018975,9021230,9022272,9023135	NONGGAT002902.2
MSTRG.4147.5	15	+	9086209	9104079	9	4669,117,117,186,79,2239,107,105,1154	9086209,9090997,9091197,9093235,9093555,9095680,9098735,9101074,9102925	NONGGAT002905.2
MSTRG.4147.7	15	+	9090676	9104078	11	202,117,117,186,79,1748,85,107,105,177,807	9090676,9090997,9091197,9093235,9093555,9095680,9097834,9098735,9101074,9102925,9103271	NONGGAT002905.2
MSTRG.4155.6	15	-	9230601	9248313	9	3608,173,112,114,5822,58,177,179,3452	9230601,9235053,9235455,9236004,9236549,9242841,9243060,9244572,9244861	NONGGAT002918.2
MSTRG.4248.1	15	-	12657624	12718090	31	26,4052,81,137,85,69,47,116,90,72,108,73,54,57,45,64,49,125,117,100,59,35,89,131,114,177,125,492,1367,810,179	12657624,12657791,12663010,12664364,12665868,12666378,12667002,12667758,12668587,12669416,12670721,12671064,12671666,12671809,12672930,12674075,12674338,12675052,12676000,12677151,12677976,12678362,12680297,12680969,12683083,12684819,12686997,12713827,12714410,12717017,12717911	NONGGAT002993.2
MSTRG.18548.1	KQ759463.1	+	16687	18125	1	1438	16687	NONGGAT003016.2
MSTRG.4328.6	16	-	273553	320955	4	1210,21,151,59	273553,274863,274986,320896	NONGGAT003016.2
MSTRG.4585.1	17	+	8975742	9099393	16	403,104,119,154,99,555,145,145,237,202,179,811,153,203,88,4881	8975742,8991241,9010478,9062337,9065510,9067672,9075481,9077607,9081241,9082672,9083462,9085175,9088240,9091362,9092264,9094512	NONGGAT003169.2
MSTRG.4597.5	17	-	9257481	9284385	19	3851,182,175,105,5494,130,108,135,82,460,1430,1710,309,576,133,813,234,118,297	9257481,9261926,9262526,9263082,9263548,9269668,9270505,9271135,9271634,9272142,9273948,9275796,9278240,9279150,9279979,9280489,9281887,9282573,9284088	NONGGAT003173.2
MSTRG.4597.1	17	-	9256230	9292187	24	5102,182,175,105,5462,149,108,135,82,85,214,156,171,428,215,309,113,119,133,201,176,234,118,8099	9256230,9261926,9262526,9263082,9263580,9269649,9270505,9271135,9271634,9272142,9272388,9273948,9275207,9275796,9277291,9278240,9279150,9279607,9279979,9280489,9281126,9281887,9282573,9284088	NONGGAT003173.2
MSTRG.4627.1	17	+	10760850	10848705	21	151,7062,127,108,51,84,90,93,127,138,94,68,127,152,52,81,106,93,106,92,4704	10760850,10765225,10774145,10776171,10778868,10780890,10781401,10782030,10783324,10816727,10817656,10826626,10838356,10839165,10839965,10840305,10840645,10841519,10841790,10842943,10844001	NONGGAT003193.2
MSTRG.4647.2	18	-	720191	726724	2	6240,115	720191,726609	NONGGAT003216.2
MSTRG.4689.2	18	-	3443835	3508616	10	8190,1458,194,46350,199,69,672,126,204,166	3443835,3452232,3454509,3457548,3506226,3506555,3506745,3507687,3507903,3508450	NONGGAT003250.2
MSTRG.4689.1	18	-	3437200	3496630	12	442,38,147,4948,210,297,176,194,147,148,195,7870	3437200,3439039,3444125,3444875,3451815,3452232,3453514,3454509,3457548,3458125,3460608,3488760	NONGGAT003250.2
MSTRG.4719.1	18	-	4506282	4514848	3	4953,63,203	4506282,4514044,4514645	NONGGAT003272.2
MSTRG.4793.1	18	+	6862043	6866077	2	537,3398	6862043,6862679	NONGGAT003310.2
MSTRG.4795.2	18	+	6946525	6954274	8	1265,45,959,114,90,57,57,1624	6946525,6947880,6948773,6950235,6950756,6951355,6951731,6952650	NONGGAT003311.2
MSTRG.4795.7	18	+	6946757	6953599	10	112,45,288,285,114,90,57,57,126,548	6946757,6947880,6948773,6949447,6950235,6950756,6951355,6951731,6952650,6953051	NONGGAT003311.2
MSTRG.4820.1	18	+	9195995	9202907	13	194,112,221,96,73,70,56,93,93,143,186,79,1296	9195995,9197789,9198446,9198750,9198922,9199072,9199269,9199397,9199558,9199730,9199948,9200216,9201611	NONGGAT003331.2
MSTRG.4877.4	18	-	10210388	10223581	9	348,106,141,161,284,162,105,75,3775	10210388,10212056,10212267,10217061,10217503,10218257,10218955,10219142,10219806	NONGGAT003342.2
MSTRG.4877.7	18	-	10210388	10223581	10	348,106,4955,284,162,105,75,145,40,2601	10210388,10212056,10212267,10217503,10218257,10218955,10219142,10219806,10220187,10220980	NONGGAT003342.2
MSTRG.4980.1	19	-	2605667	2632588	21	7236,86,174,85,182,85,52,67,129,130,1558,140,108,118,108,123,56,166,76,81,118	2605667,2613789,2614750,2615861,2617058,2618204,2619393,2620516,2621434,2623979,2624781,2626683,2628357,2628812,2629480,2630072,2630508,2630669,2631813,2632175,2632470	NONGGAT003411.2
MSTRG.5132.1	19	+	6520192	6587166	13	672,648,100,91,68,32,134,914,192,151,134,2038,1224	6520192,6521703,6526587,6557265,6562931,6569666,6573295,6574565,6577221,6578700,6582148,6583275,6585942	NONGGAT003517.2
MSTRG.5135.16	19	+	6593484	6617705	21	242,134,153,141,299,177,159,96,71,166,67,308,119,95,6491,151,154,963,102,79,722	6593484,6594366,6594750,6595347,6596034,6596581,6597068,6597355,6597978,6598758,6599425,6599580,6600307,6601213,6601951,6609040,6609847,6613733,6614969,6616472,6616983	NONGGAT003520.2
MSTRG.5163.7	19	-	7086951	7089345	2	269,212	7086951,7089133	NONGGAT003534.2
MSTRG.5163.4	19	-	7086943	7089345	3	128,149,204	7086943,7087916,7089141	NONGGAT003534.2
MSTRG.5174.15	19	+	7319452	7375427	10	120,203,1948,91,111,168,10812,117,10200,799	7319452,7322165,7325957,7329881,7330989,7342000,7346648,7360764,7363228,7374628	NONGGAT003541.2
MSTRG.5175.2	19	-	7384028	7391476	3	6016,195,284	7384028,7390583,7391192	NONGGAT003545.2
MSTRG.5175.1	19	-	7376339	7391615	5	8693,3499,148,195,355	7376339,7385983,7389896,7390583,7391260	NONGGAT003545.2
MSTRG.16403.1	AADN04010229.1	-	1735	8285	8	1856,17,87,327,308,270,228,71	1735,3681,3904,4200,4637,6255,6958,8214	NONGGAT003584.2
MSTRG.5228.1	19	-	9593353	9759368	11	149,17,87,327,308,270,228,40745,70,293,59	9593353,9593592,9593815,9594111,9594548,9596428,9597131,9598385,9640574,9719113,9759309	NONGGAT003584.2
MSTRG.5300.1	2	+	2007808	2027501	6	247,1371,148,116,145,4786	2007808,2016258,2020915,2021737,2022329,2022715	NONGGAT003627.2
MSTRG.5319.3	2	-	3917599	3969288	15	4346,140,1645,178,3971,636,129,135,127,98,78,2320,132,4406,12597	3917599,3923077,3923770,3928222,3929497,3936088,3938538,3939181,3940562,3942859,3943261,3944419,3947615,3949403,3956691	NONGGAT003667.2
MSTRG.5329.1	2	+	4072492	4086964	28	152,53,59,268,1257,209,94,166,54,96,117,207,146,115,171,71,75,133,167,208,224,145,105,114,155,292,187,1423	4072492,4073050,4073356,4073941,4074357,4076092,4076379,4076696,4076950,4077466,4077630,4078269,4078549,4079365,4079679,4079927,4080775,4081002,4081545,4081782,4082493,4082801,4083019,4083201,4083683,4083940,4084681,4085541	NONGGAT003673.2
MSTRG.5329.3	2	+	4072572	4086964	27	72,53,59,190,1257,209,94,166,54,96,117,207,146,115,171,71,75,133,167,208,224,145,105,114,155,940,1423	4072572,4073050,4073356,4074019,4074357,4076092,4076379,4076696,4076950,4077466,4077630,4078269,4078549,4079365,4079679,4079927,4080775,4081002,4081545,4081782,4082493,4082801,4083019,4083201,4083683,4083940,4085541	NONGGAT003674.2
MSTRG.5333.5	2	+	4515497	4588676	6	99,155,102,57,93,8460	4515497,4552918,4566680,4572150,4578485,4580216	NONGGAT003685.2
MSTRG.5333.1	2	+	4474171	4586422	8	15,2450,155,102,57,93,186,4376	4474171,4542613,4552918,4566680,4572150,4578485,4580216,4582046	NONGGAT003685.2
MSTRG.5363.2	2	-	6574265	6747271	55	4433,109,74,117,169,131,137,1120,105,140,253,155,179,762,162,213,1713,233,64,79,112,1820,326,1881,183,407,139,120,33,138,105,187,131,120,129,213,110,165,182,105,102,117,728,114,161,173,115,172,163,110,137,207,139,89,372	6574265,6578938,6579447,6580231,6581538,6581983,6582476,6583562,6585884,6587038,6587403,6587849,6588098,6589058,6591045,6591734,6592933,6597576,6600648,6600829,6601311,6602481,6605128,6605700,6608225,6610971,6611622,6613786,6613989,6614175,6615909,6620684,6623223,6625801,6627655,6631448,6639594,6640319,6641293,6642491,6643281,6645895,6654629,6657088,6659684,6660594,6661455,6662579,6664280,6684369…	NONGGAT003699.2
MSTRG.5363.4	2	-	6574286	6747277	57	4412,109,74,117,169,143,137,1120,105,140,253,155,179,148,142,162,213,1713,233,64,79,112,1820,326,1881,183,74,215,139,120,33,138,105,187,131,120,129,213,110,165,182,105,102,117,728,114,161,173,115,172,163,110,137,207,139,89,378	6574286,6578938,6579447,6580231,6581538,6581971,6582476,6583562,6585884,6587038,6587403,6587849,6588098,6589058,6589678,6591045,6591734,6592933,6597576,6600648,6600829,6601311,6602481,6605128,6605700,6608225,6610971,6611163,6611622,6613786,6613989,6614175,6615909,6620684,6623223,6625801,6627655,6631448,6639594,6640319,6641293,6642491,6643281,6645895,6654629,6657088,6659684,6660594,6661455,6662579…	NONGGAT003699.2
MSTRG.5414.1	2	-	14987423	15014960	10	263,12420,74,93,227,212,225,234,173,130	14987423,14988761,15002916,15003076,15004615,15006993,15011259,15011627,15012385,15014830	NONGGAT003746.2
MSTRG.5464.1	2	-	19452090	19523679	57	5009,36,168,117,153,166,233,100,197,106,143,101,68,164,39,136,88,128,200,149,116,111,158,183,147,114,165,174,399,2091,30,174,117,147,166,230,103,155,115,140,101,83,170,36,145,88,128,200,149,116,111,155,183,147,114,162,1450	19452090,19457437,19458655,19459071,19460384,19462407,19463805,19464695,19466603,19467616,19468437,19469267,19469796,19470867,19471134,19472531,19473249,19473591,19474018,19477377,19477946,19479152,19479645,19480321,19481404,19483746,19484664,19486813,19487836,19489920,19492542,19494292,19495090,19496386,19497498,19499456,19501177,19501946,19503476,19504543,19505035,19505991,19506677,19506944,195…	NONGGAT003785.2
MSTRG.5468.1	2	-	19565715	19650592	59	4827,42,168,117,153,166,233,103,149,115,143,101,68,170,36,145,88,122,200,149,116,114,155,183,150,117,165,174,399,5365,54,168,117,153,166,230,103,170,115,143,101,68,164,42,145,88,125,200,149,116,114,158,183,147,114,165,174,402,712	19565715,19570939,19572224,19572635,19573050,19573330,19575076,19575806,19578120,19578372,19579169,19579625,19581623,19582535,19582796,19583302,19584139,19584969,19585488,19586077,19586990,19587931,19588937,19589280,19590305,19591366,19591790,19592574,19594263,19596170,19601823,19604416,19604927,19606973,19608115,19609268,19610484,19611950,19613997,19614828,19615452,19616161,19617413,19617696,196…	NONGGAT003787.2
MSTRG.5468.2	2	-	19567388	19650493	60	3154,42,168,117,153,166,233,103,149,115,143,101,68,170,36,145,88,122,200,149,116,114,155,183,150,117,165,174,399,1640,39,54,168,117,153,166,230,103,170,115,143,101,68,164,42,145,88,125,200,149,116,114,158,183,147,114,165,174,402,613	19567388,19570939,19572224,19572635,19573050,19573330,19575076,19575806,19578120,19578372,19579169,19579625,19581623,19582535,19582796,19583302,19584139,19584969,19585488,19586077,19586990,19587931,19588937,19589280,19590305,19591366,19591790,19592574,19594263,19596170,19601496,19601823,19604416,19604927,19606973,19608115,19609268,19610484,19611950,19613997,19614828,19615452,19616161,19617413,196…	NONGGAT003787.2
MSTRG.5502.2	2	+	22420080	22521442	48	2237,255,45,54,171,156,198,2445,214,80,139,98,112,199,97,93,366,225,141,104,206,4559,2920,120,177,105,153,180,1086,147,492,64,119,192,189,145,220,151,669,209,109,186,201,233,86,121,140,563	22420080,22446685,22451943,22458004,22458460,22461191,22462085,22463000,22466997,22467893,22468401,22468954,22469824,22470376,22471903,22472860,22474475,22475806,22477529,22478221,22479060,22484301,22491649,22496116,22498116,22498419,22498962,22499375,22502233,22504519,22505037,22505958,22506734,22507884,22508516,22509326,22510160,22511026,22511866,22514024,22515071,22516032,22516801,22517405,225…	NONGGAT003800.2
MSTRG.5502.3	2	+	22420921	22521442	49	1396,255,45,54,171,156,198,2445,214,80,139,98,112,199,97,93,366,225,141,104,206,212,163,2920,120,177,105,153,180,1086,147,492,64,119,192,189,145,220,151,669,209,109,186,201,233,86,121,140,563	22420921,22446685,22451943,22458004,22458460,22461191,22462085,22463000,22466997,22467893,22468401,22468954,22469824,22470376,22471903,22472860,22474475,22475806,22477529,22478221,22479060,22484301,22488697,22491649,22496116,22498116,22498419,22498962,22499375,22502233,22504519,22505037,22505958,22506734,22507884,22508516,22509326,22510160,22511026,22511866,22514024,22515071,22516032,22516801,225…	NONGGAT003800.2
MSTRG.5702.1	2	-	43335358	43379262	37	3171,147,1441,132,166,38,73,110,165,108,147,123,105,87,76,83,151,166,106,108,198,142,142,178,210,92,124,123,126,210,180,98,38,77,184,40,308	43335358,43339284,43342775,43344536,43345062,43346834,43347484,43349986,43350516,43351031,43351997,43353626,43354574,43355539,43355890,43356377,43357467,43358946,43359515,43360314,43361328,43361853,43364315,43364888,43366095,43367046,43368701,43369532,43370406,43370623,43371583,43372116,43373413,43374551,43376061,43378336,43378954	NONGGAT003940.2
MSTRG.5729.1	2	-	46040298	46088635	7	268,8908,436,168,133,1877,137	46040298,46051990,46064354,46065615,46066855,46074108,46088498	NONGGAT003966.2
MSTRG.13948.1	AADN04000908.1	+	2429	37767	4	150,915,250,779	2429,25145,36628,36988	NONGGAT003993.2
MSTRG.5771.7	2	-	49266581	49291511	6	5504,87,294,1432,310,100	49266581,49272754,49274237,49283032,49290991,49291411	NONGGAT003993.2
MSTRG.5835.1	2	-	56218306	56243638	5	10116,90,120,158,430	56218306,56232031,56235828,56238260,56243208	NONGGAT004033.2
MSTRG.5839.1	2	+	56301583	56329772	3	4709,2274,3133	56301583,56324332,56326639	NONGGAT004039.2
MSTRG.5869.1	2	-	60542040	60573643	22	5796,153,123,126,117,75,132,128,172,138,75,177,185,205,39,117,112,90,125,103,67,123	60542040,60548448,60550251,60551836,60552906,60553917,60554301,60555501,60556668,60558280,60559709,60560531,60561632,60562955,60564237,60565160,60566392,60567308,60569245,60570186,60573330,60573520	NONGGAT004064.2
MSTRG.5872.4	2	+	60597238	60638881	3	511,91,11275	60597238,60597831,60627606	NONGGAT004070.2
MSTRG.5872.1	2	+	60595860	60712304	38	1889,91,13,61,93,181,88,135,113,112,213,111,135,131,87,167,211,163,141,150,165,174,152,133,147,100,127,56,125,177,93,153,78,48,112,152,1093,3221	60595860,60597831,60639507,60647655,60655627,60656276,60657461,60658493,60659743,60664918,60665430,60667851,60669006,60670390,60671565,60671755,60677709,60682067,60682889,60684467,60684908,60685728,60686438,60686705,60686956,60689359,60689545,60690747,60692020,60692867,60694018,60694815,60696428,60697042,60697554,60698594,60706516,60709083	NONGGAT004070.2
MSTRG.5878.1	2	+	60891217	60910752	6	269,1563,131,214,104,6695	60891217,60891583,60893303,60901680,60901982,60904057	NONGGAT004074.2
MSTRG.5888.1	2	+	61951845	62407558	2	6051,24005	61951845,62383553	NONGGAT004107.2
MSTRG.5930.3	2	-	66164464	66194704	17	179,46,1942,87,152,115,154,138,148,91,74,211,82,156,174,1194,3968	66164464,66165744,66166595,66169577,66170122,66170755,66172610,66173890,66175141,66175956,66177455,66179737,66181434,66182113,66182522,66186269,66190736	NONGGAT004144.2
MSTRG.5951.1	2	-	67896374	67917384	14	1307,168,143,118,138,178,101,1199,168,143,118,138,87,157	67896374,67898612,67900914,67901287,67902211,67903893,67904774,67905822,67907878,67909473,67910179,67912385,67914018,67917227	NONGGAT004155.2
MSTRG.6021.9	2	+	80915165	80990399	7	12322,54,120,261,168,126,5799	80915165,80928031,80935486,80966189,80972038,80974428,80984600	NONGGAT004204.2
MSTRG.6021.5	2	+	80915151	80985307	7	1174,54,120,6017,126,105,707	80915151,80928031,80935486,80966189,80974428,80980189,80984600	NONGGAT004204.2
MSTRG.6046.1	2	-	84880887	85004851	27	10237,136,146,129,147,62,91,158,157,57,78,199,24,177,135,173,64,89,88,121,53,45,79,43,108,155,146	84880887,84894932,84895675,84901738,84904462,84906346,84906679,84908304,84910153,84914294,84915295,84916844,84918549,84931232,84932736,84934758,84938955,84944758,84949778,84953391,84961141,84961982,84963489,84964643,84964802,84973801,85004705	NONGGAT004221.2
MSTRG.6082.8	2	+	89428291	89478376	15	352,189,2505,3042,113,239,136,176,178,89,134,81,182,211,224	89428291,89431538,89432312,89435831,89440540,89442323,89447285,89450027,89450870,89462916,89464118,89474577,89475741,89476844,89478152	NONGGAT004252.2
MSTRG.6115.1	2	+	93915290	93999256	49	712,188,199,90,79,115,151,166,182,116,171,213,113,127,126,117,140,172,100,89,118,97,69,189,240,145,155,220,129,108,159,72,193,83,112,196,91,154,138,212,106,95,78,127,200,268,104,67,3101	93915290,93916371,93917947,93919821,93920719,93922068,93922699,93923952,93926980,93931645,93933919,93935376,93936744,93938803,93940162,93940591,93943304,93943684,93945016,93946753,93948569,93948953,93950367,93950776,93953673,93956288,93957575,93958862,93959831,93961737,93962459,93962997,93965935,93967997,93974776,93975636,93976857,93977565,93977883,93978507,93982110,93984685,93987634,93989613,939…	NONGGAT004271.2
MSTRG.6148.2	2	+	98307027	98339821	4	384,254,43,6341	98307027,98308477,98317646,98333480	NONGGAT004298.2
MSTRG.6162.1	2	+	100478119	100487668	3	359,84,6381	100478119,100480731,100481287	NONGGAT004310.2
MSTRG.6344.3	2	-	121617454	121632925	2	15036,290	121617454,121632635	NONGGAT004434.2
MSTRG.6344.2	2	-	121617416	121686436	6	15074,95,3313,101,233,36744	121617416,121634182,121637855,121643015,121645323,121649692	NONGGAT004434.2
MSTRG.6380.1	2	+	126464104	126474217	2	1964,4609	126464104,126469608	NONGGAT004463.2
MSTRG.6462.1	2	-	135953917	136122463	9	5777,172,161,90,96,119,133,4164,135923	135953917,135961917,135963054,135968299,135971130,135971916,135973328,135978372,135986540	NONGGAT004531.2
MSTRG.6503.1	2	+	138834991	138966910	7	686,148,107,154,104,107,5208	138834991,138839197,138863587,138895251,138957387,138957796,138961702	NONGGAT004567.2
MSTRG.6506.1	2	-	139396373	139403455	2	6145,529	139396373,139402926	NONGGAT004569.2
MSTRG.6510.7	2	+	139866044	139953450	3	135,32714,14412	139866044,139905946,139939038	NONGGAT004580.2
MSTRG.6527.4	2	-	142654539	142782738	19	240,131,127,119,139,89,174,150,88,233,1466,151,1221,3869,154,84,220,195,67	142654539,142669492,142671670,142673196,142678938,142685230,142689208,142691395,142694570,142701775,142703265,142704998,142709506,142757505,142767189,142776351,142777234,142781659,142782671	NONGGAT004602.2
MSTRG.6548.4	2	-	146142318	146205768	6	8203,100,1076,180,13900,34480	146142318,146151846,146152044,146154768,146157366,146171288	NONGGAT004624.2
MSTRG.6547.4	2	+	146101402	146149258	23	193,277,116,140,112,120,219,122,156,97,104,182,522,263,171,130,108,140,161,134,116,138,11019	146101402,146106729,146107747,146108335,146113358,146115034,146115556,146117118,146117689,146121857,146125249,146125682,146126500,146128106,146129090,146130257,146130779,146132032,146133364,146135054,146136203,146136448,146138239	NONGGAT004624.2
MSTRG.6550.1	2	-	146356564	146404882	6	7639,75,131,93,749,160	146356564,146364605,146365214,146368539,146370207,146404722	NONGGAT004633.2
MSTRG.6553.1	2	-	147037430	147522597	13	4509,116,83,73,165,57,75,91,70,78,120,97,570	147037430,147106203,147222598,147234323,147270688,147303909,147305857,147308803,147352940,147360433,147418248,147502474,147522027	NONGGAT004635.2
MSTRG.6609.2	20	-	1390420	1414320	7	4560,110,679,305,117,149,164	1390420,1397692,1398142,1405920,1408367,1412033,1414156	NONGGAT004665.2
MSTRG.6725.1	20	+	8371292	8399725	11	80,904,1012,112,155,196,166,173,65,149,5040	8371292,8383075,8384819,8386054,8390350,8391116,8391856,8392660,8393149,8393706,8394685	NONGGAT004747.2
MSTRG.6804.1	20	-	10330589	10344057	4	8046,395,225,147	10330589,10339545,10341179,10343910	NONGGAT004777.2
MSTRG.6838.1	20	-	11079866	11087957	7	976,192,70,76,95,115,243	11079866,11082072,11082909,11083483,11084098,11084681,11087714	NONGGAT004783.2
MSTRG.6848.1	20	+	11437761	11480702	22	1750,264,45,133,107,143,147,108,66,159,194,437,233,90,186,162,101,121,135,142,6770,15612	11437761,11439662,11440033,11445270,11445760,11446095,11446748,11447398,11448601,11449198,11449811,11450336,11451594,11452839,11453457,11453979,11454695,11455850,11456190,11456745,11457577,11465090	NONGGAT004786.2
MSTRG.6864.12	20	+	12742157	12758710	4	121,129,662,2270	12742157,12745868,12747297,12756440	NONGGAT004803.2
MSTRG.6864.3	20	+	12721986	12747977	6	218,1790,126,120,129,680	12721986,12735894,12739786,12740680,12745868,12747297	NONGGAT004803.2
MSTRG.6882.4	20	-	13751408	13795020	7	5449,995,210,138,99,15533,186	13751408,13759595,13761269,13762728,13765588,13767823,13794834	NONGGAT004815.2
MSTRG.6882.3	20	-	13751408	13795020	8	5449,236,162,210,138,99,101,25648	13751408,13759595,13760428,13761269,13762728,13765588,13767823,13769372	NONGGAT004815.2
MSTRG.6947.1	21	+	1775599	1783971	4	1210,148,617,3224	1775599,1778362,1779113,1780747	NONGGAT004863.2
MSTRG.6983.2	21	-	2634714	2656073	14	186,74,136,3606,31,26,135,66,105,76,91,156,122,394	2634714,2635595,2638857,2639938,2644561,2644926,2646057,2646538,2647440,2649396,2651301,2651527,2655109,2655679	NONGGAT004892.2
MSTRG.6998.1	21	+	3291066	3304128	6	62,168,657,118,270,4947	3291066,3292835,3294657,3296517,3298237,3299181	NONGGAT004908.2
MSTRG.7000.12	21	+	3455271	3489207	15	11322,175,230,1370,222,97,131,60,168,1229,1187,168,1441,133,3714	3455271,3467988,3468665,3469525,3471910,3475342,3475843,3476870,3477130,3477953,3480045,3482042,3482640,3484780,3485493	NONGGAT004912.2
MSTRG.7000.10	21	+	3451409	3489335	22	1273,164,229,230,180,150,90,222,97,131,60,168,122,144,100,179,772,168,124,146,133,3842	3451409,3466429,3467988,3468665,3469525,3470340,3470805,3471910,3475342,3475843,3476870,3477130,3477953,3478240,3479082,3480045,3480460,3482042,3482640,3483935,3484780,3485493	NONGGAT004912.2
MSTRG.7024.1	21	+	4190652	4221555	24	625,527,5156,107,110,100,88,187,60,235,789,70,91,65,89,133,191,66,160,180,117,1880,648,1211	4190652,4191603,4193221,4206312,4206589,4207590,4208202,4208701,4210661,4212332,4213322,4214399,4214567,4215003,4215386,4215597,4215816,4216226,4216432,4216795,4217049,4217291,4219623,4220344	NONGGAT004916.2
MSTRG.7017.2	21	+	4371056	4383502	3	8140,255,2568	4371056,4380054,4380934	NONGGAT004923.2
MSTRG.7017.1	21	+	4371056	4383502	4	80,50,258,2568	4371056,4379146,4380051,4380934	NONGGAT004923.2
MSTRG.7027.4	21	-	4413149	4424029	29	1022,173,152,224,97,153,80,93,161,125,121,157,389,52,137,47,111,168,132,67,135,70,78,80,109,59,168,74,682	4413149,4414276,4414520,4414813,4415177,4415378,4415725,4415878,4416045,4416794,4417019,4417211,4417921,4418386,4418648,4418867,4419013,4419205,4419463,4419790,4420282,4420508,4420733,4421061,4421218,4421416,4421553,4421824,4423347	NONGGAT004926.2
MSTRG.7172.1	22	-	2293640	2294969	3	591,69,70	2293640,2294692,2294899	NONGGAT005047.2
MSTRG.7209.1	22	+	3549168	3556849	6	150,103,30,115,160,3276	3549168,3549396,3551250,3552170,3553335,3553573	NONGGAT005062.2
MSTRG.7221.2	22	+	4584128	4592275	9	834,56,76,95,114,91,80,57,1545	4584128,4586910,4588377,4588783,4589125,4589390,4589906,4590356,4590730	NONGGAT005072.2
MSTRG.7217.1	22	-	4548206	4618495	13	29,1098,151,64,156,208,1091,67,67,1134,146,171,469	4548206,4609439,4610623,4611508,4611975,4612696,4613347,4614781,4615568,4616239,4617460,4617775,4618026	NONGGAT005076.2
MSTRG.7238.3	23	-	159435	174030	9	894,96,51,30,1344,5315,1135,117,2352	159435,160749,161195,161546,161917,163376,168878,170642,171678	NONGGAT005089.2
MSTRG.7238.2	23	-	159435	174030	11	894,96,51,30,45,684,2523,142,115,1424,3388	159435,160749,161195,161546,161917,162577,163376,166994,167841,168589,170642	NONGGAT005089.2
MSTRG.7278.1	23	+	1657555	1675754	4	546,47,41,5295	1657555,1667694,1668460,1670459	NONGGAT005120.2
MSTRG.7284.1	23	-	1795991	1803330	16	1148,50,136,92,77,151,112,221,90,147,139,137,96,174,186,399	1795991,1797230,1797406,1797679,1798037,1798205,1798519,1799025,1799974,1800138,1800359,1800795,1801006,1801491,1802503,1802931	NONGGAT005123.2
MSTRG.7320.2	23	-	2347429	2379470	17	2019,35,131,84,73,115,113,143,2422,175,121,183,159,496,179,2787,133	2347429,2350812,2352726,2354167,2354666,2357714,2360528,2362325,2363330,2366602,2367739,2368448,2368825,2371106,2372454,2373844,2379337	NONGGAT005141.2
MSTRG.7323.1	23	+	2399395	2404489	5	297,56,624,1544,617	2399395,2399838,2400944,2401896,2403872	NONGGAT005142.2
MSTRG.7339.1	23	+	3235283	3245634	12	200,106,151,97,69,115,114,92,171,149,2558,359	3235283,3236944,3237175,3237519,3237704,3237890,3238785,3239007,3239173,3239417,3239849,3245275	NONGGAT005163.2
MSTRG.7353.1	23	-	3778781	3795796	6	8661,107,235,140,570,1626	3778781,3787552,3788222,3789216,3793461,3794170	NONGGAT005165.2
MSTRG.7361.1	23	-	4108277	4112125	14	602,207,209,90,137,86,219,104,158,92,171,160,161,289	4108277,4108962,4109253,4109568,4109747,4110006,4110178,4110476,4110660,4110888,4111051,4111365,4111606,4111836	NONGGAT005166.2
MSTRG.7367.3	23	-	4166082	4181985	5	11036,703,615,160,509	4166082,4178248,4179278,4181048,4181476	NONGGAT005168.2
MSTRG.7367.1	23	-	4166081	4196516	15	10241,1432,135,1930,185,134,123,120,377,135,137,209,121,172,279	4166081,4176918,4178816,4179278,4181476,4182090,4182439,4183499,4183914,4185448,4186796,4187944,4188790,4190324,4196237	NONGGAT005168.2
MSTRG.7400.3	23	-	5138919	5161751	27	1706,49,147,131,109,141,109,93,142,139,75,118,113,1166,132,154,77,180,153,150,104,99,91,82,107,2057,983	5138919,5141028,5141182,5142073,5142294,5142882,5143200,5143613,5144129,5144846,5146063,5148126,5148665,5152130,5153594,5153990,5154233,5154660,5155132,5155436,5155673,5155867,5156055,5156221,5156413,5158306,5160768	NONGGAT005184.2
MSTRG.7400.1	23	-	5137851	5160357	26	2774,49,147,131,109,141,109,93,142,139,75,118,113,1166,132,154,77,180,153,150,104,99,91,79,107,2051	5137851,5141028,5141182,5142073,5142294,5142882,5143200,5143613,5144129,5144846,5146063,5148126,5148665,5152130,5153594,5153990,5154233,5154660,5155132,5155436,5155673,5155867,5156055,5156221,5156413,5158306	NONGGAT005184.2
MSTRG.7418.1	23	-	5495719	5502610	5	2384,82,84,67,322	5495719,5499272,5499747,5500141,5502288	NONGGAT005194.2
MSTRG.7576.3	24	-	5547473	5571136	18	4170,180,102,64,117,129,119,99,147,130,105,64,470,794,157,868,191,948	5547473,5552733,5553556,5554463,5555777,5556203,5556669,5557432,5557769,5558396,5559787,5560365,5561874,5564464,5565609,5566501,5567910,5570188	NONGGAT005299.2
MSTRG.7576.1	24	-	5544097	5571169	20	577,239,73,5580,180,102,64,117,129,119,99,147,130,105,64,470,794,157,868,981	5544097,5544762,5545328,5546063,5552733,5553556,5554463,5555777,5556203,5556669,5557432,5557769,5558396,5559787,5560365,5561874,5564464,5565609,5566501,5570188	NONGGAT005299.2
MSTRG.7620.1	25	+	887927	946147	32	508,143,171,216,102,128,113,128,150,115,85,6335,113,73,143,221,88,89,122,64,71,173,171,198,261,1149,129,543,195,171,4277,702	887927,902184,905830,906738,912314,913285,915652,916167,916909,917410,918509,919397,925818,927351,927514,928673,928975,929136,929312,929521,929829,930201,930474,931201,931630,932563,934183,934588,935635,937445,938386,945445	NONGGAT005318.2
MSTRG.7653.1	25	+	1441809	1447837	3	644,201,4445	1441809,1442794,1443392	NONGGAT005320.2
MSTRG.7641.13	25	-	1266696	1279991	13	1220,1739,96,264,294,104,111,2132,102,77,1275,327,107	1266696,1268086,1269905,1270602,1270948,1272664,1272987,1273171,1275383,1275816,1276387,1277869,1279884	NONGGAT005335.2
MSTRG.7727.3	25	+	2398371	2420506	6	1110,342,306,176,357,726	2398371,2399932,2400757,2401539,2402048,2419780	NONGGAT005346.2
MSTRG.7773.1	26	-	97505	117500	15	2546,93,70,108,1602,214,26,166,107,88,88,109,119,61,286	97505,100628,101132,101770,102748,104629,105299,106299,107156,108691,108953,109182,110120,117076,117214	NONGGAT005356.2
MSTRG.7787.1	26	+	489452	513711	40	542,110,118,64,75,54,212,135,146,147,85,107,150,100,213,111,112,119,138,138,105,148,127,211,111,219,141,583,198,154,218,150,115,107,196,159,99,187,1953,1097	489452,490438,490797,491003,491170,491328,491494,491787,492421,492996,493334,493895,494393,494772,495003,495542,495731,496023,496356,496950,497405,497859,498256,498623,499241,499518,499823,500203,501021,504059,504841,505671,506470,507424,508420,509023,509423,510292,510575,512614	NONGGAT005364.2
MSTRG.7847.2	26	-	1549278	1572668	16	6916,95,96,124,118,62,103,155,124,84,123,52,133,2329,173,3490	1549278,1556415,1556738,1557541,1557854,1558430,1559098,1560208,1560508,1561629,1561977,1562245,1564145,1565187,1568164,1569178	NONGGAT005385.2
MSTRG.7920.2	26	+	3637063	3658228	19	209,72,75,135,144,144,144,144,81,72,69,164,321,282,450,150,282,3593,2038	3637063,3638553,3638982,3639488,3639969,3640229,3640853,3641238,3644233,3645063,3645263,3646102,3647313,3648925,3649635,3650437,3651152,3652051,3656190	NONGGAT005440.2
MSTRG.7972.3	26	-	4986388	5019149	11	1218,52,143,206,109,205,1411,145,46,84,53	4986388,4994472,4994666,4997076,4998002,5000007,5002012,5004368,5005457,5011425,5019096	NONGGAT005463.2
MSTRG.8043.110	27	-	254321	342097	8	591,117,63,285,93,1942,2487,974	254321,255500,255973,256631,261819,264413,266858,341123	NONGGAT005480.2
MSTRG.8035.1	27	-	2597589	2600532	1	2943	2597589	NONGGAT005515.2
MSTRG.8382.6	28	-	1741274	1803539	52	382,167,202,84,149,147,146,170,115,145,99,107,82,86,168,87,87,81,197,133,135,132,90,88,95,90,138,3038,157,177,205,130,127,164,81,124,134,103,64,146,108,131,147,106,44,146,84,218,160,365,330,278	1741274,1741760,1742492,1742799,1743056,1743287,1743602,1744096,1744829,1745044,1745258,1745591,1745787,1746090,1746284,1746643,1746823,1747046,1747215,1747925,1748133,1748341,1748578,1748847,1749276,1749711,1751250,1754320,1757687,1758927,1759510,1759860,1760616,1761158,1762878,1763330,1763763,1767225,1768023,1768367,1769916,1772773,1774569,1774852,1776112,1778861,1779469,1780764,1782052,1786902…	NONGGAT005607.2
MSTRG.8381.1	28	+	1840234	1853055	3	2369,162,3823	1840234,1847780,1849232	NONGGAT005609.2
MSTRG.8398.8	28	-	2160566	2191033	8	41,86,235,149,70,41,462,8471	2160566,2160737,2160952,2161301,2161560,2161711,2164343,2182562	NONGGAT005621.2
MSTRG.8398.3	28	-	2156312	2191048	11	1075,107,84,312,86,235,149,70,41,462,4610	2156312,2158177,2159985,2160295,2160737,2160952,2161301,2161560,2161711,2164343,2186438	NONGGAT005621.2
MSTRG.8549.1	28	+	4305394	4307323	4	176,53,91,747	4305394,4305680,4305915,4306576	NONGGAT005663.2
MSTRG.8551.2	28	-	4323830	4327092	2	2011,1054	4323830,4326038	NONGGAT005667.2
MSTRG.8553.1	28	-	4347389	4351873	8	629,167,96,466,74,358,618,290	4347389,4348092,4348383,4348985,4349626,4350217,4350829,4351583	NONGGAT005670.2
MSTRG.6016.2	2	-	79947128	79968767	2	4486,4914	79947128,79963853	NONGGAT005701.2
MSTRG.6016.1	2	-	79917088	80006852	12	85,3273,173,101,127,214,129,108,121,47,124,2853	79917088,79948341,79971935,79972380,79977524,79984381,79985557,79986514,79988027,79989025,79990461,80003999	NONGGAT005701.2
MSTRG.8598.4	3	-	2502872	2510942	4	1953,122,219,1157	2502872,2504971,2505863,2509785	NONGGAT005720.2
MSTRG.8606.1	3	+	2681524	2690299	6	255,129,133,133,114,616	2681524,2682270,2684416,2686865,2687556,2689683	NONGGAT005725.2
MSTRG.8696.2	3	-	8784479	8852680	23	1392,99,109,108,111,144,77,86,123,95,86,218,138,107,112,107,133,84,130,142,82,128,4321	8784479,8785946,8786416,8787350,8788312,8789550,8789797,8790227,8790410,8791294,8791470,8791829,8797214,8797437,8802470,8802668,8808334,8808549,8809581,8811049,8815815,8816003,8848359	NONGGAT005795.2
MSTRG.8698.4	3	+	9067146	9084370	2	1512,2426	9067146,9081944	NONGGAT005799.2
MSTRG.8698.3	3	+	9066890	9084370	2	9699,2433	9066890,9081937	NONGGAT005799.2
MSTRG.8820.1	3	+	17408286	17434634	16	5313,72,592,181,189,84,181,194,55,195,104,126,169,81,123,2426	17408286,17415781,17418218,17422025,17423286,17424446,17424956,17426162,17426969,17428286,17429415,17429908,17430136,17430801,17430985,17432208	NONGGAT005907.2
MSTRG.8872.1	3	-	21768764	21828600	25	2990,116,382,75,57,89,4214,68,112,106,111,104,68,141,145,5055,138,81,113,56,110,63,85,179,68	21768764,21773806,21775476,21781960,21789095,21790754,21798017,21803545,21804231,21804559,21804962,21806182,21806509,21806884,21807564,21809465,21822671,21823165,21824450,21824795,21825324,21826488,21828062,21828264,21828532	NONGGAT005940.2
MSTRG.8882.2	3	+	22114002	22173672	8	236,153,259,119,96,274,8079,5695	22114002,22114347,22114856,22139408,22145763,22148984,22155998,22167977	NONGGAT005950.2
MSTRG.8887.3	3	-	22278865	22316194	19	10017,93,84,53,132,72,3603,169,141,93,75,78,165,102,58,225,150,92,6627	22278865,22290329,22290656,22291364,22292398,22292785,22293295,22297388,22298066,22298858,22299214,22299659,22300051,22300936,22301904,22303725,22304451,22308076,22309567	NONGGAT005960.2
MSTRG.8922.4	3	+	25478036	25511591	4	249,117,145,658	25478036,25493193,25502597,25510933	NONGGAT005981.2
MSTRG.8922.3	3	+	25478036	25511591	3	249,145,658	25478036,25502597,25510933	NONGGAT005982.2
MSTRG.8994.1	3	+	31942707	31986367	11	106,467,190,103,61,76,78,99,54,81,3839	31942707,31943329,31950184,31951317,31953433,31963046,31964749,31971672,31973550,31973692,31982528	NONGGAT006061.2
MSTRG.9004.1	3	+	33602092	33604796	4	141,45,84,913	33602092,33603404,33603686,33603883	NONGGAT006068.2
MSTRG.9014.1	3	-	33963641	34017949	12	8764,136,878,97,22,115,87,31,206,438,111,505	33963641,33973283,33980668,33986133,33986407,33989619,33990181,33993442,33995772,34003755,34015293,34017444	NONGGAT006076.2
MSTRG.17161.1	AADN04014008.1	+	68	5507	1	5439	68	NONGGAT006092.2
MSTRG.9026.1	3	-	34830896	34843053	3	3593,142,6059	34830896,34836512,34836994	NONGGAT006092.2
MSTRG.9050.2	3	+	38241566	38336666	33	815,62,111,66,91,80,92,139,80,74,146,73,95,98,268,173,85,193,1209,114,216,147,4074,133,134,223,60,44,84,64,43,119,360	38241566,38243297,38272138,38277274,38277941,38281943,38283287,38285492,38289352,38290603,38291415,38296882,38297469,38298554,38298863,38300042,38316445,38317354,38319203,38322063,38322754,38324125,38325231,38329427,38329946,38331072,38332120,38332748,38333250,38333559,38333713,38335515,38336306	NONGGAT006122.2
MSTRG.9050.1	3	+	38241566	38336666	34	815,62,111,66,91,80,92,139,80,74,146,73,95,98,268,173,249,85,193,1209,114,216,147,4074,133,134,223,60,44,84,64,43,119,360	38241566,38243297,38272138,38277274,38277941,38281943,38283287,38285492,38289352,38290603,38291415,38296882,38297469,38298554,38298863,38300042,38309362,38316445,38317354,38319203,38322063,38322754,38324125,38325231,38329427,38329946,38331072,38332120,38332748,38333250,38333559,38333713,38335515,38336306	NONGGAT006122.2
MSTRG.9068.9	3	+	39310602	39419819	2	24762,5825	39310602,39413994	NONGGAT006140.2
MSTRG.9068.1	3	+	39260535	39395237	15	214,73,1709,134,189,175,104,158,577,19992,104,389,225,154,610	39260535,39308417,39329967,39337625,39339874,39343368,39346554,39352570,39354233,39361447,39381854,39384973,39388996,39391633,39394627	NONGGAT006140.2
MSTRG.9156.1	3	+	46037382	46057029	4	3335,4262,1870,5491	46037382,46043700,46049126,46051538	NONGGAT006181.2
MSTRG.9226.1	3	+	52798898	52931364	11	2754,106,62,98,45,5621,155,176,102,911,5987	52798898,52831130,52855006,52876334,52902089,52902786,52909154,52914348,52917096,52917736,52925377	NONGGAT006210.2
MSTRG.9244.1	3	-	55047920	55126762	11	34,2531,100,56,114,107,109,78,151,58,173	55047920,55091165,55104561,55110414,55112595,55113134,55120288,55120755,55124289,55125869,55126589	NONGGAT006224.2
MSTRG.9342.3	3	+	65864379	65978622	49	201,102,125,81,215,96,152,111,112,168,194,117,149,142,97,117,186,140,174,143,163,134,172,132,143,136,138,134,165,154,194,190,156,160,131,94,120,5143,74,53,58,73,122,188,176,141,141,175,1849	65864379,65885716,65897873,65901623,65906564,65910578,65911950,65912249,65914597,65917911,65918805,65920852,65923030,65925302,65926485,65927163,65928296,65931676,65933102,65934420,65934948,65936724,65937967,65940167,65941406,65945182,65946467,65948069,65949391,65950263,65951113,65952814,65953848,65954598,65955708,65957333,65958422,65960447,65965663,65967316,65970758,65971097,65972227,65972784,659…	NONGGAT006292.2
MSTRG.9342.4	3	+	65864379	65978622	49	201,102,125,81,215,96,152,111,112,168,194,117,149,142,97,117,186,140,174,143,163,134,172,132,143,136,138,134,165,154,194,190,156,160,131,94,120,5143,74,53,58,116,122,188,160,141,141,175,1849	65864379,65885716,65897873,65901623,65906564,65910578,65911950,65912249,65914597,65917911,65918805,65920852,65923030,65925302,65926485,65927163,65928296,65931676,65933102,65934420,65934948,65936724,65937967,65940167,65941406,65945182,65946467,65948069,65949391,65950263,65951113,65952814,65953848,65954598,65955708,65957333,65958422,65960447,65965663,65967316,65970758,65971097,65972227,65972784,659…	NONGGAT006292.2
MSTRG.9347.12	3	+	66042377	66206510	25	237,70,135,258,97,99,104,150,156,180,77,154,132,3611,1085,2826,86,720,190,176,89,69,117,75,1534	66042377,66096978,66119077,66133352,66134177,66137776,66139109,66143819,66147432,66151542,66153301,66153475,66161415,66170136,66175278,66177036,66187371,66187685,66191472,66194123,66195549,66197378,66199707,66200992,66204976	NONGGAT006294.2
MSTRG.9355.1	3	-	66780175	66824444	16	3023,5127,145,77,134,116,102,46,75,140,97,140,84,130,87,209	66780175,66783303,66789352,66791444,66795085,66795511,66797205,66798707,66799443,66801488,66803113,66803815,66805514,66814878,66816825,66824235	NONGGAT006306.2
MSTRG.9388.1	3	+	70898792	71165070	40	19,144,151,584,121,208,142,126,201,141,165,177,72,135,192,225,120,165,87,177,226,155,99,169,221,86,167,146,121,143,138,121,133,10197,225,152,151,207,176,448	70898792,70913021,70915864,70921148,70944370,70946951,70947910,70948633,70962341,70963000,70987773,71004228,71009087,71032078,71066295,71066799,71073802,71078026,71079085,71081391,71083679,71086536,71090415,71090985,71093019,71094597,71096191,71096482,71096730,71098768,71108385,71108624,71112183,71114801,71142985,71155994,71156680,71162782,71164361,71164622	NONGGAT006341.2
MSTRG.9440.1	3	+	77133662	77141167	7	219,53,70,88,26,47,1893	77133662,77135189,77136008,77136706,77137842,77138610,77139274	NONGGAT006372.2
MSTRG.9441.1	3	+	77153835	77241399	40	161,160,119,108,114,177,136,206,150,122,367,16152,121,77,79,44,88,85,157,76,45,81,115,156,125,59,27,133,202,84,101,112,41,120,124,165,96,92,57,2273	77153835,77155181,77156243,77156548,77158308,77158508,77163210,77164204,77168998,77170426,77173689,77176140,77192446,77193654,77193838,77199828,77204246,77205621,77208005,77208497,77210025,77210165,77210390,77211661,77212055,77213315,77216910,77220483,77225668,77226792,77227010,77227436,77229223,77229453,77234066,77234674,77235788,77236653,77236902,77239126	NONGGAT006377.2
MSTRG.9441.5	3	+	77153835	77241356	41	161,160,119,108,114,177,136,206,150,122,367,7513,7436,121,77,79,44,88,85,157,76,45,81,115,156,125,59,27,133,202,84,101,112,41,120,124,165,96,92,57,2230	77153835,77155181,77156243,77156548,77158308,77158508,77163210,77164204,77168998,77170426,77173689,77176143,77184856,77192446,77193654,77193838,77199828,77204246,77205621,77208005,77208497,77210025,77210165,77210390,77211661,77212055,77213315,77216910,77220483,77225668,77226792,77227010,77227436,77229223,77229453,77234066,77234674,77235788,77236653,77236902,77239126	NONGGAT006377.2
MSTRG.9482.14	3	-	81993289	82101057	4	74070,23629,3263,5222	81993289,82067470,82092070,82095835	NONGGAT006417.2
MSTRG.9482.13	3	-	81929444	82101026	4	108783,124,135,44951	81929444,82048854,82054367,82056075	NONGGAT006417.2
MSTRG.9629.2	3	-	104813257	104821524	7	706,2028,73,115,113,143,116	104813257,104814128,104816588,104817003,104817995,104818605,104821408	NONGGAT006544.2
MSTRG.9640.1	3	+	104965423	104982803	50	523,72,72,122,101,646,515,140,130,143,142,172,186,110,146,132,234,222,189,125,134,113,251,247,99,225,183,219,168,183,105,249,82,167,165,132,202,191,141,96,142,45,155,75,213,126,156,102,95,140	104965423,104966132,104966311,104966448,104966673,104966850,104970302,104970894,104971377,104971659,104971870,104972358,104972612,104972866,104973362,104973582,104973800,104974119,104974587,104974858,104975068,104975280,104975468,104975786,104976120,104976320,104976615,104976868,104977171,104977404,104977654,104977829,104978203,104978440,104978697,104978947,104979156,104979428,104979682,104979938…	NONGGAT006549.2
MSTRG.9647.3	3	-	105013222	105023210	18	472,108,132,129,88,162,145,130,32,118,112,222,99,78,95,286,1645,37	105013222,105013780,105014153,105014432,105014671,105014891,105015198,105015437,105015752,105016623,105016878,105017090,105017386,105017612,105017838,105018306,105019011,105023173	NONGGAT006549.2
MSTRG.9781.1	3	+	110265042	110769352	3	3951,65,82	110265042,110731860,110769270	NONGGAT006590.2
MSTRG.9987.1	4	-	2133175	2136494	2	149,382	2133175,2136112	NONGGAT006621.2
MSTRG.10012.1	4	-	2188078	2199993	6	4399,68,181,52,7,3248	2188078,2195017,2196004,2196266,2196637,2196745	NONGGAT006628.2
MSTRG.10113.5	4	+	9450988	9504801	36	7921,99,161,222,101,71,101,41,105,154,135,129,226,171,184,94,150,77,178,117,108,125,83,112,62,156,121,126,82,57,144,153,164,98,159,6566	9450988,9461267,9467297,9469313,9470318,9471072,9472541,9474441,9477971,9479503,9480158,9481077,9481610,9482439,9484437,9485105,9485834,9486798,9487795,9488298,9488696,9489940,9490286,9490938,9491323,9491475,9491916,9492755,9492992,9493544,9494120,9494548,9495500,9496254,9496860,9498235	NONGGAT006693.2
MSTRG.10113.1	4	+	9443915	9504660	40	6164,59,30,60,151,99,161,222,101,71,101,41,105,154,135,129,226,171,184,94,150,77,178,117,108,125,83,112,62,156,121,126,82,57,141,153,164,98,159,6425	9443915,9450170,9450413,9450640,9458758,9461267,9467297,9469313,9470318,9471072,9472541,9474441,9477971,9479503,9480158,9481077,9481610,9482439,9484437,9485105,9485834,9486798,9487795,9488298,9488696,9489940,9490286,9490938,9491323,9491475,9491916,9492755,9492992,9493544,9494123,9494548,9495500,9496254,9496860,9498235	NONGGAT006693.2
MSTRG.10197.3	4	+	16458732	16483062	19	1406,116,1585,74,163,90,83,68,119,193,105,111,86,108,114,106,173,153,4072	16458732,16462838,16466278,16468330,16469395,16469656,16470015,16471158,16472352,16473009,16474227,16474608,16475455,16476361,16476630,16477377,16477557,16478280,16478990	NONGGAT006762.2
MSTRG.10241.3	4	-	18712442	18775409	17	16376,97,138,12831,180,196,87,110,79,171,117,94,149,72,94,53,212	18712442,18731398,18734521,18736124,18750173,18751520,18752326,18754543,18756537,18756710,18762488,18762693,18763834,18764239,18766223,18767309,18775197	NONGGAT006782.2
MSTRG.10311.2	4	-	29492334	29496761	5	286,1172,83,104,364	29492334,29493691,29495051,29495867,29496397	NONGGAT006829.2
MSTRG.10326.2	4	+	30154512	30171336	9	3089,20,71,80,127,105,47,118,6402	30154512,30157844,30157976,30160057,30160892,30161743,30163056,30164172,30164934	NONGGAT006840.2
MSTRG.10364.7	4	+	34149285	34181240	7	6666,72,107,222,158,175,1598	34149285,34158621,34160222,34165162,34168755,34172189,34179642	NONGGAT006876.2
MSTRG.10364.5	4	+	34143988	34181240	8	616,102,115,107,222,158,175,1598	34143988,34147313,34155836,34160222,34165162,34168755,34172189,34179642	NONGGAT006876.2
MSTRG.10383.5	4	+	34813455	34863084	12	8249,83,158,188,212,168,117,531,118,3994,2208,1442	34813455,34831682,34835115,34838727,34841776,34843108,34843869,34846939,34853551,34854529,34858636,34861642	NONGGAT006895.2
MSTRG.10383.3	4	+	34811628	34863084	19	1607,78,83,158,188,212,168,117,531,118,3796,120,116,79,45,59,27,121,1476	34811628,34821626,34831682,34835115,34838727,34841776,34843108,34843869,34846939,34853551,34854529,34858403,34858636,34858822,34859316,34859473,34860428,34860723,34861608	NONGGAT006895.2
MSTRG.10426.6	4	-	39085985	39153171	2	15778,49255	39085985,39103916	NONGGAT006924.2
MSTRG.10455.9	4	+	43585905	43602516	5	723,5275,123,99,331	43585905,43591572,43597588,43600020,43602185	NONGGAT006964.2
MSTRG.10455.8	4	+	43585600	43602516	5	315,5275,123,99,331	43585600,43591572,43597588,43600020,43602185	NONGGAT006964.2
MSTRG.10464.2	4	-	44659408	44696196	11	598,192,135,151,108,80,2424,8425,94,83,2378	44659408,44661105,44663100,44663364,44664210,44665462,44673214,44675668,44686234,44692399,44693818	NONGGAT006979.2
MSTRG.10503.3	4	-	46738477	46744545	9	2319,104,125,142,378,104,125,126,1010	46738477,46740895,46741089,46741334,46742073,46742539,46743038,46743234,46743535	NONGGAT007000.2
MSTRG.10503.5	4	-	46738543	46743930	10	868,1104,104,125,142,268,104,125,126,395	46738543,46739692,46740895,46741089,46741334,46742183,46742539,46743038,46743234,46743535	NONGGAT007000.2
MSTRG.10530.2	4	+	49892167	49903772	32	120,120,228,114,120,126,207,169,169,226,126,216,309,213,558,216,239,130,179,187,219,184,202,165,201,544,129,108,237,418,136,70	49892167,49892497,49892689,49893026,49893217,49893552,49893763,49894120,49894375,49894667,49895006,49895271,49895718,49896408,49896779,49897466,49897817,49898133,49898557,49898831,49899267,49899890,49900358,49900632,49901042,49901320,49901969,49902241,49902431,49902756,49903323,49903702	NONGGAT007030.2
MSTRG.10579.1	4	-	54041081	54077688	4	7371,164,179,315	54041081,54054469,54055309,54077373	NONGGAT007077.2
MSTRG.10599.2	4	-	55409573	55414636	3	3714,72,347	55409573,55413823,55414289	NONGGAT007082.2
MSTRG.10602.1	4	+	56404651	56570753	17	345,114,731,1244,88,155,186,129,183,97,124,175,171,110,103,527,5688	56404651,56430998,56457164,56474951,56505039,56510134,56518494,56520662,56544969,56547466,56549295,56551331,56552637,56555780,56559887,56560292,56565065	NONGGAT007088.2
MSTRG.10613.2	4	+	56906094	57139676	21	1502,95,60,55,66,73,103,84,95,123,84,3881,49,76,95,229,50,20078,91,138,2995	56906094,56908323,56970403,57000299,57008307,57011062,57016024,57022500,57023411,57024341,57025507,57026437,57040305,57059465,57060697,57061941,57065742,57066302,57120395,57132683,57136681	NONGGAT007093.2
MSTRG.10635.4	4	+	60076753	60138958	3	30083,2869,2924	60076753,60123465,60136034	NONGGAT007116.2
MSTRG.10655.3	4	-	60565356	60614486	12	7342,74,62,25,96,66,33,123,213,117,60,305	60565356,60573809,60582740,60583165,60584643,60586084,60588148,60594854,60598500,60599079,60600869,60614181	NONGGAT007132.2
MSTRG.10687.1	4	-	63541505	63562116	12	8203,81,144,69,59,128,71,217,101,115,75,935	63541505,63549922,63550685,63551908,63552063,63552218,63554397,63555486,63556577,63557579,63558440,63561181	NONGGAT007164.2
MSTRG.10736.5	4	-	67183853	67220017	24	2021,4329,188,105,81,201,126,77,310,185,127,107,616,189,51,146,253,128,132,107,86,205,195,309	67183853,67186645,67191608,67193109,67193464,67195130,67195808,67196385,67197087,67199100,67200712,67201698,67203167,67205574,67206384,67206462,67208905,67209304,67210335,67211153,67212339,67214628,67218818,67219708	NONGGAT007179.2
MSTRG.10736.2	4	-	67183670	67227525	12	7304,188,4288,185,1097,616,119,51,2970,132,8864,116	67183670,67191608,67193109,67199100,67200708,67203167,67205574,67206384,67206462,67210335,67211153,67227409	NONGGAT007179.2
MSTRG.10755.5	4	-	69455727	69490282	19	240,124,169,186,136,119,245,43,86,2309,156,77,89,125,1058,326,189,115,547	69455727,69456769,69458331,69460881,69461193,69462665,69464248,69465297,69466062,69467106,69470508,69471930,69472857,69474121,69475305,69478041,69483281,69483768,69489735	NONGGAT007187.2
MSTRG.10757.1	4	-	69578024	69626350	6	14039,129,100,83,59,14341	69578024,69592448,69595970,69604524,69607112,69612009	NONGGAT007195.2
MSTRG.10770.4	4	+	69950406	69957151	3	1054,3053,2119	69950406,69951730,69955032	NONGGAT007200.2
MSTRG.10770.1	4	+	69950396	69957151	4	836,346,118,2119	69950396,69951730,69954665,69955032	NONGGAT007200.2
MSTRG.10874.3	4	-	83085101	83144556	16	469,199,252,180,154,243,113,78,145,125,235,168,167,246,66,545	83085101,83086864,83089438,83093961,83094241,83096077,83096472,83098104,83102493,83104960,83107417,83110840,83111280,83113456,83116827,83144011	NONGGAT007258.2
MSTRG.10880.2	4	+	83472954	83502347	12	212,1495,437,226,8131,9451,65,90,57,54,66,1193	83472954,83473460,83476007,83478113,83479551,83488194,83497849,83498696,83499909,83500461,83500771,83501154	NONGGAT007265.2
MSTRG.18491.1	KQ759405.1	+	22052	101849	60	3841,84,41,56,97,149,136,155,82,136,76,80,126,125,99,73,104,190,98,90,101,135,112,71,107,128,45,96,99,95,79,101,59,149,86,157,41,91,120,90,105,142,82,85,87,177,84,138,86,136,112,128,13718,205,195,33,109,70,96,3072	22052,27180,27361,27570,27694,27868,28306,28549,28800,29794,30730,31239,31575,31923,32699,32929,33733,36081,39129,39398,39636,39856,43048,46157,46505,47437,47711,50149,69466,69735,70084,70259,70522,70980,72207,72658,73057,73328,73492,74059,74285,75172,75449,75615,75903,76531,76826,77006,77338,77765,78086,78288,78481,93023,93297,93724,94055,94713,98369,98777	NONGGAT007343.2
MSTRG.11007.4	5	+	293202	299792	10	148,98,142,885,1138,789,27,108,124,243	293202,293812,293984,294203,295238,296481,297406,298978,299330,299549	NONGGAT007348.2
MSTRG.11083.1	5	+	2698364	2749661	21	1121,45,71,114,69,285,114,116,135,106,61,152,75,223,170,98,131,206,182,106,3633	2698364,2708525,2711229,2723388,2727803,2728970,2729592,2730805,2731671,2733204,2733399,2734831,2737714,2738375,2740487,2741711,2742051,2742961,2744194,2745189,2746028	NONGGAT007375.2
MSTRG.11202.1	5	-	12116215	12155325	2	1806,16452	12116215,12138873	NONGGAT007441.2
MSTRG.11212.4	5	-	12488068	12511344	23	206,139,130,4350,137,289,107,114,120,156,124,602,75,147,124,160,159,179,89,72,216,134,135	12488068,12488515,12489380,12489822,12495231,12495797,12496566,12496997,12497421,12498007,12498366,12499606,12500744,12501566,12503334,12505469,12506744,12507133,12507899,12508077,12508433,12509969,12511209	NONGGAT007444.2
MSTRG.11212.1	5	-	12478298	12511344	33	3343,93,197,189,83,184,116,60,80,84,114,562,139,130,5546,289,107,114,120,156,124,602,75,147,124,160,159,179,89,72,216,134,135	12478298,12482214,12483069,12484182,12484507,12484696,12485007,12485386,12485810,12486823,12487391,12487712,12488515,12489380,12489822,12495797,12496566,12496997,12497421,12498007,12498366,12499606,12500744,12501566,12503334,12505469,12506744,12507133,12507899,12508077,12508433,12509969,12511209	NONGGAT007444.2
MSTRG.11266.1	5	+	15786491	15801963	15	385,363,414,204,55,202,129,180,1308,151,124,119,108,206,1396	15786491,15787876,15789941,15791050,15792081,15792338,15793181,15793617,15794250,15795894,15797262,15798227,15798752,15799694,15800567	NONGGAT007484.2
MSTRG.11270.4	5	+	15816823	15849344	19	1675,116,126,56,91,119,172,155,76,3456,163,163,62,46,123,258,372,119,629	15816823,15821872,15825305,15828471,15833233,15839902,15841072,15841474,15842285,15842484,15846008,15846753,15846993,15847179,15847372,15847571,15847921,15848409,15848715	NONGGAT007488.2
MSTRG.11270.1	5	+	15808886	15849344	19	522,116,126,56,91,119,172,155,76,3456,163,163,62,46,123,258,372,119,629	15808886,15821872,15825305,15828471,15833233,15839902,15841072,15841474,15842285,15842484,15846008,15846753,15846993,15847179,15847372,15847571,15847921,15848409,15848715	NONGGAT007488.2
MSTRG.11271.4	5	-	15849361	15883848	28	191,107,71,160,158,488,191,187,292,877,1818,129,261,77,2781,155,120,188,140,130,173,98,122,84,230,123,115,100	15849361,15849671,15850124,15850277,15850666,15851605,15852181,15853111,15854153,15854705,15857947,15861427,15862569,15863445,15864196,15867625,15869619,15870586,15871560,15872010,15873141,15873993,15876127,15877230,15878190,15879840,15880308,15883748	NONGGAT007491.2
MSTRG.11271.5	5	-	15849361	15883828	28	191,107,71,160,158,488,191,187,292,982,1818,129,261,77,2781,155,120,188,140,130,173,98,122,84,230,123,115,378	15849361,15849671,15850124,15850277,15850666,15851605,15852181,15853111,15854153,15854705,15857947,15861427,15862569,15863445,15864196,15867625,15869619,15870586,15871560,15872010,15873141,15873993,15876127,15877230,15878190,15879840,15880308,15883450	NONGGAT007491.2
MSTRG.11323.2	5	+	17526231	17543567	4	410,216,160,9386	17526231,17528136,17528801,17534181	NONGGAT007522.2
MSTRG.11332.1	5	+	18452929	18514858	46	1442,197,63,87,239,83,138,53,87,156,109,62,111,150,151,195,101,64,7053,92,172,123,62,115,108,134,94,99,137,125,151,97,117,102,75,117,134,49,94,111,173,120,99,74,84,455	18452929,18454665,18463856,18465749,18468109,18468465,18470451,18471867,18472006,18476926,18477954,18478517,18479552,18479922,18480275,18482424,18483461,18484380,18486356,18493617,18494369,18494846,18495495,18496400,18497792,18498755,18499272,18499741,18500355,18500985,18501520,18502148,18502987,18504002,18504208,18504687,18504992,18506936,18507604,18507785,18508785,18509482,18510576,18511079,185…	NONGGAT007533.2
MSTRG.11368.1	5	-	22557745	22682278	15	476,36,198,11200,151,177,247,238,115,166,116,424,143,77,318	22557745,22558806,22561363,22595178,22610124,22614832,22616765,22620558,22629104,22635282,22635565,22644339,22648443,22664861,22681960	NONGGAT007557.2
MSTRG.11384.6	5	-	23152838	23201763	13	1603,46,165,146,178,100,146,192,131,1570,62,536,212	23152838,23155081,23155438,23155876,23157054,23158586,23161609,23162625,23164332,23166382,23194143,23195895,23201551	NONGGAT007565.2
MSTRG.11406.1	5	-	23996264	24186241	3	5651,91,670	23996264,24172703,24185571	NONGGAT007577.2
MSTRG.11422.1	5	+	24667366	24713422	8	1041,97,214,205,102,72,4478,927	24667366,24689833,24691789,24693688,24698926,24700104,24701044,24712495	NONGGAT007594.2
MSTRG.11440.1	5	-	25807454	25868205	32	3403,125,144,65,3350,108,203,64,108,158,79,64,150,104,134,55,90,82,167,144,115,209,76,90,110,121,79,120,194,225,701,396	25807454,25834111,25835218,25836391,25837042,25840949,25841763,25843125,25843563,25843823,25844980,25845543,25845952,25847547,25848334,25849433,25850864,25851603,25852276,25853095,25854051,25854912,25856110,25857219,25857997,25859104,25859605,25860565,25861107,25863435,25864928,25867809	NONGGAT007602.2
MSTRG.11440.3	5	-	25831945	25868141	32	173,125,144,65,3350,108,203,64,108,158,79,64,150,104,134,55,90,82,167,144,115,209,76,90,110,121,79,120,194,225,701,332	25831945,25834111,25835218,25836391,25837042,25840949,25841763,25843125,25843563,25843823,25844980,25845543,25845952,25847547,25848334,25849433,25850864,25851603,25852276,25853095,25854051,25854912,25856110,25857219,25857997,25859104,25859605,25860565,25861107,25863435,25864928,25867809	NONGGAT007602.2
MSTRG.11439.1	5	+	25739630	25840266	32	131,70,117,117,33,62,113,70,73,68,98,201,98,78,72,180,52,138,83,104,48,191,484,11109,198,184,147,106,143,65,1218,5039	25739630,25749238,25752031,25779865,25781897,25782024,25782421,25787611,25790619,25791580,25792262,25792557,25793181,25793738,25794561,25795281,25799399,25800376,25801396,25802491,25804768,25811266,25815585,25816828,25828726,25829614,25831050,25831816,25832440,25832916,25833068,25835227	NONGGAT007603.2
MSTRG.11510.1	5	-	29489197	29523654	39	1291,125,45,69,98,59,113,87,129,108,135,171,66,117,169,50,122,76,237,51,102,80,58,105,123,84,70,413,158,110,536,158,116,149,81,174,103,116,254	29489197,29490941,29492166,29492775,29493464,29494126,29495718,29496312,29497383,29498197,29498438,29499130,29499844,29500618,29501208,29501467,29502622,29503973,29504589,29505865,29506463,29507232,29508044,29508235,29508816,29509895,29511079,29511856,29512615,29513289,29513777,29514728,29515604,29517063,29517503,29518437,29520572,29521788,29523400	NONGGAT007652.2
MSTRG.11534.1	5	+	31988084	32173952	15	1962,95,194,74,119,62,95,88,151,132,130,175,243,406,315	31988084,31993819,31996207,32032895,32035192,32047758,32051933,32057694,32066183,32066977,32070804,32073287,32114281,32135850,32173637	NONGGAT007684.2
MSTRG.11674.1	5	+	45128662	45147580	12	1046,4980,134,61,96,54,106,185,132,163,62,1481	45128662,45132017,45137086,45137638,45138725,45139881,45141145,45143304,45144043,45144569,45145376,45146099	NONGGAT007784.2
MSTRG.11701.1	5	+	46347298	46375189	2	693,2059	46347298,46373130	NONGGAT007796.2
MSTRG.11738.1	5	+	49590789	49637378	2	31889,3940	49590789,49633438	NONGGAT007806.2
MSTRG.11769.3	5	+	51572587	51601483	23	167,409,116,160,34,142,142,885,146,62,103,86,101,71,108,71,121,165,103,159,729,57,2449	51572587,51578234,51580161,51580746,51581640,51582718,51582975,51583613,51585367,51585599,51586295,51586483,51587145,51588472,51588660,51589392,51590030,51590654,51591564,51592204,51593406,51595331,51599034	NONGGAT007834.2
MSTRG.11769.4	5	+	51578234	51601483	21	409,116,160,34,142,142,885,146,62,103,86,101,71,108,71,121,165,103,159,729,2449	51578234,51580161,51580746,51581640,51582718,51582975,51583613,51585367,51585599,51586295,51586483,51587145,51588472,51588660,51589392,51590030,51590654,51591564,51592204,51593406,51599034	NONGGAT007834.2
MSTRG.11859.2	5	+	57721817	57830385	3	294,252,32	57721817,57827364,57830353	NONGGAT007916.2
MSTRG.11866.7	5	-	57827335	57830586	3	267,143,168	57827335,57829157,57830418	NONGGAT007916.2
MSTRG.11892.2	5	-	58265825	58316443	21	1731,5149,191,161,139,85,137,169,60,147,142,61,167,157,91,122,75,74,83,204,821	58265825,58269736,58276272,58277978,58278687,58282340,58287515,58288315,58295777,58297925,58299127,58300645,58302057,58303413,58306168,58306419,58306881,58308386,58309518,58310845,58315622	NONGGAT007926.2
MSTRG.11912.1	6	+	519693	535157	3	12202,907,276	519693,533671,534881	NONGGAT007953.2
MSTRG.11912.2	6	+	524502	535148	4	1011,5954,907,267	524502,525941,533671,534881	NONGGAT007953.2
MSTRG.11917.1	6	+	2626460	2629904	3	555,63,208	2626460,2629204,2629696	NONGGAT007970.2
MSTRG.11926.1	6	+	2663658	2703431	10	900,46,2414,108,195,135,207,235,116,377	2663658,2684814,2686519,2690502,2691575,2694101,2697186,2698717,2701923,2703054	NONGGAT007975.2
MSTRG.11969.6	6	+	7930484	7997958	23	287,114,125,452,1667,173,2210,202,215,153,90,128,214,215,279,169,91,131,123,140,177,132,10348	7930484,7934290,7956135,7957535,7958076,7962705,7963906,7968970,7970840,7971649,7974434,7975765,7976061,7976736,7977100,7977787,7978375,7978571,7979583,7980753,7982231,7987130,7987610	NONGGAT008012.2
MSTRG.11969.2	6	+	7841427	7993806	25	333,165,114,106,125,452,1667,173,2210,202,215,153,90,128,214,215,279,169,91,131,123,140,177,132,6196	7841427,7887424,7934290,7951578,7956135,7957535,7958076,7962705,7963906,7968970,7970840,7971649,7974434,7975765,7976061,7976736,7977100,7977787,7978375,7978571,7979583,7980753,7982231,7987130,7987610	NONGGAT008012.2
MSTRG.11987.1	6	-	9251336	9256676	4	899,64,123,1100	9251336,9253545,9254965,9255576	NONGGAT008046.2
MSTRG.12050.6	6	-	11225973	11349950	17	3420,100,416,161,123,123,111,375,5392,3074,117,204,161,105,171,70,129	11225973,11230772,11234272,11234915,11240044,11243284,11246733,11247334,11251337,11257834,11261984,11263511,11264178,11266565,11267579,11272332,11349821	NONGGAT008077.2
MSTRG.12050.3	6	-	11213775	11349950	19	681,134,133,76,2932,100,416,161,123,123,111,13574,117,204,161,105,171,70,129	11213775,11215831,11218641,11219156,11226461,11230772,11234272,11234915,11240044,11243284,11246733,11247334,11261984,11263511,11264178,11266565,11267579,11272332,11349821	NONGGAT008077.2
MSTRG.12108.1	6	+	15686783	15821532	17	898,78,73,61,1377,88,155,186,129,183,97,124,175,171,110,103,8146	15686783,15710804,15734862,15764890,15791118,15798128,15798526,15800150,15800768,15806252,15807212,15808618,15809403,15809839,15811881,15813103,15813386	NONGGAT008098.2
MSTRG.12110.1	6	-	15813508	15886675	27	9541,179,120,174,169,483,224,290,223,153,232,125,99,184,180,132,1009,176,202,121,82,108,173,95,154,2484,786	15813508,15824259,15825360,15826804,15828700,15829473,15830244,15830903,15831387,15832302,15833203,15834709,15835771,15836414,15837965,15839074,15840967,15845488,15846477,15847027,15848190,15850580,15852393,15858175,15859272,15882477,15885889	NONGGAT008098.2
MSTRG.12122.1	6	-	16449537	16511592	23	50,535,77,97,160,117,120,84,139,143,162,97,197,144,183,225,42,65,37,60,123,116,1785	16449537,16489306,16490646,16490931,16494090,16494703,16496168,16496372,16497685,16498940,16499574,16500627,16501431,16502204,16502649,16504084,16504697,16504985,16505140,16506181,16507580,16509540,16509807	NONGGAT008106.2
MSTRG.12164.21	6	+	18436772	18519733	29	443,2921,115,1532,190,2359,3462,3376,206,113,560,1298,3005,153,74,162,92,100,1006,652,1544,158,2492,140,78,204,52,167,5859	18436772,18438794,18445638,18446333,18448428,18449504,18452176,18457955,18467098,18468075,18468889,18470141,18473271,18477867,18478866,18479769,18481565,18482624,18483452,18484958,18485720,18487802,18488373,18491297,18502929,18503466,18504466,18505529,18513874	NONGGAT008142.2
MSTRG.12171.5	6	-	19231809	19288144	15	1477,182,192,162,85,111,129,172,7207,77,191,152,73,69,192	19231809,19234111,19235260,19235686,19235930,19236512,19237067,19238799,19241220,19257505,19269992,19281722,19286850,19287725,19287952	NONGGAT008152.2
MSTRG.12211.1	6	+	21067253	21083899	3	1384,114,11813	21067253,21070090,21072086	NONGGAT008193.2
MSTRG.12261.2	6	-	23063010	23066997	4	640,148,1444,48	23063010,23063733,23064350,23066949	NONGGAT008209.2
MSTRG.12286.1	6	-	23607714	23611523	5	1245,96,98,68,49	23607714,23609493,23609676,23610856,23611474	NONGGAT008213.2
MSTRG.12295.1	6	+	24085419	24133408	19	739,165,49,150,73,195,82,129,1419,131,124,180,93,130,125,189,126,114,5494	24085419,24105202,24107697,24108526,24110452,24110740,24111576,24112652,24114733,24117519,24117886,24118207,24120030,24123584,24123906,24125016,24125572,24127245,24127914	NONGGAT008217.2
MSTRG.14645.1	AADN04002878.1	+	2144	6502	1	4358	2144	NONGGAT008217.2
MSTRG.12410.3	6	+	33311613	33319221	4	639,213,235,2210	33311613,33312399,33316531,33317011	NONGGAT008288.2
MSTRG.12410.2	6	+	33311594	33320623	3	1018,5144,835	33311594,33314558,33319788	NONGGAT008288.2
MSTRG.12525.5	7	+	9640017	9682917	8	1485,1071,7019,121,369,81,191,3168	9640017,9659179,9661124,9669313,9671204,9673278,9677344,9679749	NONGGAT008433.2
MSTRG.12525.2	7	+	9632822	9683030	10	292,1071,202,170,219,121,369,81,191,3281	9632822,9659179,9661124,9666821,9667924,9669313,9671204,9673278,9677344,9679749	NONGGAT008433.2
MSTRG.12568.4	7	+	11873095	11976197	10	1160,174,25058,92,5546,148,137,173,1280,7417	11873095,11923894,11925361,11950909,11952916,11959898,11960994,11964520,11965790,11968780	NONGGAT008465.2
MSTRG.12678.1	7	+	19751569	19821590	45	216,130,111,167,123,158,85,99,193,98,201,130,158,225,239,73,111,139,107,189,111,82,151,162,196,225,121,68,400,601,173,150,235,118,201,132,102,153,2100,250,110,84,103,164,349	19751569,19751913,19752713,19753424,19754402,19756050,19756965,19757470,19758192,19760535,19761082,19762984,19763564,19764956,19765869,19766401,19767441,19768343,19770100,19771725,19773297,19774503,19775275,19775902,19776487,19777367,19779568,19781306,19782272,19795081,19796964,19801135,19801494,19802235,19802750,19803707,19804766,19807122,19807738,19813895,19818008,19818395,19818618,19819281,198…	NONGGAT008568.2
MSTRG.12796.1	7	-	28096567	28123236	19	6278,175,88,38,43,135,161,59,95,120,1374,327,306,318,306,333,279,291,1343	28096567,28103691,28104709,28105318,28105469,28108179,28109610,28110142,28110424,28111666,28113488,28115897,28116809,28117702,28118757,28119855,28120499,28121152,28121893	NONGGAT008648.2
MSTRG.12824.1	7	+	30376833	30493233	17	229,389,168,77,90,72,162,170,135,134,134,150,147,117,75,158,11578	30376833,30419695,30425082,30433607,30434760,30443104,30444315,30445853,30446779,30451995,30455456,30463949,30471299,30474561,30475480,30479803,30481655	NONGGAT008665.2
MSTRG.15946.1	AADN04008016.1	+	36	4509	1	4473	36	NONGGAT008665.2
MSTRG.12853.2	7	+	34759816	34912503	15	496,98,139,192,678,103,181,2139,1029,212,1209,74,76,4935,484	34759816,34805428,34829064,34832855,34846784,34852234,34852781,34856175,34869187,34871841,34873603,34880220,34883924,34886474,34912019	NONGGAT008703.2
MSTRG.12855.1	7	+	34909327	34958549	15	1690,160,146,207,149,133,192,90,146,344,137,160,334,1477,5550	34909327,34924602,34932982,34935360,34936307,34936712,34938119,34938654,34939660,34939909,34945989,34947379,34949249,34950998,34952999	NONGGAT008706.2
MSTRG.12892.1	8	+	1270218	1306493	19	474,50,82,77,79,101,155,91,125,96,58,66,81,139,107,99,86,149,12212	1270218,1273118,1274671,1276516,1277046,1279039,1280457,1281761,1282745,1284314,1285205,1285470,1285960,1287309,1288067,1288612,1289520,1292065,1294281	NONGGAT008740.2
MSTRG.12896.4	8	-	1367549	1431508	13	5468,119,116,73,221,137,6404,94,140,142,888,260,707	1367549,1373910,1374905,1375610,1376734,1377427,1378257,1385236,1390215,1393446,1402414,1420454,1430801	NONGGAT008742.2
MSTRG.12896.1	8	-	1344473	1402257	26	2075,219,132,171,170,158,76,249,179,124,803,85,84,167,6573,119,116,73,221,137,3006,71,94,94,140,8811	1344473,1347039,1347910,1348515,1349625,1351260,1352478,1353166,1353522,1355988,1357380,1359646,1360301,1361823,1366444,1373910,1374905,1375610,1376734,1377427,1378257,1381989,1384567,1385236,1390215,1393446	NONGGAT008742.2
MSTRG.13015.6	8	-	6459707	6587211	8	9437,5456,179,4668,555,53477,128,1623	6459707,6469640,6475557,6478292,6485239,6486234,6545597,6585588	NONGGAT008823.2
MSTRG.13015.4	8	-	6455507	6566403	11	13637,203,135,829,4866,2979,99,154,110,107,26816	6455507,6469640,6470861,6474267,6475557,6482815,6486234,6487713,6496078,6507207,6539587	NONGGAT008823.2
MSTRG.13103.3	8	+	14013402	14021121	3	218,956,2892	14013402,14014987,14018229	NONGGAT008904.2
MSTRG.13103.2	8	+	14013402	14021121	3	1683,184,2892	14013402,14015759,14018229	NONGGAT008904.2
MSTRG.13124.1	8	-	15108340	15138354	4	559,6931,142,11227	15108340,15108933,15117987,15127127	NONGGAT008922.2
MSTRG.13178.1	8	+	19787071	19841600	72	65,126,174,171,132,160,107,211,171,232,130,143,153,115,206,225,79,104,169,115,114,198,113,142,165,205,113,259,166,93,82,282,139,117,64,186,339,190,75,139,115,130,153,103,118,112,119,165,85,177,198,170,167,98,133,128,131,183,271,80,126,206,94,81,75,214,184,123,502,117,69,1172	19787071,19787271,19787506,19788304,19789678,19791797,19792217,19792512,19793917,19799398,19800341,19801725,19802523,19803031,19804948,19805547,19806141,19806583,19806954,19807610,19808858,19809456,19809770,19810368,19811048,19811452,19811753,19812335,19813999,19814247,19814517,19814720,19815233,19815627,19815862,19816280,19816536,19817016,19817596,19817767,19818116,19818442,19818654,19818918,198…	NONGGAT008957.2
MSTRG.13210.1	8	-	20988108	21009182	41	82,72,82,69,130,207,90,120,104,65,53,183,82,166,83,114,116,136,93,152,3648,72,82,75,130,207,90,120,104,65,53,183,82,166,83,114,116,136,93,161,1052	20988108,20988292,20988435,20988646,20988861,20989112,20989401,20989633,20989836,20990093,20990261,20990402,20990836,20991139,20991425,20992413,20992727,20993072,20993542,20993895,20994136,20998017,20998205,20998505,20998825,20999289,20999857,21000303,21000744,21001279,21001677,21002390,21003502,21004060,21004587,21005143,21005543,21006134,21006569,21007319,21008130	NONGGAT008984.2
MSTRG.13289.1	8	-	24813660	24867935	1	54275	24813660	NONGGAT009028.2
MSTRG.13321.4	8	-	26763423	26794877	28	646,139,188,133,177,161,150,163,202,812,139,188,133,177,161,150,163,202,2173,139,188,133,177,161,150,163,202,461	26763423,26764774,26765384,26766031,26766407,26767105,26767501,26767869,26768587,26769550,26771086,26771739,26772385,26772762,26774150,26775406,26775753,26776432,26776866,26779772,26780382,26781039,26781416,26782454,26783756,26784113,26784799,26794416	NONGGAT009056.2
MSTRG.13321.1	8	-	26762078	26777127	10	1991,139,188,133,177,161,150,163,202,261	26762078,26771086,26771739,26772385,26772762,26774150,26775406,26775753,26776432,26776866	NONGGAT009056.2
MSTRG.13354.1	8	+	28683869	28717063	14	370,74,25,146,168,133,65,73,152,82,95,128,140,4636	28683869,28684368,28696148,28697327,28702199,28704839,28706474,28706863,28708975,28709669,28710689,28710867,28711793,28712427	NONGGAT009081.2
MSTRG.13360.6	8	-	28793146	28811019	6	1162,117,100,58,87,127	28793146,28794958,28803618,28804374,28805977,28810892	NONGGAT009092.2
MSTRG.13391.1	9	-	554650	632276	29	3091,94,73,96,96,150,93,87,82,83,96,201,61,91,76,81,93,98,143,72,77,5703,146,81,225,86,81,1882,1065	554650,558545,559841,560387,562657,564596,565220,567162,569597,569990,571751,574295,575603,579738,579919,582711,587815,589803,590000,600248,614927,617152,623374,625087,626020,627515,628404,628563,631211	NONGGAT009113.2
MSTRG.13399.1	9	+	920006	923471	3	243,181,1943	920006,920741,921528	NONGGAT009118.2
MSTRG.13424.1	9	+	2246008	2266258	7	264,81,84,143,178,130,5150	2246008,2252760,2256478,2257686,2258615,2260094,2261108	NONGGAT009143.2
MSTRG.13504.1	9	+	5332308	5379596	6	19389,209,9890,7051,142,2694	5332308,5352724,5355445,5368259,5376675,5376902	NONGGAT009191.2
MSTRG.13512.1	9	+	6087127	6391558	17	277,123,196,209,150,186,249,122,163,167,149,215,171,146,124,185,11367	6087127,6212444,6308598,6311622,6317279,6325538,6328444,6329013,6358304,6367702,6371212,6372746,6375621,6376377,6377774,6379377,6380191	NONGGAT009197.2
MSTRG.13580.4	9	+	12873043	12929496	35	50,94,174,171,71,81,70,135,73,132,180,158,189,62,151,117,18,154,121,125,179,123,80,43,110,97,73,178,188,89,81,90,2367,164,1955	12873043,12889925,12891527,12892469,12892959,12896064,12897288,12898207,12899405,12900219,12901308,12902994,12903680,12904757,12905386,12905971,12907019,12907154,12907393,12908280,12909199,12909845,12910050,12910714,12910855,12911807,12912468,12913419,12914240,12915464,12915976,12918771,12920366,12925220,12927541	NONGGAT009269.2
MSTRG.13612.1	9	+	14998534	15018239	16	335,162,178,71,213,153,278,127,147,95,195,92,1352,96,128,253	14998534,15001210,15007971,15008303,15009328,15009658,15010014,15010374,15010588,15010847,15013367,15014766,15015875,15017600,15017780,15017986	NONGGAT009278.2
MSTRG.13617.1	9	-	15045851	15050319	5	2288,86,108,369,545	15045851,15048275,15048584,15048760,15049774	NONGGAT009281.2
MSTRG.13624.1	9	+	15252174	15308089	24	241,126,171,156,93,25,158,99,35,112,93,91,124,140,77,75,91,59,105,116,125,130,173,2560	15252174,15253211,15253883,15254916,15257768,15259068,15263116,15264389,15276188,15276939,15278000,15278867,15279831,15281202,15282147,15284061,15285176,15286635,15291187,15292008,15295324,15298318,15302814,15305529	NONGGAT009282.2
MSTRG.13678.2	9	-	16479142	16537777	24	3640,16337,139,1611,103,154,204,182,104,74,69,173,159,198,151,18,1107,104,129,108,81,90,117,244	16479142,16483449,16502094,16503014,16505558,16506651,16507073,16507985,16508303,16508482,16509158,16509598,16509933,16510397,16511808,16513221,16513769,16515431,16515652,16515979,16520403,16523284,16523984,16537533	NONGGAT009322.2
MSTRG.13678.1	9	-	16479135	16537794	29	9468,166,104,66,139,128,60,146,103,154,204,182,104,74,69,173,159,198,151,82,65,48,104,129,108,81,90,117,261	16479135,16498716,16499459,16499720,16502094,16503014,16504023,16504479,16505558,16506651,16507073,16507985,16508303,16508482,16509158,16509598,16509933,16510397,16511808,16513157,16513769,16514828,16515431,16515652,16515979,16520403,16523284,16523984,16537533	NONGGAT009322.2
MSTRG.18510.1	KQ759440.1	+	19340	27333	4	574,151,241,2201	19340,21859,22101,25132	NONGGAT009369.2
MSTRG.13710.1	9	-	19940360	20002975	7	19095,120,61,93,2899,109,29460	19940360,19960018,19961053,19962387,19963899,19967171,19973515	NONGGAT009369.2
MSTRG.13711.6	9	+	19973629	20034090	21	472,351,355,258,150,168,168,168,168,168,168,961,122,123,125,65,84,3260,1373,205,3195	19973629,19974640,20000064,20001456,20002916,20003432,20006061,20006844,20007775,20008650,20009996,20011236,20017861,20020834,20021783,20022105,20022806,20023683,20027035,20028522,20030895	NONGGAT009373.2
MSTRG.13732.4	9	+	22349090	22360533	16	690,32,54,72,30,51,44,50,221,251,135,139,54,84,273,1134	22349090,22351738,22353258,22353768,22354336,22355291,22355434,22355590,22355955,22356250,22357159,22357581,22357880,22358055,22358530,22359399	NONGGAT009412.2
MSTRG.13732.5	9	+	22349696	22360462	16	84,32,54,72,30,48,44,50,221,251,135,139,54,84,273,1063	22349696,22351738,22353258,22353768,22354336,22355291,22355434,22355590,22355955,22356250,22357159,22357581,22357880,22358055,22358530,22359399	NONGGAT009412.2
MSTRG.18805.10	LGE64	-	688361	731416	14	5673,117,330,357,48,327,339,330,330,315,330,330,330,259	688361,694212,695042,695681,702300,703071,704955,705880,706573,707450,708153,709288,709725,731157	NONGGAT009492.2
MSTRG.18805.13	LGE64	-	689760	731360	16	4274,117,330,357,333,1877,1325,327,339,330,330,315,330,330,330,203	689760,694212,695042,695681,697113,698150,701023,703071,704955,705880,706573,707450,708153,709288,709725,731157	NONGGAT009492.2
MSTRG.18811.1	MT	-	0	1218	1	1218	0	NONGGAT009494.2
MSTRG.16237.1	AADN04009534.1	+	752	9244	11	127,77,140,91,113,269,123,129,170,201,57	752,990,2456,3343,4259,5094,5958,6373,6596,7833,9187	NONGGAT009551.2
MSTRG.8019.4	27	-	1738394	1754435	15	991,106,135,78,99,108,70,99,105,88,68,110,198,399,207	1738394,1740252,1741757,1741974,1742993,1743163,1743390,1743541,1743728,1745102,1747799,1748530,1749345,1750719,1754228	NONGGAT009571.2
MSTRG.8019.2	27	-	1738394	1773179	27	991,106,135,78,99,108,70,99,105,88,68,47,64,198,399,2587,158,64,194,146,894,235,259,624,248,77,460	1738394,1740252,1741757,1741974,1742993,1743163,1743390,1743541,1743728,1745102,1745289,1745809,1748576,1749345,1750719,1755911,1758771,1760015,1761076,1761346,1763191,1764642,1766354,1767157,1768490,1769849,1772719	NONGGAT009571.2
MSTRG.6014.1	2	-	79437307	79473140	16	9700,180,93,119,187,43,181,89,154,123,352,118,154,188,130,417	79437307,79447963,79448238,79449633,79452013,79453552,79455428,79457272,79459613,79460908,79462270,79463612,79465643,79468416,79470971,79472723	NONGGAT009582.2
MSTRG.14046.1	AADN04001118.1	+	2356	7647	8	491,173,155,168,240,133,89,1779	2356,2920,3164,4054,4907,5496,5706,5868	NONGGAT009586.2
MSTRG.6265.1	2	-	112422791	112434847	13	95,110,103,151,84,429,68,59,109,158,43,132,797	112422791,112423736,112424451,112424993,112426130,112426920,112428853,112429555,112430453,112431739,112432269,112433680,112434050	NONGGAT009661.2
MSTRG.13841.1	AADN04000737.1	-	19375	42446	13	1495,209,103,110,59,136,198,259,50,109,80,305,1080	19375,21624,22212,23160,23824,29109,30077,30534,31930,32899,33262,37362,41366	NONGGAT009671.2
MSTRG.14835.1	AADN04003589.1	+	2332	7154	11	790,61,104,59,46,55,127,166,38,147,505	2332,3273,4659,5029,5219,5339,5507,5961,6252,6404,6649	NONGGAT009675.2
MSTRG.207.1	1	+	20223829	20256631	10	175,63,79,167,141,111,140,173,112,3637	20223829,20233945,20236620,20238819,20239875,20245836,20246892,20249148,20251288,20252994	NONGGAT009683.2
MSTRG.1004.4	1	+	79311420	79343900	15	144,48,147,103,122,101,137,141,266,132,148,1335,175,103,2571	79311420,79312016,79312550,79316651,79317510,79321602,79322027,79322411,79323341,79333555,79334271,79337002,79339482,79340904,79341329	NONGGAT009764.2
MSTRG.1004.2	1	+	79311310	79343911	16	254,48,147,103,122,101,137,141,266,132,148,1335,172,103,88,1679	79311310,79312016,79312550,79316651,79317510,79321602,79322027,79322411,79323341,79333555,79334271,79337002,79339485,79340904,79341329,79342232	NONGGAT009764.2
MSTRG.13660.3	9	-	15981153	15989600	25	420,94,155,103,104,57,94,201,114,242,157,117,107,148,83,141,142,97,118,147,127,104,268,231,246	15981153,15981696,15981912,15982148,15982321,15982499,15982684,15982858,15983229,15983430,15983749,15983993,15984193,15984385,15984601,15984989,15985230,15985453,15986117,15986307,15986586,15987198,15987627,15988559,15989354	NONGGAT009778.2
MSTRG.8445.2	28	+	2944155	2964722	29	1049,325,144,85,73,79,138,65,111,81,180,138,191,149,78,102,164,189,138,242,247,76,4588,95,145,152,25,60,3163	2944155,2946344,2947672,2948408,2948600,2948789,2949121,2949482,2949645,2949839,2950422,2950791,2951150,2951560,2951830,2952313,2952888,2953175,2953668,2954834,2955202,2955553,2955752,2960447,2960648,2960884,2961132,2961390,2961559	NONGGAT009794.2
MSTRG.7394.1	23	-	4979567	5002955	76	1594,144,156,121,985,78,177,67,189,45,36,90,51,54,54,45,45,54,72,63,36,54,45,54,54,54,45,45,81,36,117,45,54,54,54,66,27,54,69,54,36,42,54,123,108,36,117,54,36,45,90,36,36,117,36,45,39,96,45,63,36,45,42,63,27,36,27,48,132,81,276,124,118,63,113,161	4979567,4981787,4982101,4982336,4982575,4983641,4983795,4984039,4984194,4984475,4984593,4984708,4984911,4985076,4985214,4985385,4985537,4985676,4985833,4985975,4986208,4986397,4986523,4986687,4987114,4987285,4988414,4988719,4988839,4989036,4989369,4989567,4989715,4989869,4990008,4990140,4990285,4990386,4990522,4990743,4990996,4991219,4991329,4991448,4991658,4991872,4991988,4992230,4992354,4992482…	NONGGAT009862.2
MSTRG.7206.4	22	+	2992285	3002000	16	225,94,93,139,122,190,92,203,149,107,123,108,162,114,491,477	2992285,2992581,2993713,2994276,2994961,2995392,2996092,2996326,2996776,2997834,2998642,2999085,2999861,3000258,3000619,3001523	NONGGAT009868.2
MSTRG.3325.3	13	+	10036417	10056812	9	1184,175,2075,86,128,50,50,46,311	10036417,10043614,10044387,10047483,10048685,10049357,10054451,10055213,10056501	NONGGAT009880.2
MSTRG.10990.1	5	-	49768	64023	26	765,576,170,110,171,95,165,124,112,96,208,108,164,179,109,76,103,117,84,159,98,115,222,117,149,298	49768,50648,51408,51737,52867,53195,53617,54092,54408,54735,55257,55819,56012,56273,56630,56827,57049,57486,57944,58407,59772,59959,62002,62645,62848,63725	NONGGAT009913.2
MSTRG.7761.1	25	+	2666310	2669644	8	610,71,89,86,95,137,133,1290	2666310,2667062,2667259,2667438,2667599,2667772,2668138,2668354	NONGGAT009941.2
MSTRG.7308.1	23	-	2180056	2196408	26	922,123,127,313,240,108,68,116,89,181,95,134,188,49,88,70,110,87,76,86,127,50,75,146,73,386	2180056,2181160,2181474,2182050,2182488,2183150,2183348,2183491,2183692,2183937,2184323,2184840,2185053,2185335,2185612,2186333,2186678,2187662,2187832,2188575,2190140,2190499,2190738,2192706,2193179,2196022	NONGGAT009964.2
MSTRG.16217.1	AADN04009451.1	-	911	9168	6	3354,375,165,68,89,121	911,4876,6007,6485,8623,9047	NONGGAT009966.2
MSTRG.10790.1	4	+	73869030	73904508	24	489,568,127,122,116,56,133,133,144,212,180,120,141,63,177,128,84,91,85,110,128,103,73,3848	73869030,73873425,73875842,73878792,73880619,73881665,73882271,73882928,73883796,73884662,73886562,73887808,73888490,73888859,73891189,73891947,73893191,73894082,73894283,73896480,73897788,73899420,73899627,73900660	NONGGAT010019.2
MSTRG.19168.1	Z	+	13611246	13629494	7	3770,102,145,364,223,131,3588	13611246,13617560,13618257,13620383,13620849,13624724,13625906	NONGGAT010026.2
MSTRG.18589.3	KQ759505.1	-	313109	332071	8	3156,131,223,364,145,102,139,772	313109,317316,321098,321423,323768,324508,327154,331299	NONGGAT010026.2
MSTRG.18528.1	KQ759460.1	-	24405	26955	1	2550	24405	NONGGAT010050.2
MSTRG.13307.1	8	-	25360797	25423197	65	4885,111,87,76,79,67,66,114,122,103,93,117,97,114,104,96,151,142,125,221,120,142,83,99,126,120,145,118,192,62,161,71,156,160,229,96,98,156,94,86,171,99,111,67,116,54,141,77,112,132,150,108,162,96,1113,115,159,75,66,66,36,897,68,166,306	25360797,25365802,25366101,25367025,25367566,25369255,25369603,25369923,25370291,25371086,25371498,25372228,25373666,25374464,25374714,25375467,25375993,25376485,25377233,25377742,25378395,25378924,25379289,25379587,25379882,25380574,25381114,25381966,25382385,25383132,25384015,25384953,25385597,25385984,25387073,25387454,25388298,25390626,25391045,25391287,25392028,25392276,25392777,25393045,253…	NONGGAT010057.2
MSTRG.17710.1	AADN04017167.1	+	2190	4574	3	39,279,611	2190,2798,3963	NONGGAT010131.2
MSTRG.17709.4	AADN04017167.1	-	1296	4574	5	285,106,309,40,576	1296,1637,2793,3364,3998	NONGGAT010134.2
MSTRG.9845.1	33	-	534005	564357	55	1199,109,74,286,131,137,1171,140,136,152,176,82,150,165,141,2961,233,67,88,124,2009,152,174,1701,51,74,245,85,171,105,75,190,125,117,144,219,45,110,165,182,105,111,114,851,135,899,167,115,166,163,107,230,127,77,473	534005,535629,535828,536726,537109,538821,539128,540670,540883,541091,541641,541900,542082,542340,542591,542815,545917,546265,546512,546714,546995,549339,549571,549981,551825,551966,552318,552663,553053,553383,553896,554154,554507,554832,555028,555250,555557,555678,556076,556331,556667,556856,557319,557569,558499,558830,559868,560119,560319,560615,560919,561292,561617,561867,563884	NONGGAT010151.2
MSTRG.4531.2	17	+	7381496	7402049	30	826,67,281,142,140,84,125,147,135,151,105,152,64,127,146,121,81,182,136,130,190,118,130,180,205,313,147,177,185,2057	7381496,7382626,7383522,7383998,7384518,7385069,7385238,7385696,7386151,7386836,7387641,7388172,7388442,7388997,7389347,7390363,7391175,7391525,7392145,7394033,7394358,7395275,7395748,7396477,7397215,7397727,7398383,7399018,7399531,7399992	NONGGAT010156.2
MSTRG.4531.1	17	+	7380447	7402014	31	44,140,67,281,142,137,84,125,147,135,151,105,152,64,127,146,121,81,182,136,130,190,118,130,180,205,313,147,177,185,2022	7380447,7382182,7382626,7383522,7383998,7384521,7385069,7385238,7385696,7386151,7386836,7387641,7388172,7388442,7388997,7389347,7390363,7391175,7391525,7392145,7394033,7394358,7395275,7395748,7396477,7397215,7397727,7398383,7399018,7399531,7399992	NONGGAT010156.2
MSTRG.16521.1	AADN04010819.1	+	579	3045	2	1298,1069	579,1976	NONGGAT010165.2
MSTRG.13788.1	AADN04000612.1	-	7496	10059	11	526,205,105,65,107,110,100,115,120,71,222	7496,8107,8425,8611,8749,8924,9100,9272,9474,9683,9837	NONGGAT010176.2
MSTRG.4224.1	15	-	11239959	11249453	15	396,85,45,45,54,53,87,138,108,127,62,87,104,114,198	11239959,11242179,11242797,11242936,11243098,11243237,11243374,11243576,11243788,11244005,11244216,11244363,11246829,11247015,11249255	NONGGAT010182.2
MSTRG.18627.1	KQ759534.1	+	47518	54521	7	4711,73,331,61,78,104,374	47518,52856,53005,53636,53771,53941,54147	NONGGAT010230.2
MSTRG.18605.3	KQ759530.1	+	35295	39606	7	107,171,71,71,220,129,467	35295,35956,36880,37034,37211,38291,39139	NONGGAT010296.2
MSTRG.18605.6	KQ759530.1	+	35300	51856	8	102,171,709,71,220,129,442,12084	35300,35956,36242,37034,37211,38291,38947,39772	NONGGAT010299.2
MSTRG.18940.3	W	+	3108900	3118554	4	202,81,535,529	3108900,3112578,3116999,3118025	NONGGAT010330.2
MSTRG.14825.1	AADN04003552.1	-	1376	2077	2	111,503	1376,1574	NONGGAT010333.2
MSTRG.18441.1	AADN04024675.1	+	594	3861	4	193,164,57,906	594,1913,2162,2955	NONGGAT010370.2
MSTRG.14790.1	AADN04003412.1	+	6856	15940	10	286,54,125,172,121,128,201,140,166,255	6856,7682,7818,9069,10366,11092,12089,12674,14630,15685	NONGGAT010395.2
MSTRG.13821.1	AADN04000659.1	+	80010	98370	21	271,94,76,64,126,65,111,81,189,138,191,113,87,99,140,189,138,197,295,112,2917	80010,85777,86006,86725,87515,87890,88107,88501,88815,89447,90170,90571,90833,91042,91228,92102,92376,92618,93508,95103,95453	NONGGAT010402.2
MSTRG.17286.1	AADN04014650.1	+	3193	3911	1	718	3193	NONGGAT010427.2
MSTRG.4831.2	18	-	9287315	9308529	27	207,237,1130,174,123,109,76,245,108,335,165,247,112,102,137,185,708,358,191,159,209,106,1674,123,180,261,143	9287315,9288167,9289093,9290682,9290931,9291133,9291523,9291684,9292000,9292334,9292756,9293413,9293742,9294442,9294980,9295202,9296570,9297365,9297808,9298335,9298585,9298909,9299082,9301160,9302035,9307088,9308386	NONGGAT010440.2
MSTRG.1512.2	1	+	133879540	133900380	13	555,75,84,67,232,190,175,66,121,146,144,165,1421	133879540,133881165,133883665,133884987,133886656,133888970,133890068,133891266,133894264,133895232,133897002,133897896,133898959	NONGGAT010447.2
MSTRG.13867.1	AADN04000776.1	-	47769	58333	16	4368,85,82,68,94,91,61,125,121,144,99,47,92,56,125,457	47769,52297,52679,53405,53583,54162,54335,54631,54952,55286,56012,56505,56728,56928,57326,57876	NONGGAT010468.2
MSTRG.13866.1	AADN04000776.1	+	47693	57120	8	230,113,160,150,123,182,5551,661	47693,48464,48651,48925,49152,49678,49937,56459	NONGGAT010468.2
MSTRG.4418.1	17	-	2951808	2963536	20	1138,157,111,267,95,171,124,224,107,226,174,210,104,60,161,151,75,692,325,421	2951808,2953685,2953923,2954144,2954531,2955051,2955536,2955731,2956068,2956253,2956563,2956803,2957099,2957475,2957614,2957894,2958275,2958841,2959649,2963115	NONGGAT010518.2
MSTRG.14059.2	AADN04001138.1	-	22933	30177	5	3749,144,156,80,73	22933,27048,27905,28566,30104	NONGGAT010541.2
MSTRG.14059.1	AADN04001138.1	-	22680	30163	6	1893,1853,144,156,80,59	22680,24829,27048,27905,28566,30104	NONGGAT010541.2
MSTRG.15500.1	AADN04006201.1	+	3330	12369	5	2256,110,118,92,4183	3330,5929,6258,7160,8186	NONGGAT010585.2
MSTRG.18785.1	KQ759724.1	+	53	4899	2	945,2323	53,2576	NONGGAT010613.2
MSTRG.9886.1	33	-	887688	913689	2	8775,93	887688,913596	NONGGAT010615.2
MSTRG.16193.1	AADN04009368.1	-	3252	4285	2	174,727	3252,3558	NONGGAT010819.2
MSTRG.2315.2	10	-	10370151	10397304	12	1226,254,180,61,178,127,52,54,120,64,71,1763	10370151,10372083,10373823,10375312,10376465,10378542,10379221,10381991,10383591,10384551,10389812,10395541	NONGGAT010840.2
MSTRG.2315.1	10	-	10370151	10425291	29	1226,254,180,61,178,127,52,54,120,64,1798,4494,220,155,221,163,133,170,142,168,84,132,116,25,230,136,325,179,188	10370151,10372083,10373823,10375312,10376465,10378542,10379221,10381991,10383591,10384551,10389812,10399738,10404688,10405382,10406216,10407147,10408029,10409396,10410323,10410610,10411741,10412198,10412580,10413445,10413565,10414235,10414889,10416542,10425103	NONGGAT010840.2
MSTRG.15840.1	AADN04007507.1	+	1097	10352	9	133,117,108,142,146,154,111,157,208	1097,2515,2750,3800,4555,5975,6978,7970,10144	NONGGAT010879.2
MSTRG.18687.1	KQ759570.1	-	7161	11412	6	24,385,159,66,128,444	7161,8128,9467,9997,10162,10968	NONGGAT010880.2
MSTRG.1130.2	1	+	91240191	91331230	21	264,437,4918,48,116,148,137,115,36,134,127,143,127,33,110,127,140,124,159,160,579	91240191,91266540,91280344,91286027,91286410,91287594,91294307,91296125,91297356,91298465,91300387,91305379,91307743,91308868,91313205,91313847,91322840,91326323,91328457,91329096,91330651	NONGGAT010956.2
MSTRG.1130.1	1	+	91240191	91331364	23	264,79,437,4918,48,116,148,137,115,36,134,127,143,127,33,110,127,140,124,159,160,592,100	91240191,91254835,91266540,91280344,91286027,91286410,91287594,91294307,91296125,91297356,91298465,91300387,91305379,91307743,91308868,91313205,91313847,91322840,91326323,91328457,91329096,91330651,91331264	NONGGAT010956.2
MSTRG.1009.1	1	+	79411341	79479925	38	176,200,141,116,143,70,90,174,1461,183,131,157,109,220,1214,147,213,143,205,143,194,125,244,3155,144,191,241,194,138,175,130,119,185,112,125,154,116,1189	79411341,79411603,79414066,79416220,79416783,79418814,79419631,79420891,79421151,79425103,79426250,79427381,79431422,79433734,79434859,79436171,79437383,79443295,79444686,79446263,79448891,79449402,79450966,79451998,79456127,79456687,79458339,79460215,79461986,79463489,79464683,79467166,79468158,79468701,79470383,79471871,79474684,79478736	NONGGAT010978.2
MSTRG.14730.3	AADN04003179.1	-	3398	17069	14	446,153,177,138,171,200,129,112,98,112,96,92,148,257	3398,3940,5338,6190,7002,8541,8829,9045,9507,9939,12885,13310,16577,16812	NONGGAT011012.2
MSTRG.14007.1	AADN04001051.1	+	334	24993	21	1167,62,39,308,356,147,132,59,53,72,180,72,53,132,129,42,141,126,50,1279,791	334,5130,5405,7971,9088,10584,11004,11408,11635,12234,12521,12808,13187,15765,16023,16454,16722,17153,18401,22389,24202	NONGGAT011016.2
MSTRG.2294.8	10	+	8773689	8828259	28	2297,82,108,107,4578,84,162,830,1444,157,240,249,94,149,114,144,54,228,2748,94,147,155,90,151,283,175,81,3612	8773689,8777114,8778495,8779076,8781694,8788782,8792047,8793335,8794264,8796641,8799622,8800341,8801682,8802602,8803532,8805769,8806661,8807340,8810765,8817248,8818273,8818809,8819754,8820545,8821515,8822309,8823765,8824647	NONGGAT011025.2
MSTRG.2294.5	10	+	8734567	8828041	37	133,111,172,145,157,144,82,108,107,266,82,141,126,84,162,98,87,1444,157,240,249,94,149,114,144,54,228,2748,94,147,155,90,151,283,175,81,3394	8734567,8749753,8751330,8757772,8772598,8775842,8777114,8778495,8779076,8781694,8782548,8785439,8786146,8788782,8792047,8793335,8794078,8794264,8796641,8799622,8800341,8801682,8802602,8803532,8805769,8806661,8807340,8810765,8817248,8818273,8818809,8819754,8820545,8821515,8822309,8823765,8824647	NONGGAT011025.2
MSTRG.15034.2	AADN04004214.1	+	6293	15323	12	390,64,57,75,156,45,97,57,153,110,106,123	6293,9127,9345,9671,10907,11158,13420,13643,13779,14022,14989,15200	NONGGAT011067.2
MSTRG.9640.2	3	+	104965520	104967032	4	863,122,104,182	104965520,104966448,104966670,104966850	NONGGAT011092.2
MSTRG.17131.1	AADN04013849.1	-	2628	5662	3	2100,80,461	2628,5044,5201	NONGGAT011119.2
MSTRG.16956.1	AADN04012973.1	+	1614	2435	1	821	1614	NONGGAT011121.2
MSTRG.14326.1	AADN04001796.1	+	4582	5843	2	98,521	4582,5322	NONGGAT011131.2
MSTRG.14325.4	AADN04001796.1	-	7872	16584	4	369,444,222,792	7872,8685,10596,15792	NONGGAT011139.2
MSTRG.14325.2	AADN04001796.1	-	7856	21916	5	115,606,222,3310,170	7856,8415,16107,17157,21746	NONGGAT011139.2
MSTRG.7067.1	21	-	5112791	5178135	9	3699,15208,108,127,153,104,118,74,2450	5112791,5117602,5134210,5151632,5156684,5159946,5161102,5169086,5175685	NONGGAT011147.2
MSTRG.17460.2	AADN04015674.1	-	26	5373	3	2420,500,1038	26,2506,4335	NONGGAT011178.2
MSTRG.17460.1	AADN04015674.1	-	26	5373	3	892,1895,1038	26,1111,4335	NONGGAT011180.2
MSTRG.17461.1	AADN04015674.1	+	26	4299	1	4273	26	NONGGAT011181.2
MSTRG.6153.6	2	+	98696641	98756739	19	134,136,107,143,147,108,66,159,131,518,176,96,186,162,101,121,135,142,1907	98696641,98710926,98719299,98729976,98731755,98732959,98733828,98734887,98735970,98737646,98744298,98746540,98748376,98749927,98750427,98751596,98751815,98753168,98754832	NONGGAT011206.2
MSTRG.6153.2	2	+	98695781	98759920	21	442,45,136,107,143,147,108,66,159,131,518,176,96,186,162,101,121,135,142,2536,200	98695781,98696497,98710926,98719299,98729976,98731755,98732959,98733828,98734887,98735970,98737646,98744298,98746540,98748376,98749927,98750427,98751596,98751815,98753168,98754832,98759720	NONGGAT011206.2
MSTRG.14259.1	AADN04001641.1	+	17440	21602	2	2093,1404	17440,20198	NONGGAT011225.2
MSTRG.7221.3	22	+	4584139	4593639	11	1693,56,76,95,114,91,80,57,94,496,518	4584139,4586910,4588377,4588783,4589125,4589390,4589906,4590356,4590730,4591987,4593121	NONGGAT011225.2
MSTRG.5317.1	2	+	3876935	3904075	55	260,89,144,82,113,83,86,274,107,84,84,99,572,133,120,328,83,93,172,134,160,103,154,159,160,86,693,179,160,138,306,150,158,125,121,158,134,108,96,125,141,131,110,118,98,117,90,110,173,95,117,162,149,136,885	3876935,3881836,3882176,3883251,3883658,3883842,3884431,3885168,3885516,3886134,3886302,3886514,3887353,3888001,3888203,3888851,3889266,3889801,3890354,3891068,3891279,3891519,3892129,3892451,3892690,3893005,3893199,3893971,3894238,3895348,3895578,3896587,3897523,3897761,3897961,3898157,3898626,3898879,3899100,3899277,3899473,3899696,3899907,3900094,3900283,3900465,3900654,3900821,3901051,3901382…	NONGGAT011239.2
MSTRG.5317.2	2	+	3878027	3904075	55	2164,89,144,82,113,83,86,274,107,84,84,99,572,133,120,328,83,93,172,134,160,103,154,159,160,86,693,179,160,138,306,150,158,125,121,158,134,108,96,125,141,131,110,118,98,117,90,110,173,95,117,162,149,136,885	3878027,3881836,3882176,3883251,3883658,3883842,3884431,3885168,3885516,3886134,3886302,3886514,3887353,3888001,3888203,3888851,3889266,3889801,3890354,3891068,3891279,3891519,3892129,3892451,3892690,3893005,3893199,3893971,3894238,3895348,3895578,3896587,3897523,3897761,3897961,3898157,3898626,3898879,3899100,3899277,3899473,3899696,3899907,3900094,3900283,3900465,3900654,3900821,3901051,3901382…	NONGGAT011239.2
MSTRG.6274.9	2	-	113644947	113737941	20	3925,134,92,7190,90,99,137,151,87,89,42,45,48,45,39,45,60,162,75,1157	113644947,113653801,113657720,113658672,113666627,113667371,113699581,113701680,113705217,113707079,113717951,113725239,113726760,113726946,113727586,113729329,113733172,113734374,113735009,113736784	NONGGAT011241.2
MSTRG.6274.10	2	-	113644947	113737942	21	3925,134,92,136,138,90,99,137,151,87,89,42,173,45,48,45,39,3903,162,75,1158	113644947,113653801,113657720,113658672,113665724,113666627,113667371,113699581,113701680,113705217,113707079,113717951,113722123,113725239,113726760,113726946,113727586,113729329,113734374,113735009,113736784	NONGGAT011241.2
MSTRG.8415.1	28	+	2553343	2564538	16	151,77,139,180,114,72,148,76,286,95,71,71,102,214,130,1436	2553343,2555232,2555389,2557334,2557786,2558063,2558464,2558823,2559008,2560045,2560667,2561098,2561641,2561833,2562762,2563102	NONGGAT011249.2
MSTRG.8415.2	28	+	2553382	2564104	17	112,77,139,180,114,72,148,76,286,95,71,71,102,214,130,768,196	2553382,2555232,2555389,2557334,2557786,2558063,2558464,2558823,2559008,2560045,2560667,2561098,2561641,2561833,2562762,2563102,2563908	NONGGAT011249.2
MSTRG.2764.5	11	+	15893355	15953023	34	187,242,141,94,48,85,84,44,73,102,119,86,121,169,105,90,179,201,120,181,69,110,97,67,158,103,210,146,115,168,89,185,4956,73	15893355,15897073,15910203,15912761,15913833,15917329,15917837,15919137,15920537,15921803,15922079,15922792,15923674,15925084,15927875,15928171,15928633,15929632,15931072,15932133,15933253,15934269,15935185,15935707,15936052,15938227,15939529,15940225,15941380,15942748,15943772,15945981,15946991,15952950	NONGGAT011251.2
MSTRG.4513.1	17	-	7195913	7225714	23	5033,159,188,123,111,183,167,44,571,99,73,113,124,110,179,74,155,145,153,104,174,63,871	7195913,7201631,7201914,7203088,7203725,7204210,7205195,7205479,7206188,7207444,7208824,7209227,7209724,7210093,7210660,7212289,7212686,7213858,7215293,7216097,7217039,7218192,7224843	NONGGAT011270.2
MSTRG.4513.2	17	-	7197918	7225162	23	3028,159,188,123,111,183,167,44,571,99,73,113,124,110,179,74,155,145,153,104,174,63,43	7197918,7201631,7201914,7203088,7203725,7204210,7205195,7205479,7206188,7207444,7208824,7209227,7209724,7210093,7210660,7212289,7212686,7213858,7215293,7216097,7217039,7218192,7225119	NONGGAT011270.2
MSTRG.564.1	1	+	51245428	51251968	5	352,1663,189,83,160	51245428,51245978,51248252,51251542,51251808	NONGGAT011295.2
MSTRG.12379.1	6	+	31479329	31496645	11	59,163,101,207,171,126,93,90,138,100,3404	31479329,31483027,31484104,31484956,31485590,31488007,31488514,31490318,31491920,31492623,31493241	NONGGAT011311.2
MSTRG.12379.2	6	+	31479333	31496645	11	139,163,101,207,171,126,93,90,138,100,3404	31479333,31483027,31484104,31484956,31485590,31488007,31488514,31490318,31491920,31492623,31493241	NONGGAT011311.2
MSTRG.18655.1	KQ759552.1	+	23000	35346	15	25,544,49,63,46,1488,1375,78,167,255,72,186,126,111,628	23000,26115,27368,27522,27770,27908,29876,31478,31657,31931,32506,32757,33764,34094,34718	NONGGAT011349.2
MSTRG.18655.2	KQ759552.1	+	27316	35001	13	101,63,46,1644,1219,78,167,255,72,186,126,111,283	27316,27522,27770,27908,30032,31478,31657,31931,32506,32757,33764,34094,34718	NONGGAT011349.2
MSTRG.14564.1	AADN04002600.1	-	6223	10894	12	280,161,120,58,150,180,136,125,76,141,144,201	6223,6865,7102,7336,7477,7847,8204,8428,8893,9042,9608,10693	NONGGAT011353.2
MSTRG.4509.1	17	-	7068696	7111775	20	1135,181,112,82,140,51,60,177,236,107,120,65,42,45,65,71,44,76,254,457	7068696,7077559,7081541,7087161,7091962,7093851,7099796,7101996,7102468,7103337,7103823,7104730,7106294,7107231,7108063,7108728,7109250,7109591,7109840,7111318	NONGGAT011362.2
MSTRG.4509.2	17	-	7069407	7111418	20	424,181,112,82,140,51,60,177,236,107,120,65,42,45,65,71,44,76,257,100	7069407,7077559,7081541,7087161,7091962,7093851,7099796,7101996,7102468,7103337,7103823,7104730,7106294,7107231,7108063,7108728,7109250,7109591,7109840,7111318	NONGGAT011362.2
MSTRG.18637.2	KQ759546.1	+	17251	42153	18	836,152,77,106,107,153,111,89,79,94,91,107,143,52,3084,195,260,487	17251,20216,22027,22258,22505,23064,24401,25005,25263,25955,26258,26799,28149,28730,28881,38410,40124,41666	NONGGAT011412.2
MSTRG.18637.1	KQ759546.1	+	17070	43935	19	1017,152,77,106,107,153,111,89,49,94,91,107,143,52,3084,195,260,297,1145	17070,20216,22027,22258,22505,23064,24401,25005,25263,25955,26258,26799,28149,28730,28881,38410,40124,41666,42790	NONGGAT011412.2
MSTRG.7175.8	22	-	2308135	2344671	24	1101,171,125,64,91,5384,205,107,142,117,270,113,30,157,920,127,129,131,46,101,1445,752,1323,319	2308135,2309329,2309603,2310088,2310418,2310972,2316813,2317287,2317595,2317957,2318562,2319278,2320016,2320598,2325270,2326585,2327091,2327707,2328371,2330826,2333197,2335318,2336408,2344352	NONGGAT011460.2
MSTRG.7175.4	22	-	2306408	2344668	22	2828,399,64,91,109,5205,581,142,117,829,912,3131,635,131,2556,133,504,155,160,69,725,316	2306408,2309329,2310088,2310418,2310972,2311151,2316813,2317595,2317957,2318562,2319843,2323059,2326585,2327707,2328371,2333197,2334138,2335318,2335910,2336408,2337006,2344352	NONGGAT011461.2
MSTRG.583.3	1	+	51797352	51871363	38	105,353,157,5343,64,99,144,96,119,153,174,174,115,194,122,1164,109,132,207,138,124,172,213,145,207,105,153,249,213,213,162,129,89,124,209,109,173,1569	51797352,51817210,51822019,51832794,51838828,51839429,51840377,51842698,51843842,51844914,51846892,51847949,51848715,51851202,51851733,51852198,51854066,51855170,51855945,51856660,51857311,51858251,51858987,51859626,51860292,51861287,51862623,51863125,51863867,51865085,51865636,51866483,51866964,51867256,51868484,51869124,51869456,51869794	NONGGAT011471.2
MSTRG.2314.3	10	-	10344244	10368038	27	3194,104,157,107,82,180,166,651,69,273,180,136,424,114,208,164,92,148,201,140,141,172,345,67,101,123,77	10344244,10347694,10348086,10348816,10349005,10349503,10350865,10352022,10353042,10353559,10354425,10354891,10355169,10355709,10357240,10358385,10359287,10360879,10362757,10363228,10364319,10364789,10365418,10365967,10366570,10367287,10367961	NONGGAT011515.2
MSTRG.10765.3	4	-	69795631	69885136	47	365,644,124,151,82,125,97,78,69,113,125,147,84,83,147,58,110,111,160,205,148,150,123,107,115,173,71,174,113,81,116,116,126,66,92,1911,172,213,163,225,187,213,197,137,186,93,282	69795631,69797093,69799412,69799653,69800525,69801995,69804019,69808877,69809154,69809988,69811460,69812390,69813604,69815050,69815241,69816345,69817465,69817843,69818537,69819251,69820050,69820740,69822666,69823124,69823501,69823706,69824670,69825705,69827082,69829360,69830670,69831236,69831978,69833751,69834069,69835334,69837600,69839008,69843017,69843441,69844632,69848599,69855260,69855892,698…	NONGGAT011550.2
MSTRG.10765.4	4	-	69797093	69885136	47	121,77,124,151,82,125,97,78,69,113,125,147,84,83,147,58,110,111,160,205,148,150,123,107,115,173,71,174,113,81,116,116,126,66,92,1911,172,213,163,225,187,213,197,137,183,93,282	69797093,69797660,69799412,69799653,69800525,69801995,69804019,69808877,69809154,69809988,69811460,69812390,69813604,69815050,69815241,69816345,69817465,69817843,69818537,69819251,69820050,69820740,69822666,69823124,69823501,69823706,69824670,69825705,69827082,69829360,69830670,69831236,69831978,69833751,69834069,69835334,69837600,69839008,69843017,69843441,69844632,69848599,69855260,69855892,698…	NONGGAT011550.2
MSTRG.16036.1	AADN04008550.1	+	4702	5924	1	1222	4702	NONGGAT011594.2
MSTRG.19057.1	Z	+	7543596	7583406	8	343,41,125,921,33,192,102,9132	7543596,7560198,7564710,7566683,7570792,7571270,7572857,7574274	NONGGAT011638.2
MSTRG.19084.2	Z	+	9002327	9025050	27	1215,234,243,291,98,193,112,247,40,106,68,143,88,71,37,98,117,158,136,150,100,80,135,126,158,136,1107	9002327,9010119,9011779,9012456,9013142,9013887,9014162,9014715,9015121,9015750,9016006,9016318,9016610,9016987,9017151,9017897,9018148,9019286,9019519,9020359,9020665,9021499,9021965,9022485,9023033,9023420,9023943	NONGGAT011662.2
MSTRG.19084.3	Z	+	9002481	9024842	27	1061,243,243,234,243,291,98,193,112,247,40,106,68,143,88,71,37,98,117,158,990,100,135,126,158,136,899	9002481,9006086,9006740,9010119,9011779,9012456,9013142,9013887,9014162,9014715,9015121,9015750,9016006,9016318,9016610,9016987,9017151,9017897,9018148,9019286,9019519,9020665,9021965,9022485,9023033,9023420,9023943	NONGGAT011662.2
MSTRG.19143.2	Z	-	11467853	11531898	51	457,170,113,165,62,145,132,31,94,245,199,113,93,102,55,127,167,741,288,172,69,83,68,137,158,934,307,109,162,110,142,165,218,140,229,174,165,81,185,761,153,250,183,104,101,107,227,120,136,141,144	11467853,11468668,11471005,11472262,11473926,11475081,11479165,11480500,11482553,11484150,11484652,11485080,11489242,11489779,11490656,11491452,11492495,11493430,11494399,11495298,11496247,11497728,11498982,11499310,11500885,11504089,11505464,11507120,11507376,11508695,11509253,11510429,11510931,11513848,11514211,11515588,11516471,11517481,11519170,11521387,11523005,11523707,11525712,11526074,115…	NONGGAT011682.2
MSTRG.19213.2	Z	-	18247628	18509343	9	6836,7107,4866,113,50,74,37,192,1611	18247628,18255112,18262308,18301454,18345669,18346909,18347900,18367699,18507732	NONGGAT011718.2
MSTRG.19213.3	Z	-	18248535	18509244	15	5929,183,123,155,100,165,99,173,94,1624,50,74,37,192,1512	18248535,18255112,18255800,18256475,18260340,18262054,18262308,18263370,18267080,18299943,18345669,18346909,18347900,18367699,18507732	NONGGAT011718.2
MSTRG.19309.1	Z	+	26553104	26572292	19	4628,120,123,123,372,123,123,120,126,172,225,119,140,142,147,90,75,170,656	26553104,26561841,26562895,26563741,26565222,26565695,26565898,26566457,26566652,26567174,26567673,26568061,26568560,26568813,26569267,26570342,26570825,26570993,26571636	NONGGAT011780.2
MSTRG.19363.137	Z	-	27224891	27332542	9	1314,324,1486,1840,4622,128,825,179,372	27224891,27233627,27306100,27308293,27313095,27320961,27322817,27327562,27332170	NONGGAT011788.2
MSTRG.19363.145	Z	-	27232314	27324058	8	219,156,938,1567,856,3589,128,1241	27232314,27234387,27301127,27305776,27310311,27314128,27320961,27322817	NONGGAT011788.2
MSTRG.19436.1	Z	+	37602175	37708032	72	270,44,43,96,102,110,60,60,81,58,128,107,172,63,136,95,143,202,115,137,133,118,139,79,173,157,80,60,157,117,104,168,308,148,151,125,170,221,233,93,357,102,159,262,161,104,298,396,105,147,129,134,130,236,154,147,82,70,106,114,146,82,114,76,164,46,124,115,86,124,75,3258	37602175,37609368,37609937,37610984,37611347,37612007,37612393,37613663,37613963,37614436,37616750,37617109,37617872,37618395,37621593,37622467,37623367,37625925,37626213,37628452,37630856,37631784,37634566,37637856,37639074,37640398,37640801,37641107,37641246,37643197,37643401,37643898,37644714,37645719,37646685,37648219,37649216,37650058,37651410,37653102,37653714,37654842,37655354,37655618,376…	NONGGAT011855.2
MSTRG.19486.2	Z	-	44645157	44684707	16	790,6025,74,118,55,97,96,108,90,130,133,73,94,95,108,94	44645157,44646489,44652912,44653833,44657218,44658631,44659002,44659703,44660535,44661372,44663030,44672058,44672462,44674592,44682865,44684613	NONGGAT011892.2
MSTRG.19521.2	Z	-	49955012	49965464	2	5025,108	49955012,49965356	NONGGAT011918.2
MSTRG.19521.1	Z	-	49954628	49966002	2	2798,646	49954628,49965356	NONGGAT011918.2
MSTRG.19526.1	Z	-	50807860	50822275	3	1130,135,403	50807860,50811703,50821872	NONGGAT011922.2
MSTRG.19539.4	Z	-	52058964	52087189	10	2227,117,183,222,130,211,337,213,1803,6455	52058964,52061993,52062778,52063857,52066898,52071451,52075746,52076517,52077158,52080734	NONGGAT011936.2
MSTRG.19539.5	Z	-	52058964	52087016	12	2227,117,183,222,130,211,88,213,153,452,209,5308	52058964,52061993,52062778,52063857,52066898,52071451,52075746,52076517,52077158,52078509,52080734,52081708	NONGGAT011936.2
MSTRG.19569.1	Z	+	54917526	54987013	15	247,90,143,137,94,170,90,128,187,166,157,84,138,1828,6738	54917526,54937278,54939490,54946768,54957191,54961574,54963508,54967214,54968405,54969305,54972063,54972476,54973621,54976228,54980275	NONGGAT011956.2
MSTRG.19634.2	Z	-	64101314	64159797	31	3285,218,166,3535,165,106,163,81,151,105,83,225,156,123,379,146,174,97,2132,6578,897,134,172,108,116,83,86,78,87,59,244	64101314,64109784,64114379,64115139,64119479,64120066,64121011,64122048,64122763,64123717,64127068,64128912,64129746,64129992,64130310,64131362,64132306,64132887,64137662,64139983,64146861,64148132,64149713,64151075,64151934,64153207,64155426,64156199,64157084,64158107,64159553	NONGGAT012013.2
MSTRG.19835.1	Z	+	78589194	78621668	7	53,87,59,9273,240,123,795	78589194,78594577,78599679,78601458,78613837,78615452,78620873	NONGGAT012095.2
MSTRG.19939.1	Z	-	81647823	81770159	18	282,131,136,105,89,117,73,131,14233,118,96,36,171,126,44,702,123,26	81647823,81649561,81650026,81650827,81651488,81652133,81652569,81652735,81652974,81667632,81672051,81688285,81699247,81701100,81702384,81764496,81766979,81770133	NONGGAT012116.2
MSTRG.158.1	1	-	13809093	13956988	16	11675,93,70,108,101,489,247,26,166,107,88,88,109,152,47807,80	13809093,13824086,13825408,13835907,13836115,13841145,13842241,13843922,13845867,13851089,13856487,13856813,13857428,13863701,13909019,13956908	NONGGAT012154.1
MSTRG.1245.1	1	+	105444413	105485880	2	325,14263	105444413,105471617	NONGGAT012838.1
MSTRG.1372.1	1	-	118421996	118464432	2	14503,840	118421996,118463592	NONGGAT012881.1
MSTRG.2455.2	10	+	18812336	18876747	7	26856,19331,864,51,213,2257,4339	18812336,18839469,18859647,18862318,18865671,18867146,18872408	NONGGAT013105.1
MSTRG.2325.4	10	+	10771137	10830066	40	20650,39,199,214,125,172,175,124,73,101,135,54,141,135,281,229,156,144,129,288,175,133,185,133,716,77,60,82,71,38,26,51,66,284,83,206,52,107,3901,1437	10771137,10794064,10794610,10795698,10796395,10797094,10797809,10799172,10800134,10800461,10801226,10801495,10802073,10802744,10803478,10804214,10805607,10805892,10806634,10807555,10808815,10809538,10810468,10811356,10811943,10814699,10815651,10816739,10817132,10817730,10818461,10818785,10818924,10819642,10820190,10820592,10821449,10821590,10822754,10828629	NONGGAT013124.1
MSTRG.3552.1	14	+	1070632	1108957	15	513,125,145,74,119,88,134,85,122,150,2899,136,246,5559,537	1070632,1080845,1081861,1083192,1083721,1085208,1091642,1092176,1092864,1093967,1094368,1098644,1099976,1101253,1108420	NONGGAT013422.1
MSTRG.3709.10	14	+	6812501	6843749	9	557,9860,97,140,2874,97,1638,3228,2107	6812501,6820437,6830406,6831294,6832318,6835274,6835473,6837469,6841642	NONGGAT013445.1
MSTRG.3709.7	14	+	6812425	6843749	14	633,100,7395,140,173,104,341,94,97,58,366,102,1749,2107	6812425,6820437,6823108,6831294,6832318,6833212,6833668,6835098,6835274,6835473,6836745,6837469,6838948,6841642	NONGGAT013445.1
MSTRG.4649.1	18	+	736286	757923	1	21637	736286	NONGGAT013587.1
MSTRG.5413.12	2	-	14733118	14805781	5	1845,685,152,92,52664	14733118,14741238,14742278,14747735,14753117	NONGGAT013904.1
MSTRG.14664.1	AADN04002942.1	+	15	18306	1	18291	15	NONGGAT013904.1
MSTRG.6112.2	2	-	92294205	92299216	4	484,106,74,1506	92294205,92294785,92296415,92297710	NONGGAT013920.1
MSTRG.5613.2	2	-	35245697	35342798	6	25927,29543,127,177,236,6043	35245697,35279964,35310234,35311210,35315197,35336755	NONGGAT014109.1
MSTRG.5613.7	2	-	35278273	35342797	7	1904,455,18047,127,177,236,6042	35278273,35288535,35291460,35310234,35311210,35315197,35336755	NONGGAT014109.1
MSTRG.6736.9	20	+	8989420	9004533	9	491,90,97,57,33,57,60,77,5808	8989420,8990302,8990966,8992181,8992569,8995297,8997040,8998200,8998725	NONGGAT014363.1
MSTRG.6736.3	20	+	8976406	9004859	14	77,120,64,110,172,101,87,97,57,33,57,60,77,6134	8976406,8976584,8979028,8979686,8980625,8989810,8990305,8990966,8992181,8992569,8995297,8997040,8998200,8998725	NONGGAT014363.1
MSTRG.8038.1	27	+	2884247	2905055	7	437,159,112,119,210,118,11572	2884247,2890163,2890761,2891259,2892014,2892813,2893483	NONGGAT014557.1
MSTRG.8700.14	3	+	8987134	9041985	2	17657,25302	8987134,9016683	NONGGAT014617.1
MSTRG.8860.1	3	-	19997517	20024467	1	26950	19997517	NONGGAT014938.1
MSTRG.8859.4	3	+	19997259	20192114	3	149,99809,26073	19997259,20028951,20166041	NONGGAT014940.1
MSTRG.9473.3	3	-	80843609	80897370	18	2928,151,69,89,104,434,93,123,117,107,227,180,43,4119,143,8929,143,10897	80843609,80847680,80847908,80849881,80851690,80854200,80855783,80856110,80857104,80857311,80858020,80861091,80861767,80862702,80870113,80871669,80885223,80886473	NONGGAT015074.1
MSTRG.9773.4	3	+	109829168	109915998	3	2161,5919,22137	109829168,109837406,109893861	NONGGAT015161.1
MSTRG.10962.1	4	-	89633705	89711146	36	14713,94,66,203,75,107,87,136,38,126,159,89,118,99,89,147,104,88,51,71,112,46,45,77,88,37,2011,56,99,78,107,97,125,120,80,1020	89633705,89650161,89650871,89652128,89652470,89653236,89654599,89655032,89659315,89661047,89662832,89664115,89666126,89666509,89666838,89670851,89674336,89677549,89678444,89679241,89680640,89681069,89681589,89681847,89682330,89684887,89685734,89688751,89689391,89691238,89692811,89694342,89698079,89698997,89703140,89710126	NONGGAT015403.1
MSTRG.11874.1	5	-	57896917	57917993	11	1728,1608,132,158,168,35,163,132,152,116,77	57896917,57902742,57906572,57908148,57909668,57910631,57911950,57913753,57916323,57917686,57917916	NONGGAT015713.1
MSTRG.11328.4	5	-	18314837	18362662	29	5845,115,135,98,168,153,160,152,10662,105,169,110,131,94,110,151,92,118,110,322,114,123,186,168,123,147,144,58,108	18314837,18321457,18322389,18322840,18324418,18325565,18328438,18329354,18329894,18341188,18341643,18342097,18343655,18344657,18345561,18349359,18350444,18351320,18351657,18352110,18354056,18354372,18355272,18355792,18356554,18357745,18358276,18359551,18362554	NONGGAT015771.1
MSTRG.11328.6	5	-	18315241	18362646	30	145,3663,115,135,98,168,153,160,152,10782,105,169,110,131,94,110,151,92,118,110,322,114,123,186,168,123,147,144,58,92	18315241,18317019,18321457,18322389,18322840,18324418,18325565,18328438,18329354,18329774,18341188,18341643,18342097,18343655,18344657,18345561,18349359,18350444,18351320,18351657,18352110,18354056,18354372,18355272,18355792,18356554,18357745,18358276,18359551,18362554	NONGGAT015771.1
MSTRG.11529.3	5	+	31243338	31337499	7	117,51,51,150,115,20149,26925	31243338,31243677,31244370,31245212,31255385,31290405,31310574	NONGGAT015804.1
MSTRG.12866.3	7	+	35631157	35744253	28	117,84,81,77,84,153,109,77,2305,75,111,150,102,316,201,125,203,235,69,81,130,164,102,99,124,94,2191,580	35631157,35681880,35687968,35691382,35692755,35694137,35701767,35702976,35704988,35714310,35718048,35718368,35719524,35720586,35721298,35725113,35725695,35726755,35727712,35727939,35728381,35728852,35729622,35730212,35731180,35734347,35735777,35743673	NONGGAT016243.1
MSTRG.12911.10	8	+	2403589	2458048	7	3679,111,101,46,102,16592,126	2403589,2409204,2422335,2428384,2429958,2438897,2457922	NONGGAT016328.1
MSTRG.13489.2	9	+	4974548	5064658	40	101,33,121,87,124,135,118,102,146,84,58,113,6607,119,235,105,43,79,98,115,148,90,164,69,58,8498,179,90,134,82,238,131,69,90,83,119,164,108,152,3108	4974548,4976984,4978639,4981091,4981976,4983284,4985157,4986212,4986575,4987599,4989370,4990206,4990713,4998806,5007339,5021497,5022331,5024820,5026022,5027945,5033379,5034186,5035495,5035805,5037393,5037806,5047591,5049251,5050185,5051312,5052142,5053021,5053945,5054430,5055232,5056685,5057418,5059678,5060549,5061550	NONGGAT016420.1
