# Supplementary material for: Integrated analysis of lncRNA and mRNA repertoires in Marek’s disease infected spleens identifies genes relevant to resistance
Source: BMC Genomics. 2019 Mar 28;20:245. doi: 10.1186/s12864-019-5625-1 (PMC6438004; doi:10.1186/s12864-019-5625-1)
Supplement: Supplementary file 2 — Genomic location and classification of 1315 putative lncRNAs. (XLSX 124 kb) [file 12864_2019_5625_MOESM2_ESM.xlsx]

## Sheet: Sheet1
Genomic location and classification of 1315 putative lncRNAs
LncRNA ID	Chr	Strand	Start	End	Exons number	Intron size	Exons start	Genomic location
MSTRG.5.2	1	-	95373	98698	4	1405,161,40,301	95373,97003,97548,98397	bidirection
MSTRG.23.1	1	-	551952	615189	2	8272363	551952,612826	antisense
MSTRG.105.1	1	-	6916515	7045507	11	7454,58,66,84,23,57,85,93,95,66,2128	6916515,6925406,6925650,6932751,6941117,6943761,6947231,6959883,6966234,6995729,7043379	overlap with others
MSTRG.243.1	1	-	24823571	24853493	1	29922	24823571	intron
MSTRG.417.1	1	+	45898149	45899832	1	1683	45898149	intergenic
MSTRG.439.1	1	-	47946538	47951465	4	2171274110135	47946538,47946848,47948805,47951330	bidirection
MSTRG.454.8	1	+	48102860	48147930	2	175293	48102860,48147637	antisense
MSTRG.454.15	1	+	48120678	48147930	2	149293	48120678,48147637	antisense
MSTRG.506.1	1	-	49687566	49708582	5	1.09492e+16	49687566,49700382,49701226,49702806,49708199	overlap with others
MSTRG.551.1	1	-	51082597	51105270	6	30,187,72,131,70,53	51082597,51101688,51103177,51104840,51105051,51105217	antisense
MSTRG.666.3	1	-	57070890	57075793	3	364256606	57070890,57072968,57075187	bidirection
MSTRG.723.1	1	-	61712045	61744165	17	5096,189,175,34,94,113,201,2072,203,158,109,91,128,211,226,323,120	61712045,61717756,61718248,61718833,61719304,61720763,61721014,61726256,61729196,61730446,61731352,61731812,61732813,61734083,61740323,61742855,61744045	overlap with others
MSTRG.796.2	1	-	67709509	67983940	57	3273,162,161,166,128,84,204,165,176,126,193,108,120,96,111,201,257,184,188,109,109,143,191,121,129,126,252,201,123,126,90,174,166,58,133,194,151,145,252,186,120,173,159,142,161,100,155,45,96,147,84,99,159,87,116,71,92	67709509,67713946,67736495,67737906,67739843,67744701,67746946,67749331,67751015,67753961,67756843,67759254,67786334,67787637,67793780,67795570,67796674,67797503,67799001,67800763,67839876,67841943,67843425,67852969,67853673,67859035,67860756,67865559,67867218,67868687,67868963,67872898,67875580,67877196,67878186,67880593,67894684,67895727,67897329,67898212,67898499,67900841,67901951,67902892,679…	antisense
MSTRG.944.1	1	+	77177710	77178296	1	586	77177710	intergenic
MSTRG.951.1	1	-	77256836	77258980	3	985396170	77256836,77258342,77258810	bidirection
MSTRG.1042.2	1	-	83045333	83072499	11	5515,3915,111,58,180,104,143,119,144,163,99	83045333,83051296,83056001,83056631,83058212,83059090,83060896,83062144,83063082,83068828,83072400	bidirection
MSTRG.1215.1	1	-	104033967	104576242	16	67,6568,225,87,82,105,171,75,147,186,225,173,448,980,179,183	104033967,104479157,104496213,104499855,104504953,104508328,104514420,104515628,104517606,104519931,104521552,104525656,104528077,104542547,104548401,104576059	antisense
MSTRG.1232.2	1	-	104998579	105005906	6	601,132,159,68,168,209	104998579,105001034,105001650,105003309,105005319,105005697	bidirection
MSTRG.1233.12	1	-	105093327	105098561	5	105,96,177,129,596	105093327,105094158,105095342,105096376,105097965	overlap with others
MSTRG.1453.4	1	-	128586891	128627813	11	21,1844,54,111,42,78,42,39,33,48,336	128586891,128602744,128605142,128605861,128606493,128607895,128609381,128610485,128610767,128611301,128627477	overlap with others
MSTRG.1453.5	1	-	128600909	128627813	10	3679,57,111,42,78,42,39,33,48,336	128600909,128605142,128605861,128606493,128607895,128609381,128610485,128610767,128611301,128627477	overlap with others
MSTRG.1607.9	1	-	144567828	144622115	3	10098,89,513	144567828,144621211,144621602	overlap with others
MSTRG.1654.5	1	-	155003270	155054685	9	228,59,76,48,86,157,129,255,116	155003270,155004922,155007471,155032686,155033607,155034054,155036169,155043124,155054569	bidirection
MSTRG.1852.3	1	-	176279367	176283611	8	275,54,230,84,74,89,97,304	176279367,176279887,176280017,176280632,176281956,176282623,176282897,176283307	antisense
MSTRG.1883.2	1	-	178625546	178626359	2	453145	178625546,178626214	bidirection
MSTRG.1969.1	1	+	187900435	187908177	1	7742	187900435	intergenic
MSTRG.2002.5	1	-	190562771	190571654	5	206119152238502	190562771,190564542,190567452,190570673,190571152	bidirection
MSTRG.2002.1	1	-	190562765	190571669	4	212119152996	190562765,190564542,190567452,190570673	bidirection
MSTRG.2032.1	1	-	194257666	194259871	3	314138932	194257666,194258164,194258939	bidirection
MSTRG.2086.5	1	-	194847825	194850213	4	586,33,218,296	194847825,194848613,194848898,194849917	antisense
MSTRG.5244.1	2	-	303838	307852	6	88,92,163,149,103,451	303838,304899,305073,305827,306062,307401	intergenic
MSTRG.5255.8	2	-	370469	461126	4	146,809,46,175	370469,459087,460611,460951	antisense
MSTRG.5255.7	2	-	370467	461126	4	148,809,47,173	370467,459087,460611,460953	antisense
MSTRG.5657.3	2	-	41282106	41322432	7	23,110,54,100,95,102,158	41282106,41319228,41319891,41320314,41321110,41321770,41322274	overlap with others
MSTRG.5735.1	2	+	47129844	47147265	2	101443	47129844,47146822	antisense
MSTRG.5866.1	2	-	59931745	59933545	3	443,59,590	59931745,59932473,59932955	bidirection
MSTRG.6310.1	2	-	117631936	117634119	3	890,92,519	117631936,117632956,117633600	overlap with others
MSTRG.6356.1	2	-	123176688	123249992	4	28148117211	123176688,123247008,123247931,123249781	antisense
MSTRG.6385.1	2	+	126780691	126782054	1	1363	126780691	intergenic
MSTRG.6422.1	2	-	129493577	129543306	3	8949106104	129493577,129503499,129543202	overlap with others
MSTRG.6555.1	2	-	148460667	148470888	2	6083142	148460667,148470746	overlap with others
MSTRG.6564.9	2	-	148995001	149010989	5	227,293,127,29,82	148995001,148995973,149003378,149008984,149010907	overlap with others
MSTRG.8738.2	3	-	12480991	12504434	10	7632,119,111,78,99,221,818,230,197,115	12480991,12490568,12491233,12492972,12494800,12495748,12496851,12498620,12499545,12504319	overlap with others
MSTRG.8790.3	3	-	16432989	16517043	14	1621,6313,99,58,202,122,218,72,73,97,86,238,119,341	16432989,16484649,16492513,16492726,16493704,16494318,16494595,16496458,16500443,16500599,16503503,16507606,16508990,16516702	overlap with others
MSTRG.8790.2	3	-	16432740	16517053	13	1870,6315,99,58,202,122,218,72,73,2990,238,119,351	16432740,16484647,16492513,16492726,16493704,16494318,16494595,16496458,16500443,16500599,16507606,16508990,16516702	overlap with others
MSTRG.8798.17	3	-	16685063	16755777	18	2038,42,110,1068,12175,76,111,82,63,132,73,43,48,56,65,91,58,300	16685063,16691301,16693056,16693684,16698112,16711600,16716176,16716402,16716557,16719042,16721842,16722563,16724760,16727068,16737978,16743058,16746362,16755477	overlap with others
MSTRG.8977.6	3	-	30993725	30996996	8	3.11117e+23	30993725,30994370,30995014,30995298,30995673,30996369,30996626,30996809	bidirection
MSTRG.9027.1	3	+	34843114	34845094	2	1304614	34843114,34844480	antisense
MSTRG.9144.3	3	-	45724270	45727278	3	656181632	45724270,45725904,45726646	bidirection
MSTRG.9234.2	3	-	54192099	54231132	4	161951551041615	54192099,54211179,54214471,54230517	antisense
MSTRG.9618.1	3	-	104940624	104941632	3	137142138	104940624,104941224,104941494	bidirection
MSTRG.9644.1	3	-	104992423	105001428	5	79280145214113	104992423,104992564,104993088,105000983,105001315	overlap with others
MSTRG.9653.1	3	-	105074045	105079749	3	179105197	105074045,105076679,105079552	intergenic
MSTRG.9696.1	3	-	105988446	105999187	2	74373280	105988446,105995907	intron
MSTRG.9697.1	3	-	106073998	106077485	1	3487	106073998	intron
MSTRG.9771.6	3	-	110207552	110317306	4	76,52,2037,283	110207552,110257888,110313096,110317023	antisense
MSTRG.9924.8	4	-	107080	112804	4	198,82,384,220	107080,108809,111603,112584	bidirection
MSTRG.9961.5	4	-	1572740	1578780	10	458,81,136,125,96,86,44,95,148,102	1572740,1573997,1574302,1575523,1576284,1576625,1577284,1578204,1578462,1578678	bidirection
MSTRG.9971.1	4	-	1689847	1690541	3	174120234	1689847,1690099,1690307	bidirection
MSTRG.10041.1	4	+	3278075	3285234	1	7159	3278075	antisense
MSTRG.10123.2	4	-	11041478	11044730	5	583,41,99,408,177	11041478,11042660,11043347,11043967,11044553	intergenic
MSTRG.10123.1	4	-	11041357	11045852	4	704,41,99,143	11041357,11042660,11043347,11045709	overlap with others
MSTRG.10124.1	4	-	11050861	11066018	7	2.70714e+22	11050861,11054682,11055856,11058687,11059836,11060849,11062231	bidirection
MSTRG.10388.1	4	-	35277596	35281630	6	139,206,79,251,138,441	35277596,35277817,35279113,35279354,35280646,35281189	overlap with others
MSTRG.10503.9	4	-	46740654	46743928	10	1.42104e+29	46740654,46740895,46741089,46741334,46741753,46742183,46742539,46743038,46743234,46743535	bidirection
MSTRG.10524.1	4	-	49588881	49604792	4	4338,169,82,5339	49588881,49595345,49597839,49599453	overlap with others
MSTRG.10553.1	4	+	50892879	50915102	2	310414550	50892879,50900552	overlap with others
MSTRG.10567.5	4	-	52134778	52139312	7	170,181,95,337,129,149,82	52134778,52137337,52137589,52137766,52138221,52138473,52139230	bidirection
MSTRG.10712.2	4	-	66401665	66407188	4	18531141112140	66401665,66403956,66404467,66405048	overlap with others
MSTRG.10712.6	4	-	66404199	66405539	2	1006,29	66404199,66405510	bidirection
MSTRG.10806.3	4	-	76528899	76530570	3	318512177	76528899,76529798,76530393	bidirection
MSTRG.10968.1	4	+	89901841	89905278	1	3437	89901841	intergenic
MSTRG.11257.1	5	+	15534686	15567670	1	32984	15534686	intergenic
MSTRG.11255.10	5	-	15567736	15662951	3	3000,94,11809	15567736,15602863,15651142	intergenic
MSTRG.11275.1	5	-	16052290	16081834	2	20641	16052290,16081193	antisense
MSTRG.11346.1	5	-	19405052	19411878	5	953,104,35,376,80	19405052,19407133,19410665,19411322,19411798	bidirection
MSTRG.11418.1	5	-	24563017	24567293	3	1596,82,827	24563017,24565687,24566466	overlap with others
MSTRG.11477.1	5	-	27886475	27963732	7	7312,422,139,198,30,25262,135	27886475,27895247,27897165,27900046,27928433,27932858,27963597	antisense
MSTRG.11673.18	5	-	44350880	44389365	4	59476925154243	44350880,44381827,44388869,44389122	overlap with others
MSTRG.11685.1	5	-	44975773	44992310	2	802322	44975773,44989988	intron
MSTRG.11709.1	5	+	46700171	46701029	1	858	46700171	intron
MSTRG.11751.1	5	-	50249607	50266848	11	1398,186,122,156,111,133,93,101,75,109,464	50249607,50252448,50253957,50256262,50257611,50258251,50259527,50260512,50261493,50264804,50266384	overlap with others
MSTRG.11809.6	5	-	54176766	54228404	3	102434297636	54176766,54199631,54227768	overlap with others
MSTRG.11831.8	5	-	55415541	55429031	3	895202155	55415541,55427473,55428876	bidirection
MSTRG.11871.1	5	+	57847536	57904158	2	10101579	57847536,57902579	antisense
MSTRG.11992.1	6	+	9266744	9273522	2	1143586	9266744,9272936	overlap with others
MSTRG.11998.2	6	+	9291144	9300005	2	149319	9291144,9299686	antisense
MSTRG.11997.2	6	-	9290989	9300672	4	732,27,643,86	9290989,9292207,9299471,9300586	bidirection
MSTRG.11997.6	6	-	9299462	9300672	2	640,86	9299462,9300586	bidirection
MSTRG.12079.1	6	+	12013317	12066376	4	104143269273	12013317,12013496,12065706,12066103	intergenic
MSTRG.12035.1	6	+	11105928	11108033	2	178337	11105928,11107696	intergenic
MSTRG.12148.4	6	-	17733495	17751971	2	18167164	17733495,17751807	overlap with others
MSTRG.12154.1	6	-	18285354	18417400	7	12620,133,208,129,88,200,368	18285354,18302924,18307196,18325578,18394067,18406423,18417032	overlap with others
MSTRG.12260.1	6	+	22948095	22952071	2	521385	22948095,22951686	intergenic
MSTRG.12350.4	6	-	29664214	29679760	8	182,107,90,103,37,91,319,318	29664214,29664739,29675072,29676830,29677382,29677916,29678886,29679442	bidirection
MSTRG.12563.2	7	-	11570762	11631574	47	652,135,109,94,81,4720,65,197,72,86,82,132,81,78,8514,97,150,62,46,177,123,158,118,168,134,78,112,165,99,66,203,67,71,129,132,163,66,181,172,174,78,97,169,361,920,155,87	11570762,11572348,11573551,11574467,11575479,11576337,11582787,11583930,11584578,11585636,11586958,11587680,11588342,11589083,11590073,11599965,11600348,11601074,11602577,11603020,11604043,11604876,11605583,11606727,11608945,11609183,11609573,11610990,11611581,11613391,11613593,11613990,11614432,11614863,11615214,11616125,11618833,11620717,11621286,11622435,11623574,11624034,11624534,11625460,116…	overlap with others
MSTRG.12570.3	7	-	12026667	12034231	12	459,73,133,106,141,86,46,155,116,107,95,265	12026667,12027870,12028663,12029563,12029781,12030111,12030793,12031614,12032246,12033119,12033781,12033966	bidirection
MSTRG.12591.3	7	-	12812362	13182726	24	2135,4703,80,136,297,111,235,207,45,116,100,130,171,186,129,140,356,126,87,92,110,172,102,317	12812362,12814602,12844047,12862991,12891361,12909891,12949685,12950908,12979049,12991218,12993411,12999921,13003022,13008591,13019968,13020856,13022580,13026809,13030388,13038117,13067604,13079564,13165383,13182409	overlap with others
MSTRG.12658.5	7	-	18254957	18268106	7	582,96,90,124,133,131,8096	18254957,18256199,18258043,18258528,18258777,18259449,18260010	bidirection
MSTRG.12697.1	7	-	22167416	22175135	2	119372	22167416,22174763	antisense
MSTRG.12722.7	7	-	22362094	22370577	3	1113,136,51	22362094,22364285,22370526	bidirection
MSTRG.12722.6	7	-	22362094	22368289	2	377636	22362094,22367653	bidirection
MSTRG.12741.3	7	-	22690674	22692262	3	807175231	22690674,22691568,22692031	antisense
MSTRG.12747.1	7	+	22719492	22720570	2	276149	22719492,22720421	overlap with others
MSTRG.12775.1	7	+	26352599	26364823	2	208110077	26352599,26354746	bidirection
MSTRG.12842.3	7	+	33569189	33584998	2	665682	33569189,33584316	overlap with others
MSTRG.12857.1	7	-	34965956	35027723	2	5051148	34965956,35027575	overlap with others
MSTRG.12942.17	8	-	4132267	4162452	5	311,126,90,88,432	4132267,4134430,4137341,4140875,4162020	antisense
MSTRG.12957.2	8	-	4477830	4529975	28	2027,54,46,766,10022,56,92,155,105,88,1167,97,75,66,92,56,21,106,108,68,125,121,148,141,146,102,109,293	4477830,4480297,4481814,4482150,4483037,4493218,4494196,4494623,4496517,4498525,4499269,4501374,4502025,4504080,4504828,4505515,4505780,4508007,4508604,4509383,4509929,4510272,4512338,4512663,4515771,4517198,4519517,4529682	overlap with others
MSTRG.12980.4	8	-	5256149	5325555	3	2979437026275	5256149,5286048,5325280	overlap with others
MSTRG.13027.8	8	-	7148516	7318292	19	1242,21849,42,144,126,75,114,151,8904,145,167,103,67,111,161,175,211,193,165	7148516,7164508,7202683,7214348,7215622,7219231,7228143,7285567,7289083,7299638,7303792,7305679,7307978,7312524,7313662,7314524,7315331,7316632,7318127	bidirection
MSTRG.13106.11	8	-	14082531	14104087	11	157,89,100,44,89,178,203,135,116,70,82	14082531,14083300,14085052,14096959,14097615,14099367,14100538,14101337,14102871,14103084,14104005	bidirection
MSTRG.13106.9	8	-	14082525	14104101	11	163,89,178,203,135,115,43,70,116,70,96	14082525,14083300,14085052,14086222,14086999,14088517,14088730,14101402,14102871,14103084,14104005	bidirection
MSTRG.13106.2	8	-	14082427	14104160	8	261,89,178,203,135,116,70,155	14082427,14083300,14085052,14086222,14086999,14102871,14103084,14104005	bidirection
MSTRG.13106.8	8	-	14082525	14104101	8	163,89,178,203,135,116,70,96	14082525,14083300,14099367,14100538,14101337,14102871,14103084,14104005	bidirection
MSTRG.13176.2	8	-	19752319	19767861	8	4037,137,106,57,81,191,62,9125	19752319,19756773,19757060,19757514,19757765,19757982,19758573,19758736	overlap with others
MSTRG.13357.1	8	+	28745241	28745700	1	459	28745241	intergenic
MSTRG.13384.3	8	-	29930145	29932214	6	120,85,122,315,52,311	29930145,29930358,29930514,29931139,29931760,29931903	antisense
MSTRG.13444.3	9	-	3638765	3647877	5	444139162154132	3638765,3639524,3640004,3647516,3647745	bidirection
MSTRG.13444.2	9	-	3638765	3647994	5	444139162154249	3638765,3639524,3647282,3647516,3647745	bidirection
MSTRG.13422.1	9	+	1683305	1733445	2	6911891	1683305,1732554	antisense
MSTRG.13439.1	9	-	3427460	3430934	13	253,40,64,73,71,270,83,97,105,155,83,165,140	3427460,3427808,3427945,3428108,3428326,3428516,3428873,3429027,3429202,3429573,3429798,3429952,3430794	bidirection
MSTRG.13467.2	9	-	4670965	4675356	5	391,101,214,815,55	4670965,4672410,4673286,4674399,4675301	antisense
MSTRG.13517.1	9	+	7952590	7954533	1	1943	7952590	intergenic
MSTRG.13543.7	9	-	8499449	8610262	49	8165,139,101,2602,147,114,123,107,58,216,111,183,138,113,125,102,48,67,115,946,117,635,97,84,147,72,114,70,3266,122,124,93,66,188,80,123,83,123,222,1010,86,184,135,132,73,83,90,120,663	8499449,8510589,8511009,8511810,8514811,8520524,8521590,8522158,8524052,8524847,8525606,8526573,8528340,8529145,8530866,8533121,8533866,8534675,8534887,8535087,8536415,8536657,8538957,8541107,8543100,8543698,8544403,8545881,8547799,8551722,8551994,8554024,8554769,8555367,8558991,8560320,8565215,8565876,8566664,8568388,8570814,8572509,8576896,8577307,8577710,8582691,8590952,8597806,8609599	overlap with others
MSTRG.13578.1	9	-	12964485	12965226	3	249,96,242	12964485,12964818,12964984	overlap with others
MSTRG.13606.1	9	-	14936388	14942652	5	2584,35,156,330,213	14936388,14939710,14940030,14940876,14942439	overlap with others
MSTRG.13719.3	9	-	20661327	20700342	9	736,90,87,98,205,195,231,268,18516	20661327,20663375,20664657,20670354,20674377,20675626,20678173,20680244,20681826	bidirection
MSTRG.2134.1	10	-	768791	777282	2	454353	768791,776929	overlap with others
MSTRG.2322.4	10	-	10716548	10719118	8	173,92,107,72,187,46,55,359	10716548,10716827,10717139,10717713,10717972,10718266,10718514,10718759	bidirection
MSTRG.2322.3	10	-	10716431	10719085	8	290,92,107,72,187,46,45,326	10716431,10716827,10717139,10717713,10717972,10718266,10718514,10718759	bidirection
MSTRG.2322.2	10	-	10716431	10719085	7	290,92,107,72,187,46,571	10716431,10716827,10717139,10717713,10717972,10718266,10718514	bidirection
MSTRG.2385.20	10	-	13973981	14065971	30	5871,313,450,51,45,71,165,180,83,182,77,249,118,126,251,147,113,136,67,68,172,106,43,109,184,6488,137,82,16824,121	13973981,13980650,13982421,13983376,13984329,13984808,13986663,13987457,13987988,13988155,13989703,13991140,13991908,13992134,13992734,13993593,13994187,13995107,13996565,13997373,13999740,14004962,14006081,14014463,14015569,14018048,14030483,14034389,14045711,14065850	bidirection
MSTRG.2401.1	10	+	16755036	16779730	1	24694	16755036	antisense
MSTRG.2402.1	10	+	16788593	16793480	1	4887	16788593	antisense
MSTRG.2491.1	10	-	20031635	20035333	6	426,108,72,112,92,146	20031635,20032423,20034285,20034837,20035016,20035187	bidirection
MSTRG.2503.1	10	-	20149386	20150401	2	203623	20149386,20149778	bidirection
MSTRG.2505.1	10	-	20157851	20158474	3	183,109,69	20157851,20158108,20158405	overlap with others
MSTRG.2530.5	11	-	494984	498692	6	421,84,106,54,184,102	494984,495652,496208,497283,497954,498590	bidirection
MSTRG.2584.1	11	-	1305073	1382384	22	3169,264,117,178,171,225,90,250,887,192,123,139,149,99,117,87,94,124,216,2155,198,891	1305073,1308596,1308943,1309665,1309999,1310800,1311328,1311778,1313877,1326962,1327585,1330076,1341400,1342155,1345231,1347100,1352070,1352786,1356369,1361464,1370419,1381493	overlap with others
MSTRG.2715.6	11	-	11276682	11281700	6	146,149,114,395,70,394	11276682,11277405,11278745,11279664,11281143,11281306	bidirection
MSTRG.2715.5	11	-	11276682	11281700	5	146149114395557	11276682,11277405,11278745,11279664,11281143	bidirection
MSTRG.2730.4	11	-	11595601	11598282	3	329671151	11595601,11597384,11598131	bidirection
MSTRG.2730.2	11	-	11595601	11598282	2	329898	11595601,11597384	bidirection
MSTRG.2783.1	11	-	17808952	17845539	6	23,256,132,168,80,57	17808952,17841437,17842432,17843663,17844698,17845482	overlap with others
MSTRG.2797.3	11	-	18183821	18231703	11	4605,1130,3185,106,126,156,63,96,119,198,157	18183821,18190061,18191542,18195428,18205890,18225879,18226600,18226818,18228325,18230826,18231546	overlap with others
MSTRG.2822.3	11	-	18990711	18992892	5	269181295209150	18990711,18991055,18991317,18991724,18992742	bidirection
MSTRG.2822.2	11	-	18990711	18992892	5	269181295310150	18990711,18991055,18991317,18991724,18992742	bidirection
MSTRG.2926.5	12	-	2262153	2270313	3	241,216,53	2262153,2262509,2270260	bidirection
MSTRG.2962.1	12	+	2961558	2964107	1	2549	2961558	antisense
MSTRG.2974.2	12	-	3138597	3141705	9	2.48147e+26	3138597,3138920,3139409,3139761,3140164,3140530,3140823,3141218,3141471	bidirection
MSTRG.3036.7	12	-	6711762	6763403	12	225,141,1160,9786,80,3695,6224,90,598,169,171,121	6711762,6717512,6718723,6720485,6730717,6731236,6735742,6743228,6752071,6753619,6758544,6763282	overlap with others
MSTRG.3152.1	12	+	14289577	14299943	1	10366	14289577	overlap with others
MSTRG.3106.1	12	-	11285874	11290590	4	167,88,56,1158	11285874,11288221,11289302,11289432	antisense
MSTRG.3192.1	12	-	19516152	19519610	7	207,104,150,135,75,719,180	19516152,19516692,19517090,19517454,19517893,19518451,19519430	bidirection
MSTRG.3338.1	13	-	10196747	10198547	5	280,79,114,226,185	10196747,10197469,10197766,10197956,10198362	bidirection
MSTRG.3385.3	13	-	12146903	12153023	5	129,108,99,123,480	12146903,12147754,12148966,12150696,12152543	overlap with others
MSTRG.3405.2	13	-	13149799	13150515	2	208202	13149799,13150313	antisense
MSTRG.3546.1	14	-	976633	979008	3	516232890	976633,977604,978118	bidirection
MSTRG.3608.2	14	-	4212947	4214307	2	294996	4212947,4213311	bidirection
MSTRG.3618.2	14	-	4414473	4416298	4	166117108132	4414473,4414982,4415312,4416166	bidirection
MSTRG.3626.1	14	-	4678278	4684655	5	2811,249,117,181,68	4678278,4681675,4682463,4683377,4684587	overlap with others
MSTRG.3724.4	14	-	7460682	7463766	5	420,64,174,194,450	7460682,7461174,7461458,7462397,7463316	bidirection
MSTRG.4076.5	15	-	7214058	7223697	7	457,44,51,199,916,2721,105	7214058,7215095,7216012,7217039,7218097,7220791,7223592	bidirection
MSTRG.4180.2	15	-	9921638	9938727	5	437855101110199	9921638,9936696,9937937,9938269,9938528	antisense
MSTRG.4180.1	15	-	9861875	9938694	5	22855101110166	9861875,9936696,9937937,9938269,9938528	antisense
MSTRG.4195.1	15	-	10035565	10038278	4	1805,79,35,243	10035565,10037452,10037932,10038035	bidirection
MSTRG.4102.8	15	-	7973352	7978056	8	589,97,91,81,66,86,103,110	7973352,7975679,7976069,7976305,7976510,7976669,7977718,7977946	bidirection
MSTRG.4102.9	15	-	7973352	7990581	5	589,36,90,82,766	7973352,7975679,7984471,7985912,7989815	bidirection
MSTRG.4102.1	15	-	7973333	7986092	5	608,32,44,53,180	7973333,7975679,7981636,7984508,7985912	bidirection
MSTRG.4102.13	15	-	7973359	7978408	4	582,36,291,462	7973359,7975679,7977530,7977946	bidirection
MSTRG.4102.14	15	-	7973359	7994425	4	582,34,130,310	7973359,7975679,7984466,7994115	bidirection
MSTRG.4102.2	15	-	7973333	7978408	4	608,31,296,462	7973333,7975679,7977525,7977946	bidirection
MSTRG.4102.37	15	-	7973433	7987664	4	508,34,17,296	7973433,7975679,7984466,7987368	bidirection
MSTRG.4102.26	15	-	7973395	7978104	4	546,32,292,158	7973395,7975679,7977529,7977946	bidirection
MSTRG.4102.16	15	-	7973359	7978098	4	582,33,288,152	7973359,7975679,7977533,7977946	bidirection
MSTRG.4102.18	15	-	7973359	7978077	4	582,38,283,131	7973359,7975679,7977538,7977946	bidirection
MSTRG.4102.36	15	-	7973433	7978098	4	508,39,288,152	7973433,7975679,7977533,7977946	bidirection
MSTRG.4102.22	15	-	7973362	7990800	4	579,37,293,41	7973362,7975679,7990288,7990759	bidirection
MSTRG.4102.3	15	-	7973352	7986119	4	589,34,42,260	7973352,7975679,7984466,7985859	bidirection
MSTRG.4102.25	15	-	7973395	7978194	4	546,34,293,248	7973395,7975679,7977528,7977946	bidirection
MSTRG.4102.4	15	-	7973352	7994195	3	589,33,214	7973352,7975679,7993981	bidirection
MSTRG.4102.5	15	-	7973352	7980670	3	589,34,200	7973352,7975679,7980470	bidirection
MSTRG.4102.6	15	-	7973352	7994413	3	589,34,132	7973352,7975679,7994281	bidirection
MSTRG.4102.20	15	-	7973361	7984664	3	580,34,195	7973361,7975679,7984469	bidirection
MSTRG.4102.24	15	-	7973395	7990501	3	546,36,217	7973395,7975679,7990284	bidirection
MSTRG.4102.41	15	-	7973443	7990584	3	498,33,303	7973443,7975679,7990281	bidirection
MSTRG.4102.17	15	-	7973359	7995767	3	582,31,302	7973359,7975679,7995465	bidirection
MSTRG.4102.35	15	-	7973419	7989793	3	522,34,152	7973419,7975679,7989641	bidirection
MSTRG.4102.12	15	-	7973352	7991248	3	589,32,294	7973352,7975679,7990954	bidirection
MSTRG.4102.10	15	-	7973352	7984664	3	589,33,196	7973352,7975679,7984468	bidirection
MSTRG.4102.27	15	-	7973395	7990479	3	546,38,187	7973395,7975679,7990292	bidirection
MSTRG.4102.40	15	-	7973433	7980656	3	508,38,188	7973433,7975679,7980468	bidirection
MSTRG.4102.23	15	-	7973362	7980668	3	579,32,200	7973362,7975679,7980468	bidirection
MSTRG.4102.38	15	-	7973433	7994368	3	508,39,82	7973433,7975679,7994286	bidirection
MSTRG.4102.11	15	-	7973352	7980670	3	589,33,198	7973352,7975679,7980472	bidirection
MSTRG.4102.21	15	-	7973361	7994184	3	580,39,197	7973361,7975679,7993987	bidirection
MSTRG.4097.1	15	-	7999791	8002344	3	658236594	7999791,8000989,8001750	bidirection
MSTRG.4099.2	15	-	8005309	8010096	7	221,140,75,360,345,317,353	8005309,8005743,8006398,8007479,8008020,8009183,8009743	overlap with others
MSTRG.4100.1	15	-	8013910	8015309	4	296154181182	8013910,8014596,8014870,8015127	overlap with others
MSTRG.4146.4	15	-	9047762	9052377	8	710,168,131,170,70,176,124,305	9047762,9049282,9049660,9050255,9050922,9051191,9051825,9052072	bidirection
MSTRG.4164.1	15	-	9334848	9338341	4	2453104167195	9334848,9337653,9337871,9338146	antisense
MSTRG.4210.1	15	-	10861526	10872814	15	220,233,128,777,170,140,107,84,61,96,189,60,44,76,90	10861526,10861988,10862295,10862770,10863617,10863869,10864080,10864285,10864442,10864736,10870905,10871165,10871325,10871549,10872724	overlap with others
MSTRG.4216.1	15	-	10982698	11057864	21	2892,89,111,1402,146,171,186,196,112,132,206,114,97,167,83,117,90,78,78,44,199	10982698,10988738,10989297,10991120,10993217,10995403,10996932,10998751,11000081,11002124,11002479,11009002,11010927,11014644,11017147,11023948,11025294,11025775,11030146,11057147,11057665	antisense
MSTRG.4216.3	15	-	10982705	11057858	19	6122,111,1402,146,171,186,196,112,132,206,114,97,167,83,117,90,78,78,193	10982705,10989297,10991120,10993217,10995403,10996932,10998751,11000081,11002124,11002479,11009002,11010927,11014644,11017147,11023948,11025294,11025775,11030146,11057665	bidirection
MSTRG.4216.4	15	-	10982754	11057847	18	2836,89,2243,171,2015,112,132,206,114,97,167,83,117,90,78,78,44,182	10982754,10988738,10991120,10995403,10996932,11000081,11002124,11002479,11009002,11010927,11014644,11017147,11023948,11025294,11025775,11030146,11057147,11057665	bidirection
MSTRG.4221.2	15	-	11119117	11160713	17	1349,45,160,128,106,218,123,114,75,135,76,83,69,84,123,126,173	11119117,11126155,11127999,11129898,11134564,11136027,11136625,11139123,11140699,11142978,11143415,11144194,11144742,11149169,11151364,11152371,11160540	overlap with others
MSTRG.4246.1	15	-	12649916	12653063	11	532,163,153,406,161,95,215,101,159,94,197	12649916,12650519,12650809,12651055,12651537,12651760,12651923,12652246,12652459,12652686,12652866	overlap with others
MSTRG.4249.3	17	-	527325	552124	10	727,105,102,72,75,60,72,49,3292,148	527325,528760,529581,529773,530037,531075,531461,536416,548499,551976	bidirection
MSTRG.4249.5	17	-	527325	537893	9	727,105,102,72,75,60,72,49,724	527325,528760,529581,529773,530037,531075,531461,536416,537169	bidirection
MSTRG.4249.9	17	-	539375	553691	4	395148105549	539375,539955,552813,553142	bidirection
MSTRG.4253.5	17	-	731284	734992	7	165,115,71,146,66,32,196	731284,732218,733016,733173,734095,734448,734796	bidirection
MSTRG.4253.3	17	-	731284	734992	6	165,71,146,66,32,130	731284,733016,733173,734095,734448,734862	bidirection
MSTRG.4295.1	16	-	52132	56430	10	343,104,170,186,87,108,96,152,90,532	52132,52567,52993,53504,53760,54073,54523,54760,55411,55898	overlap with others
MSTRG.4296.1	16	-	56456	60995	8	256,78,901,133,90,103,75,82	56456,57174,57897,58935,60064,60258,60504,60913	overlap with others
MSTRG.4296.5	16	-	58545	60995	7	253,133,90,90,103,75,82	58545,58935,59760,60064,60258,60504,60913	bidirection
MSTRG.4296.7	16	-	58545	60995	7	253,133,476,90,103,75,82	58545,58935,59374,60064,60258,60504,60913	bidirection
MSTRG.4324.5	16	-	240167	311354	15	109,120,76,74,140,139,165,174,117,129,168,115,289,88,160	240167,306734,307056,307228,307392,308106,308365,308603,309055,309258,309468,310423,310678,311032,311194	antisense
MSTRG.4324.6	16	-	240167	311341	14	226,76,74,140,139,165,174,117,129,168,115,289,88,147	240167,240576,240748,240912,241599,241858,242096,242464,242666,309468,310423,310678,311032,311194	antisense
MSTRG.4324.4	16	-	240151	311361	14	242,76,74,140,139,165,174,117,129,168,115,289,88,167	240151,240576,307228,307392,308106,308365,308603,309055,309258,309468,310423,310678,311032,311194	antisense
MSTRG.4324.3	16	-	240046	311432	14	347,76,74,140,139,165,174,117,129,243,115,289,88,238	240046,240576,240748,240912,241599,241858,242096,242464,242666,242877,310423,310678,311032,311194	antisense
MSTRG.4299.1	16	-	77713	81797	10	7.99137e+29	77713,78587,78791,79018,79511,79714,80122,80398,80767,81691	overlap with others
MSTRG.4303.3	16	-	109676	585824	9	164,24,111,282,49,49,182,270,591	109676,109933,110050,110243,110611,117422,584441,584731,585233	antisense
MSTRG.4324.12	16	-	308376	311341	9	154,174,117,156,168,115,289,88,147	308376,308603,309055,309258,309468,310423,310678,311032,311194	antisense
MSTRG.4303.5	16	-	109676	585354	7	164,24,111,181,98,270,121	109676,109933,110050,110243,584525,584731,585233	antisense
MSTRG.4301.4	16	-	87313	89836	7	546,33,33,108,273,766,42	87313,88016,88208,88358,88539,88911,89794	bidirection
MSTRG.4303.1	16	-	109676	117945	7	164,24,111,282,49,241,99	109676,109933,110050,110243,110611,117517,117846	antisense
MSTRG.4301.8	16	-	87694	89889	7	165,33,108,273,273,264,95	87694,88208,88358,88539,88911,89413,89794	bidirection
MSTRG.4303.4	16	-	109676	585354	7	164,24,111,97,182,270,121	109676,109933,110050,110243,584441,584731,585233	antisense
MSTRG.4301.2	16	-	87301	89836	6	558,33,33,108,273,925	87301,88016,88208,88358,88539,88911	bidirection
MSTRG.4302.4	16	-	90605	93272	6	95,36,120,285,282,214	90605,90784,91123,91317,92525,93058	bidirection
MSTRG.4354.4	16	-	424514	503397	6	128,107,182,64,47,69	424514,424865,425227,428662,437472,503328	antisense
MSTRG.4301.1	16	-	86766	89066	5	1093,33,108,176,155	86766,88208,88358,88539,88911	bidirection
MSTRG.4301.23	16	-	458442	492633	5	1536147102176100	458442,460136,479970,480153,492530	antisense
MSTRG.4301.26	16	-	460543	481070	3	198275274	460543,460836,480796	antisense
MSTRG.4365.4	16	-	623124	630305	3	145131695	623124,629284,629610	overlap with others
MSTRG.4375.1	16	-	610720	611234	1	514	610720	antisense
MSTRG.4378.1	16	-	614863	615503	1	640	614863	antisense
MSTRG.4345.2	16	+	385937	492418	3	1411771467	385937,405701,490951	antisense
MSTRG.4380.1	16	+	634187	636377	1	2190	634187	intergenic
MSTRG.4268.1	17	-	1019683	1040397	9	3169,149,178,360,75,75,99,79,2538	1019683,1023400,1025100,1026047,1027115,1027976,1036876,1037352,1037859	overlap with others
MSTRG.4270.1	17	-	1056137	1057745	3	434,125,96	1056137,1057199,1057649	bidirection
MSTRG.4387.1	17	-	1973051	1997143	6	3411,169,73,153,74,371	1973051,1977092,1977658,1979916,1984539,1996772	bidirection
MSTRG.4425.4	17	-	3145493	3187332	20	1283,164,162,97,152,133,131,144,120,144,123,264,90,186,270,157,116,264,1314,463	3145493,3147439,3148161,3148949,3149506,3150748,3151395,3151830,3152315,3153538,3154461,3178736,3179369,3179988,3180508,3181374,3181633,3182621,3184640,3186869	bidirection
MSTRG.4425.8	17	-	3178079	3187332	8	921,90,186,270,160,116,264,463	3178079,3179369,3179988,3180508,3181374,3181633,3182621,3186869	overlap with others
MSTRG.4435.1	17	-	5331811	5357664	10	3245,151,168,108,153,159,112,88,127,482	5331811,5335497,5336056,5336457,5336685,5337586,5338501,5339416,5339592,5357182	overlap with others
MSTRG.4448.1	17	-	5529635	5531840	4	705,95,35,110	5529635,5530617,5531151,5531730	bidirection
MSTRG.4456.2	17	-	6111389	6116397	7	2016,99,131,107,182,235,128	6111389,6113792,6114334,6114877,6115372,6115945,6116269	bidirection
MSTRG.4474.1	17	-	5896299	5921355	9	1436,265,101,6753,93,134,129,142,124	5896299,5898390,5899569,5900076,5910519,5911097,5912391,5912863,5921231	bidirection
MSTRG.4485.1	17	+	6098418	6098985	1	567	6098418	intron
MSTRG.4489.2	17	-	6182873	6284947	15	174,87,8311,137,122,133,110,198,147,129,105,63,148,57,28006	6182873,6191771,6195273,6204451,6205043,6206007,6208163,6221089,6225507,6227339,6239592,6240502,6249792,6252513,6256941	overlap with others
MSTRG.4489.23	17	-	6215754	6267298	9	5533,147,129,105,63,148,57,116,7636	6215754,6225507,6227339,6239592,6240502,6249792,6252513,6256941,6259662	overlap with others
MSTRG.4505.1	17	-	6709264	6712770	6	1534,49,95,143,97,329	6709264,6711222,6711761,6711942,6712156,6712441	bidirection
MSTRG.4554.4	17	+	8206750	8210937	3	827543788	8206750,8208084,8210149	bidirection
MSTRG.4578.1	17	-	8783104	8800413	11	1189,149,178,438,66,72,162,99,85,219,6335	8783104,8785048,8785772,8786316,8787018,8787359,8788893,8790029,8791778,8792393,8794078	bidirection
MSTRG.4578.2	17	-	8783104	8800413	11	1189,149,178,438,69,72,162,99,85,222,6335	8783104,8785048,8785772,8786316,8787018,8787359,8788893,8790029,8791778,8792393,8794078	bidirection
MSTRG.4593.1	17	-	9220716	9231568	6	698,1144,86,87,127,192	9220716,9221475,9223763,9225671,9226475,9231376	antisense
MSTRG.4593.4	17	-	9221992	9231510	4	627,86,87,5035	9221992,9223763,9225671,9226475	antisense
MSTRG.4607.1	17	-	9857652	9879881	9	88,144,152,59,116,141,98,94,100	9857652,9860135,9861617,9872388,9877666,9878759,9879367,9879596,9879781	antisense
MSTRG.4607.2	17	-	9859672	9879881	9	154,144,152,59,116,141,98,94,100	9859672,9860135,9861617,9872388,9877666,9878759,9879367,9879596,9879781	bidirection
MSTRG.4615.3	17	-	10007770	10012219	5	1420,189,82,137,36	10007770,10010910,10011574,10011845,10012183	overlap with others
MSTRG.4660.3	18	-	2134937	2210834	7	497,102,93,125,111,95,277	2134937,2160970,2196547,2197592,2206406,2208080,2210557	bidirection
MSTRG.4758.9	18	-	5156155	5161676	3	3485142514	5156155,5160146,5161162	antisense
MSTRG.4706.1	18	-	4285711	4287839	3	1317105300	4285711,4287361,4287539	antisense
MSTRG.4733.5	18	-	4723735	4760008	15	156,258,2412,102,175,69,201,143,85,118,136,131,177,210,98	4723735,4724275,4724893,4728780,4730018,4730844,4735136,4737643,4739366,4740413,4742121,4742392,4742937,4744399,4759910	overlap with others
MSTRG.4754.2	18	-	5062970	5105694	17	1617,185,70,52,53,63,67,82,140,439,74,58,101,115,56,195,136	5062970,5065635,5066138,5066928,5075709,5076093,5076757,5077677,5080515,5086129,5087279,5088144,5094744,5098978,5099942,5100448,5105558	overlap with others
MSTRG.4783.1	18	-	6515598	6652815	24	200,83,183,126,103,3226,73,67,110,81,180,78,80,182,82,82,78,119,64,48,93,42,85,122	6515598,6516475,6535125,6535932,6558860,6640083,6643829,6644178,6644339,6645055,6645700,6646041,6646640,6647511,6648209,6648815,6649308,6649713,6649948,6650806,6651506,6651682,6652527,6652693	overlap with others
MSTRG.4783.2	18	-	6535057	6652817	23	251,126,103,240,2158,73,67,110,81,180,78,80,182,82,82,78,119,64,48,93,42,85,124	6535057,6535932,6558860,6640083,6641151,6643829,6644178,6644339,6645055,6645700,6646041,6646640,6647511,6648209,6648815,6649308,6649713,6649948,6650806,6651506,6651682,6652527,6652693	overlap with others
MSTRG.4813.1	18	-	7975971	7997446	38	1256,56,80,141,120,95,76,179,92,118,121,92,69,129,111,171,114,138,128,167,193,117,140,91,139,120,176,593,172,148,186,139,227,101,159,211,110,272	7975971,7977732,7977868,7978214,7978515,7978956,7979310,7980120,7980658,7981196,7981640,7981863,7982365,7983128,7983901,7984463,7984898,7985140,7985597,7986277,7987079,7987393,7988006,7988402,7988712,7989112,7989424,7989682,7990755,7991435,7991726,7992263,7992670,7993473,7993729,7994464,7995171,7997174	bidirection
MSTRG.4813.5	18	-	7998755	8021483	34	531,56,80,141,117,95,76,149,92,118,118,92,72,108,114,171,114,138,1828,830,139,120,176,111,59,157,133,634,227,101,556,113,74,172	7998755,7999653,7999800,8000014,8000396,8001141,8001893,8002257,8003101,8003532,8003749,8004810,8005424,8005724,8006004,8006281,8006774,8007396,8007909,8009838,8011120,8011614,8012046,8012513,8013446,8013772,8014542,8015244,8015988,8016886,8017748,8018810,8020326,8021311	overlap with others
MSTRG.4841.3	18	-	9434667	9554342	34	2701,130,117,87,128,107,105,125,115,106,111,184,104,119,159,141,118,141,192,66,75,111,84,102,76,145,101,60,176,147,159,83,103,535	9434667,9438358,9438987,9441730,9441905,9443723,9451850,9453206,9453648,9455111,9460750,9462707,9464009,9468414,9475254,9475863,9477383,9479580,9480995,9481816,9482479,9485900,9487410,9490817,9493642,9501524,9502585,9510594,9516903,9523547,9526906,9542701,9545393,9553807	overlap with others
MSTRG.4858.4	18	-	9950198	9953682	10	458,105,440,98,73,86,49,105,91,237	9950198,9950815,9951302,9952007,9952453,9952599,9952870,9952989,9953250,9953445	overlap with others
MSTRG.4858.3	18	-	9949255	9953723	9	1401,105,440,98,73,320,105,91,278	9949255,9950815,9951302,9952007,9952453,9952599,9952989,9953250,9953445	overlap with others
MSTRG.4864.1	18	-	10000400	10006571	7	61,1378,66,99,119,47,33	10000400,10002705,10005853,10006029,10006210,10006404,10006538	antisense
MSTRG.4895.1	18	+	10506519	10508330	2	626182	10506519,10508148	overlap with others
MSTRG.4890.1	18	-	10509300	10511249	4	415,79,336,186	10509300,10509869,10510461,10511063	overlap with others
MSTRG.4902.1	18	-	10608470	10618855	12	1685,174,172,200,85,108,102,114,123,96,98,47	10608470,10610864,10611514,10612012,10612851,10613192,10614378,10614791,10615027,10616751,10618340,10618808	bidirection
MSTRG.4919.3	18	-	10795224	10814127	18	2111,111,170,266,323,64,68,270,117,82,138,139,81,104,124,99,76,4527	10795224,10798530,10799350,10799694,10800452,10800860,10801174,10802080,10803322,10803937,10804600,10805090,10805638,10806222,10807317,10808234,10808789,10809600	bidirection
MSTRG.4919.4	18	-	10795224	10814118	17	2111,111,170,266,323,64,68,270,117,82,1119,104,124,99,76,85,63	10795224,10798530,10799350,10799694,10800452,10800860,10801174,10802080,10803322,10803937,10804600,10806222,10807317,10808234,10808789,10809600,10814055	bidirection
MSTRG.4972.1	19	-	1070767	1148630	7	3364,168,96,138,186,118,1563	1070767,1074378,1083295,1084573,1087814,1140820,1147067	antisense
MSTRG.4939.2	19	-	145260	154114	12	528,98,83,134,108,70,888,43,57,109,105,123	145260,146241,146417,147079,147715,149088,149946,151348,152299,153068,153589,153991	bidirection
MSTRG.4939.1	19	-	145260	154114	11	528,98,83,744,70,888,43,57,109,105,123	145260,146241,146417,147079,149088,149946,151348,152299,153068,153589,153991	bidirection
MSTRG.4941.3	19	-	159911	169250	12	2012,80,171,97,76,1114,153,122,249,185,131,202	159911,162341,162642,163592,163797,164271,165752,166723,167976,168562,168820,169048	overlap with others
MSTRG.4941.1	19	-	159474	169253	12	2449,80,171,97,76,1114,153,122,157,185,131,205	159474,162341,162642,163592,163797,164271,165752,166723,167976,168562,168820,169048	overlap with others
MSTRG.4951.2	19	-	394791	397524	4	640112243682	394791,395834,396432,396842	overlap with others
MSTRG.4956.1	19	-	510412	515852	2	37781578	510412,514274	bidirection
MSTRG.4956.3	19	-	510412	512120	2	1455102	510412,512018	bidirection
MSTRG.4958.1	19	-	520175	523042	4	1938,56,107,97	520175,522505,522632,522945	bidirection
MSTRG.4958.2	19	-	520175	523042	4	412,54,234,97	520175,522059,522505,522945	bidirection
MSTRG.4958.3	19	-	520175	523042	4	412,54,56,410	520175,522059,522505,522632	bidirection
MSTRG.4963.2	19	-	612916	657394	20	2862,89,111,1231,155,171,186,196,112,129,97,71,114,97,167,83,117,90,68,3793	612916,616076,616539,617010,618602,618878,620710,621376,621903,622319,622682,622808,628079,634292,635736,636111,636828,638682,645332,653601	bidirection
MSTRG.4987.1	19	-	2832810	2838938	12	805,88,63,60,56,31,39,44,49,44,37,88	2832810,2834401,2834791,2834970,2835193,2835462,2835905,2836320,2836633,2837317,2838252,2838850	overlap with others
MSTRG.4987.2	19	-	2832810	2838938	12	698,88,63,60,56,31,39,44,49,44,37,88	2832810,2834401,2834791,2834970,2835193,2835462,2835905,2836320,2836633,2837317,2838252,2838850	overlap with others
MSTRG.4986.1	19	+	2832799	2834395	1	1596	2832799	intergenic
MSTRG.4995.1	19	-	3177599	3181440	3	999945187	3177599,3180056,3181253	antisense
MSTRG.5004.1	19	-	3406914	3409385	7	211,135,64,115,64,171,133	3406914,3407493,3407746,3407940,3408565,3408953,3409252	bidirection
MSTRG.5015.1	19	-	4125578	4128857	3	7021981306	4125578,4126873,4127551	bidirection
MSTRG.5029.1	19	-	4313994	4320005	4	1474151402648	4313994,4317514,4318016,4319357	bidirection
MSTRG.5037.5	19	-	4477146	4492384	19	562,92,172,147,75,143,834,88,80,132,156,169,78,167,152,198,138,550,73	4477146,4478474,4479217,4480442,4481161,4482051,4482585,4484244,4484773,4485618,4486184,4486972,4487253,4487936,4489006,4489606,4490750,4491547,4492311	bidirection
MSTRG.5054.1	19	-	4883136	4892448	14	318,126,154,91,164,66,55,176,110,1131,160,226,462,801	4883136,4884020,4884226,4884691,4885198,4885589,4886149,4886544,4887185,4888001,4889491,4890226,4890911,4891647	bidirection
MSTRG.5092.1	19	-	5413786	5420932	10	815,124,117,133,164,183,1159,90,142,189	5413786,5415289,5415751,5416300,5417122,5417592,5418050,5420225,5420534,5420743	antisense
MSTRG.5107.4	19	-	5857292	5862323	10	1371,81,150,390,113,62,47,78,128,427	5857292,5858953,5859313,5859669,5860186,5860758,5861179,5861525,5861694,5861896	bidirection
MSTRG.5094.5	19	-	5882401	5910343	12	1182,139,83,5805,162,165,133,121,388,73,182,501	5882401,5883867,5884510,5885097,5891923,5892762,5893623,5894704,5895405,5897305,5909395,5909842	bidirection
MSTRG.5094.6	19	-	5882407	5910343	5	1.5994e+19	5882407,5884510,5890085,5895405,5909842	bidirection
MSTRG.5128.1	19	-	6342538	6346413	3	941,73,765	6342538,6344583,6345648	bidirection
MSTRG.5163.9	19	-	7086951	7089343	3	120104210	7086951,7087916,7089133	bidirection
MSTRG.5163.6	19	-	7086943	7089345	3	263213204	7086943,7087852,7089141	bidirection
MSTRG.5163.15	19	-	7086971	7089339	3	207172203	7086971,7087864,7089136	bidirection
MSTRG.5163.8	19	-	7086951	7089343	3	120135210	7086951,7087916,7089133	bidirection
MSTRG.5163.10	19	-	7086959	7089342	2	219209	7086959,7089133	bidirection
MSTRG.5220.15	19	-	8993138	9018717	11	3980,66,74,68,151,178,128,127,134,1687,3816	8993138,8997234,8998106,8999605,8999835,9000335,9001298,9002008,9003241,9005276,9014901	bidirection
MSTRG.6583.1	20	-	481570	485308	3	585239223	481570,484069,485085	overlap with others
MSTRG.6598.1	20	-	904134	959757	18	3744,184,400,196,100,170,159,99,183,279,174,177,108,385,80,85,172,83	904134,909450,910993,913685,917686,924902,925856,928604,931596,938463,946779,947753,948488,948959,952329,953145,953446,959674	antisense
MSTRG.6606.2	20	-	1217949	1251928	31	288,48,114,156,2940,155,121,123,325,160,302,144,135,180,170,128,194,231,147,145,183,179,147,99,97,228,107,166,83,69,126	1217949,1219853,1220076,1220602,1221403,1225436,1226657,1227035,1227564,1228670,1231639,1233090,1233534,1234758,1235690,1236029,1238638,1240328,1240722,1241154,1242200,1242795,1243286,1244421,1244999,1245626,1247119,1247868,1249231,1249973,1251802	overlap with others
MSTRG.6606.1	20	-	1217504	1251928	31	733,48,114,156,2940,155,121,128,325,160,302,144,135,180,170,128,194,231,147,145,183,179,147,99,97,228,107,166,83,69,126	1217504,1219853,1220076,1220602,1221403,1225436,1226657,1227035,1227564,1228670,1231639,1233090,1233534,1234758,1235690,1236029,1238638,1240328,1240722,1241154,1242200,1242795,1243286,1244421,1244999,1245626,1247119,1247868,1249231,1249973,1251802	overlap with others
MSTRG.6622.2	20	-	1500633	1518742	3	5241768153	1500633,1516354,1518589	overlap with others
MSTRG.6617.1	20	-	1466909	1467744	1	835	1466909	intron
MSTRG.6642.1	20	-	2800622	2802116	1	1494	2800622	intergenic
MSTRG.6663.4	20	-	5232372	5239684	2	1697055	5232372,5232629	bidirection
MSTRG.6684.1	20	-	5514260	5529355	4	1847,176,68,605	5514260,5516877,5523612,5528750	antisense
MSTRG.6710.2	20	-	6899682	6906458	10	832,61,254,77,74,97,82,80,60,93	6899682,6901527,6902119,6902821,6903209,6904323,6904808,6905560,6906205,6906365	bidirection
MSTRG.6710.3	20	-	6899682	6906458	10	401,47,61,254,77,74,97,82,80,253	6899682,6900467,6901527,6902119,6902821,6903209,6904323,6904808,6905560,6906205	bidirection
MSTRG.6747.7	20	-	9551849	9568020	12	291,72,147,155,57,97,134,91,106,63,209,1287	9551849,9552718,9555179,9555663,9556479,9557524,9557859,9563474,9564625,9565378,9566449,9566733	bidirection
MSTRG.6747.1	20	-	9549591	9568086	11	1826,101,72,147,155,57,134,91,106,63,241	9549591,9552039,9552718,9555179,9555663,9556479,9557859,9563474,9564625,9565378,9567845	overlap with others
MSTRG.6754.1	20	-	9709649	9710579	1	930	9709649	antisense
MSTRG.6755.13	20	-	9737271	9752349	6	757,5965,60,149,146,40	9737271,9738242,9749615,9750548,9751795,9752309	bidirection
MSTRG.6762.2	20	-	9857386	9895824	34	2738,186,177,243,117,138,211,96,164,154,124,116,144,78,78,86,41,114,133,85,75,56,98,79,39,154,66,85,76,61,82,94,199,118	9857386,9863988,9864670,9865559,9867606,9868228,9869037,9870719,9873341,9875080,9876303,9876982,9877781,9879446,9880058,9880368,9881636,9883126,9883392,9884597,9885317,9888020,9888907,9889439,9890147,9890847,9891445,9892459,9893227,9893564,9894207,9894914,9895282,9895706	bidirection
MSTRG.6762.1	20	-	9857386	9896592	33	2738,186,177,243,117,138,211,96,164,2018,144,78,78,86,41,114,133,85,75,56,98,79,39,154,66,85,76,61,82,94,199,118,596	9857386,9863988,9864670,9865559,9867606,9868228,9869037,9870719,9873341,9875080,9877781,9879446,9880058,9880368,9881636,9883126,9883392,9884597,9885317,9888020,9888907,9889439,9890147,9890847,9891445,9892459,9893227,9893564,9894207,9894914,9895282,9895706,9895996	bidirection
MSTRG.6769.1	20	-	9949082	10005509	6	57,991,40,196,345,112	9949082,10002609,10003803,10004020,10004339,10005397	antisense
MSTRG.6799.2	20	-	10288708	10290262	4	407,81,230,126	10288708,10289584,10289830,10290136	antisense
MSTRG.6811.2	20	-	10582450	10603178	6	2.47418e+19	10582450,10592632,10593618,10595480,10600384,10601610	bidirection
MSTRG.6811.1	20	-	10582450	10603182	6	2.47418e+19	10582450,10592632,10593618,10595480,10600384,10601610	bidirection
MSTRG.6813.1	20	-	10617076	10624124	4	273,54,170,223	10617076,10618359,10618761,10623901	overlap with others
MSTRG.6826.2	20	+	10752709	10753432	1	723	10752709	intergenic
MSTRG.6886.2	20	-	14014461	14019536	5	1897108115107440	14014461,14016571,14017484,14018390,14019089	bidirection
MSTRG.6886.1	20	-	14014461	14019536	4	18971028107447	14014461,14016571,14018390,14019089	bidirection
MSTRG.6892.2	21	-	115918	137345	26	1899,123,175,146,155,230,87,122,101,128,116,185,146,174,93,117,180,78,107,109,146,84,89,28,262,208	115918,117891,119310,121189,122741,123068,123379,123695,124594,124800,125276,125487,126198,126994,127370,127557,127823,128083,128302,129903,131259,131607,131854,132877,133000,137137	overlap with others
MSTRG.6896.6	21	-	196193	232385	12	1922,206,177,154,2545,93,413,584,221,139,109,96	196193,198181,198864,199926,200695,203660,204769,207072,208294,209107,231441,232289	antisense
MSTRG.6918.4	21	-	654245	674690	16	1936,89,121,95,121,86,87,44,45,45,80,38,44,42,120,81	654245,656321,656480,656680,657157,657378,659242,659404,659521,659954,660995,661182,661378,668380,668632,674609	antisense
MSTRG.6978.1	21	-	2560686	2578455	15	2711,77,76,1697,73,87,147,79,1596,117,141,172,172,86,32	2560686,2563511,2564348,2564569,2566376,2567356,2568356,2568897,2570026,2574899,2575420,2576769,2577802,2578159,2578423	overlap with others
MSTRG.6978.4	21	-	2560776	2571995	9	2621,77,76,87,147,1314,147,79,1969	2560776,2563511,2564348,2564569,2565214,2566129,2568356,2568897,2570026	overlap with others
MSTRG.6926.1	21	-	927841	958013	13	1584,133,155,125,89,143,110,116,187,246,124,96,647	927841,932145,932431,932983,933268,934042,934478,934994,935243,947059,954637,955501,957366	antisense
MSTRG.6945.4	21	-	1663139	1753291	7	1.89231e+22	1663139,1665093,1667481,1668671,1669779,1670395,1729208	bidirection
MSTRG.6952.1	21	-	2169434	2182255	7	2.33027e+21	2169434,2172341,2173114,2173891,2176374,2181250,2182016	overlap with others
MSTRG.6967.1	21	+	2268727	2284907	2	596010036	2268727,2274871	overlap with others
MSTRG.6972.1	21	+	2345853	2349637	1	3784	2345853	overlap with others
MSTRG.6985.2	21	-	2673197	2700019	17	1351,110,101,152,68,155,132,156,80,97,114,120,193,195,123,210,125	2673197,2674902,2675348,2675663,2676128,2676359,2676791,2677383,2678101,2678718,2679189,2679448,2679660,2680826,2686090,2693167,2699894	bidirection
MSTRG.6985.3	21	-	2673197	2700012	16	1343,110,101,152,68,155,132,156,80,97,114,120,193,195,123,118	2673197,2674902,2675348,2675663,2676128,2676359,2676791,2677383,2678101,2678718,2679189,2679448,2679660,2680826,2686090,2699894	bidirection
MSTRG.6991.13	21	-	3029666	3164205	20	2742,181,147,1611,1379,114,162,200,93,22584,19694,100,125,49,105,97,106,71,471,2393	3029666,3033497,3033948,3035922,3038252,3040262,3041176,3041932,3042903,3044918,3067611,3098570,3099370,3102250,3113561,3116289,3117333,3136927,3147731,3161812	overlap with others
MSTRG.6991.10	21	-	3029646	3197741	16	4032,147,3709,114,956,93,22584,99,100,125,49,4829,97,19665,471,342	3029646,3033948,3035922,3040262,3041176,3042903,3044918,3087206,3098570,3099370,3102250,3108837,3116289,3117333,3147731,3197399	overlap with others
MSTRG.6996.3	21	-	3248854	3258049	6	726,264,195,214,167,54	3248854,3250761,3251429,3252586,3257200,3257995	overlap with others
MSTRG.7003.1	21	-	3569312	3591522	9	2809,82,96,99,136,144,233,158,234	3569312,3572965,3574800,3575028,3576187,3576838,3578034,3578376,3591288	bidirection
MSTRG.7032.1	21	-	4841677	4843143	5	238,107,145,58,51	4841677,4841994,4842202,4842632,4843092	overlap with others
MSTRG.7097.1	21	-	6086544	6090874	4	626,190,256,85	6086544,6087344,6088113,6090789	bidirection
MSTRG.7097.4	21	-	6086544	6088536	4	626,190,93,253	6086544,6087344,6088113,6088283	bidirection
MSTRG.7098.5	21	-	6358185	6379351	6	1399,198,110,73,142,4804	6358185,6365121,6365435,6367295,6371366,6374547	bidirection
MSTRG.7149.1	22	-	1249303	1258257	8	1261,96,71,173,1114,138,146,233	1249303,1252274,1253179,1254325,1254875,1256709,1257513,1258024	antisense
MSTRG.7150.1	22	-	1264836	1273235	11	546,754,168,61,99,120,49,134,186,175,350	1264836,1265760,1266659,1267022,1267813,1268191,1268606,1269074,1269844,1270966,1272885	bidirection
MSTRG.7139.3	22	-	551091	584895	9	1000,92,170,165,178,113,166,23372,176	551091,552383,553009,553781,554210,554679,555167,559268,584719	bidirection
MSTRG.7177.4	22	-	2358175	2376162	15	140,71,123,191,111,122,728,145,191,124,176,84,264,163,241	2358175,2358427,2358582,2358786,2359067,2359277,2359566,2361232,2362690,2363365,2364187,2364592,2365420,2371192,2375921	bidirection
MSTRG.7179.2	22	-	2422471	2429687	3	398750481	2422471,2428394,2429206	overlap with others
MSTRG.7179.1	22	-	2422471	2429688	2	3981294	2422471,2428394	overlap with others
MSTRG.7191.1	22	-	2736729	2750600	15	1948,149,141,137,196,86,175,92,175,114,132,40,92,161,164	2736729,2739453,2741182,2741420,2742039,2742606,2743042,2743463,2744119,2745194,2745670,2746228,2747040,2748743,2750436	overlap with others
MSTRG.7210.1	22	-	3556852	3564252	8	784,163,101,108,105,84,2005,685	3556852,3558315,3558551,3559379,3560618,3561102,3561283,3563567	bidirection
MSTRG.7247.3	23	-	270343	291368	10	799,93,96,126,129,77,94,140,104,95	270343,271732,273690,273862,274484,275241,279532,284613,290105,291273	bidirection
MSTRG.7247.2	23	-	270343	285320	9	799,93,96,126,129,77,94,140,290	270343,271732,273690,273862,274484,275241,279532,284613,285030	bidirection
MSTRG.7247.1	23	-	270343	284774	8	799,93,96,123,129,77,94,161	270343,271732,273690,273862,274484,275241,279532,284613	bidirection
MSTRG.7251.10	23	-	463170	531607	18	330,193,122,3223,130,268,237,294,144,7865,94,271,167,179,106,69,374,89	463170,466314,467881,468946,472926,473580,478378,480376,481575,483296,492525,497834,498859,501216,503871,514283,528631,531518	bidirection
MSTRG.7285.2	23	-	1826036	1836134	8	597,1031,157,2591,122,60,1916,372	1826036,1827130,1828365,1830053,1832781,1833164,1833588,1835762	bidirection
MSTRG.7295.1	23	-	1979868	2010451	9	5.51152e+27	1979868,1985863,1988103,1989680,1990936,1992127,1992790,1996752,2010317	overlap with others
MSTRG.7296.1	23	-	2019802	2021843	2	281426	2019802,2021417	intergenic
MSTRG.7298.1	23	-	2052998	2064456	13	3643,132,154,77,180,156,150,104,99,103,249,58,126	2052998,2056741,2057682,2057914,2058154,2058788,2059513,2059734,2059939,2060168,2060354,2060738,2064330	bidirection
MSTRG.7327.15	23	-	2554615	2558423	4	1943118611145	2554615,2556893,2557325,2558278	overlap with others
MSTRG.7327.14	23	-	2554529	2558423	3	20291043145	2554529,2556893,2558278	overlap with others
MSTRG.7328.3	23	-	2752479	2758479	9	712,67,61,74,155,323,132,98,152	2752479,2753299,2753812,2753995,2754338,2755113,2756203,2756411,2758327	bidirection
MSTRG.7342.1	23	-	3488719	3493461	7	276,111,131,94,114,103,314	3488719,3489594,3491049,3491488,3492052,3492408,3493147	bidirection
MSTRG.7359.3	23	-	4072480	4087807	9	733,150,193,2469,112,173,2544,161,85	4072480,4073816,4074509,4075275,4078295,4078965,4080056,4084717,4087722	bidirection
MSTRG.7364.1	23	-	4152703	4160470	5	4943,376,208,97,199	4152703,4158021,4158506,4159514,4160271	antisense
MSTRG.7367.2	23	-	4166082	4196516	17	10240,200,102,135,195,91,160,185,134,123,120,148,88,135,137,209,7726	4166082,4176918,4178248,4178816,4179278,4179802,4181048,4181476,4182090,4182439,4183499,4183914,4184203,4185448,4186796,4187944,4188790	antisense
MSTRG.7367.4	23	-	4166092	4196516	16	10230,200,102,135,195,91,160,748,1180,148,88,135,137,209,121,6192	4166092,4176918,4178248,4178816,4179278,4179802,4181048,4181476,4182439,4183914,4184203,4185448,4186796,4187944,4188790,4190324	overlap with others
MSTRG.7380.1	23	-	4460734	4463919	2	2098347	4460734,4463572	bidirection
MSTRG.7438.14	24	-	36244	59291	30	1002,87,54,120,39,114,76,78,78,56,50,73,54,462,223,172,203,140,162,189,144,187,152,202,248,164,136,140,143,1799	36244,38109,38686,38984,40294,40821,41608,42746,43117,44225,44401,44976,46823,46951,48416,48744,49450,49966,50325,50785,52017,52554,53611,54036,54656,55003,56114,56373,56908,57492	antisense
MSTRG.7396.5	23	-	5077324	5095259	6	397,75,131,93,690,242	5077324,5078835,5079721,5084518,5086127,5095017	bidirection
MSTRG.7404.1	23	-	5172811	5189684	23	286,147,132,2721,119,343,144,365,23,155,149,174,3058,96,93,75,120,195,171,92,339,146,245	5172811,5173743,5174177,5174872,5178002,5178304,5179162,5179435,5179887,5180009,5180235,5180480,5181136,5184341,5184849,5185483,5185844,5186155,5186629,5187160,5187738,5189006,5189439	antisense
MSTRG.7409.1	23	-	5236626	5242320	10	106,237,37,53,83,122,25,162,107,35	5236626,5238624,5239521,5239793,5240188,5240513,5241066,5241352,5241634,5242285	antisense
MSTRG.7412.2	23	-	5279492	5284301	13	792,142,194,95,136,86,136,93,81,130,176,403,54	5279492,5280527,5280792,5281138,5281547,5281823,5282128,5282461,5282891,5283139,5283507,5283766,5284247	bidirection
MSTRG.7420.1	23	-	5529395	5545428	11	2625,118,110,78,113,112,143,149,97,143,231	5529395,5534221,5534673,5536218,5537342,5537662,5538037,5539042,5539391,5539931,5545197	overlap with others
MSTRG.7467.1	24	-	988997	989911	2	436364	988997,989547	antisense
MSTRG.7478.2	24	-	1654845	1669059	9	3.59018e+27	1654845,1660157,1660430,1660806,1661679,1662314,1662757,1663082,1668317	overlap with others
MSTRG.7487.2	24	-	2518697	2545918	36	38,794,61,75,78,140,170,153,111,200,134,138,80,239,108,106,108,116,98,192,221,135,74,84,57,250,126,73,134,88,62,174,185,163,155,546	2518697,2518890,2519773,2519934,2522622,2522824,2523193,2524104,2524672,2525392,2525751,2526209,2527249,2528040,2529290,2529489,2530122,2530795,2531039,2531459,2533057,2534011,2535074,2537211,2537469,2538384,2538815,2539484,2540215,2541536,2541879,2542371,2543427,2543723,2544909,2545372	overlap with others
MSTRG.7487.1	24	-	2515871	2545920	35	3813,61,75,78,140,170,153,111,200,134,138,80,239,108,106,108,116,98,192,221,135,74,84,57,250,126,73,134,88,62,174,185,163,155,548	2515871,2519773,2519934,2522622,2522824,2523193,2524104,2524672,2525392,2525751,2526209,2527249,2528040,2529290,2529489,2530122,2530795,2531039,2531459,2533057,2534011,2535074,2537211,2537469,2538384,2538815,2539484,2540215,2541536,2541879,2542371,2543427,2543723,2544909,2545372	antisense
MSTRG.7514.1	24	-	3558416	3580291	8	5.56612e+24	3558416,3568246,3568600,3570160,3571471,3574693,3576976,3580090	overlap with others
MSTRG.7528.1	24	-	4284425	4288822	9	970,125,139,121,78,153,112,227,307	4284425,4286049,4286470,4286700,4286912,4287584,4287878,4288136,4288515	bidirection
MSTRG.7532.2	24	-	4421992	4443629	22	1170,199,124,80,79,179,140,192,229,71,215,195,96,2392,74,138,87,163,94,133,75,95	4421992,4423361,4423984,4424485,4424858,4425030,4427289,4428338,4429701,4430155,4430525,4431103,4432387,4432609,4435522,4435971,4437105,4438041,4438371,4439788,4440763,4443534	bidirection
MSTRG.7566.2	24	-	5442229	5447796	6	898,91,145,211,167,341	5442229,5443679,5444140,5444530,5445328,5447455	bidirection
MSTRG.7572.1	24	-	5475476	5483503	9	1.65921e+28	5475476,5477639,5477946,5478381,5478939,5479727,5480312,5480758,5481582	bidirection
MSTRG.7623.2	25	-	1203328	1221737	32	645,195,162,111,187,137,69,78,110,90,124,89,96,190,147,163,139,86,140,83,76,67,151,83,136,100,110,110,77,81,74,292	1203328,1204280,1204580,1204964,1205158,1205740,1206080,1206345,1206633,1206826,1207191,1207542,1207807,1208016,1208472,1208730,1209215,1209742,1210296,1211014,1212766,1212950,1213422,1214107,1214722,1215350,1215955,1219778,1220202,1220585,1220944,1221445	bidirection
MSTRG.7642.2	25	-	1282384	1291995	12	702,258,309,52,1403,99,66,66,65,117,258,275	1282384,1283441,1283770,1284545,1284805,1286402,1286632,1286810,1287007,1287406,1291398,1291720	bidirection
MSTRG.7642.6	25	-	1285803	1293554	8	405,99,66,66,65,117,1900,135	1285803,1286402,1286632,1286810,1287007,1287406,1291398,1293419	bidirection
MSTRG.7642.1	25	-	1282384	1285362	4	848,258,52,657	1282384,1283441,1284545,1284705	bidirection
MSTRG.7674.1	25	+	1811627	1812472	1	845	1811627	intergenic
MSTRG.7683.1	25	-	2074874	2076281	3	169102210	2074874,2075157,2076071	intergenic
MSTRG.7684.1	25	-	2076619	2081130	8	835,147,131,915,80,80,50,267	2076619,2077592,2078459,2079226,2080239,2080541,2080710,2080863	bidirection
MSTRG.7684.3	25	-	2076741	2079476	3	998131250	2076741,2078459,2079226	bidirection
MSTRG.7687.2	25	-	2103502	2114188	7	1026,79,70,63,76,71,83	2103502,2109986,2111702,2111857,2112964,2113797,2114105	bidirection
MSTRG.7689.4	25	-	2123030	2126237	7	340,59,167,54,109,102,185	2123030,2123744,2123895,2124296,2124700,2124990,2126052	bidirection
MSTRG.7694.1	25	-	2168409	2172947	10	978,182,118,102,160,129,121,114,78,234	2168409,2169479,2169816,2170073,2170799,2171932,2172152,2172350,2172553,2172713	bidirection
MSTRG.7743.1	25	+	2546939	2547540	1	601	2546939	antisense
MSTRG.7723.12	25	-	2368225	2383158	17	606,62,84,119,114,100,144,83,167,307,221,84,147,131,182,642,1039	2368225,2369170,2369347,2369872,2370207,2370830,2371090,2371508,2372172,2373027,2373657,2373982,2374559,2377907,2378891,2381182,2382119	bidirection
MSTRG.7723.10	25	-	2368021	2383158	17	810,62,84,119,114,100,144,83,167,307,221,84,147,131,182,642,201	2368021,2369170,2369347,2369872,2370207,2370830,2371090,2371508,2372172,2373027,2373657,2373982,2374559,2377907,2378891,2381182,2382957	bidirection
MSTRG.7723.3	25	-	2328310	2394670	8	20,872,124,128,123,74,171,113	2328310,2390738,2392036,2392622,2392839,2393041,2393401,2394557	antisense
MSTRG.7747.5	25	-	2570713	2573813	4	328270279215	2570713,2571140,2573237,2573598	bidirection
MSTRG.7723.2	25	-	2328310	2383158	3	20262201	2328310,2381562,2382957	antisense
MSTRG.7760.1	25	-	2665212	2666848	3	574257307	2665212,2665995,2666541	intron
MSTRG.7723.17	25	-	2547799	2550168	3	380236353	2547799,2548901,2549815	overlap with others
MSTRG.7767.1	25	-	2727343	2731904	10	1489,98,202,82,117,123,83,34,131,217	2727343,2729037,2729253,2729624,2729821,2730190,2730384,2730801,2731088,2731687	bidirection
MSTRG.7784.4	26	-	355634	365029	11	2335,114,158,111,138,77,85,184,229,64,1193	355634,358371,358711,359256,360077,360895,361349,361704,362023,363367,363836	overlap with others
MSTRG.7784.5	26	-	357232	364963	10	737,114,158,111,138,77,85,184,229,1127	357232,358371,358711,359256,360077,360895,361349,361704,362023,363836	bidirection
MSTRG.7769.4	26	-	32035	35449	10	880,105,133,83,90,94,77,97,82,91	32035,32983,33171,33401,33734,33909,34066,34228,34720,35358	bidirection
MSTRG.7771.2	26	-	60001	88018	18	391,516,109,113,667,320,141,135,2214,240,186,84,91,157,115,143,145,9782	60001,61201,61858,62100,62715,63527,64298,64542,65923,69599,70318,71084,72080,72761,76489,77195,77454,78236	bidirection
MSTRG.7771.4	26	-	67282	87953	9	855,141,186,84,91,3843,143,145,9717	67282,69599,70318,71084,72080,72761,77195,77454,78236	bidirection
MSTRG.7786.1	26	-	486576	489578	9	98,103,55,145,155,197,146,73,204	486576,486762,486940,487290,487778,488062,488885,489221,489374	bidirection
MSTRG.7796.2	26	-	674572	760766	25	2702,51,54,105,145,17,13381,113,184,171,91,186,186,126,83,198,110,146,80,75,145,160,119,131,288	674572,685673,686458,686785,687386,687967,696368,710252,710890,711498,712127,723002,723705,728906,730610,731346,732643,733542,734238,736248,737698,739862,742027,743053,760478	antisense
MSTRG.7836.1	26	-	1413367	1415591	3	366118291	1413367,1414192,1415300	bidirection
MSTRG.7803.1	26	-	1027209	1029061	2	2131329	1027209,1027732	overlap with others
MSTRG.7804.4	26	-	1032431	1055851	8	7.91126e+25	1032431,1033970,1035233,1036211,1039792,1051241,1053818,1055427	bidirection
MSTRG.7804.3	26	-	1032431	1057359	7	7.91126e+23	1032431,1033970,1035233,1036211,1051241,1053818,1055427	bidirection
MSTRG.7810.1	26	-	1102411	1111045	7	2963,61,111,129,64,100,73	1102411,1106577,1106801,1107286,1107563,1108718,1110972	overlap with others
MSTRG.7859.2	26	-	1771527	1779751	3	84124471452	1771527,1773093,1778299	overlap with others
MSTRG.7947.3	26	-	4306345	4310391	6	396,105,90,109,43,38	4306345,4307717,4308399,4309552,4310046,4310353	bidirection
MSTRG.7914.3	26	-	3513696	3532806	11	7285,2930,73,115,98,155,79,760,160,503,374	3513696,3521136,3524722,3526391,3526964,3527586,3528032,3529704,3530969,3531841,3532432	bidirection
MSTRG.7925.1	26	-	3763001	3770872	10	1816,285,208,104,84,501,148,131,225,149	3763001,3765077,3765659,3765978,3767047,3767835,3769696,3770105,3770399,3770723	antisense
MSTRG.7928.1	26	-	3869907	3872919	6	227,81,1004,71,93,207	3869907,3870637,3871330,3872401,3872543,3872712	bidirection
MSTRG.7935.1	26	-	4087854	4106343	7	2.25345e+22	4087854,4090528,4091288,4092193,4092854,4093587,4106239	overlap with others
MSTRG.7946.1	26	-	4276036	4304338	21	4008,116,109,266,148,152,197,1544,194,142,143,165,87,178,171,141,190,92,39,163,549	4276036,4280493,4281207,4282116,4283343,4283590,4284244,4284658,4286776,4287432,4288708,4289345,4290034,4290490,4291089,4291828,4292149,4292514,4293023,4294360,4303789	antisense
MSTRG.7951.1	26	-	4414475	4421145	5	1515,51,81,114,305	4414475,4416390,4416816,4417599,4420840	overlap with others
MSTRG.7968.1	26	-	4952239	4965763	7	5702,158,162,187,89,1418,231	4952239,4959660,4960362,4962499,4963210,4963520,4965532	overlap with others
MSTRG.7976.1	26	-	5031083	5069096	5	1401143160216210	5031083,5034771,5035412,5041493,5068884	antisense
MSTRG.8078.1	27	+	583540	593239	2	531661	583540,592578	antisense
MSTRG.8068.7	27	+	537259	637285	2	374,68	537259,637217	antisense
MSTRG.8068.11	27	+	810154	880750	2	149294	810154,880456	antisense
MSTRG.8043.84	27	-	181415	731129	9	465,107,48,264,2841,261,9417,281,102	181415,182348,183524,184012,203877,216097,231410,730340,731027	antisense
MSTRG.8043.79	27	-	181414	246880	8	1041,48,264,9350,22,1827,12475,181	181414,183524,184012,203877,219193,226037,233483,246699	bidirection
MSTRG.8043.59	27	-	181408	246968	8	472,107,48,264,16591,869,14149,269	181408,182348,183524,184012,191602,215891,231812,246699	bidirection
MSTRG.8043.61	27	-	181408	529280	7	472,107,48,264,1792,12536,531	181408,182348,183524,184012,204234,228277,528749	antisense
MSTRG.8043.176	27	-	877909	924227	4	289,164,908,39	877909,879001,879442,924188	antisense
MSTRG.8043.141	27	-	615170	777192	3	120149340	615170,675402,776852	antisense
MSTRG.8043.165	27	-	787848	841391	3	290,35,183	787848,788321,841208	antisense
MSTRG.8043.147	27	-	636837	731296	3	130176269	636837,730445,731027	antisense
MSTRG.8043.124	27	-	511039	511610	2	292115	511039,511495	intergenic
MSTRG.8043.149	27	-	643661	644270	2	288137	643661,644133	antisense
MSTRG.8043.135	27	-	590192	591770	2	284481	590192,591289	antisense
MSTRG.8043.154	27	-	683157	879156	2	335155	683157,879001	antisense
MSTRG.8043.164	27	-	776406	810635	2	446279	776406,810356	antisense
MSTRG.8043.130	27	-	571437	810624	2	269268	571437,810356	antisense
MSTRG.8043.142	27	-	623281	624879	2	295491	623281,624388	antisense
MSTRG.8043.167	27	-	787851	899353	2	267248	787851,899105	antisense
MSTRG.8043.150	27	-	643661	841239	2	112435	643661,840804	antisense
MSTRG.7994.1	27	-	1391411	1399208	3	2592,88,202	1391411,1395126,1399006	bidirection
MSTRG.8041.6	27	-	2950473	2960895	5	736,140,45,136,804	2950473,2951437,2951694,2953631,2960091	bidirection
MSTRG.8124.6	27	-	2968263	2989606	23	1423,43,242,105,172,124,109,122,103,58,61,1962,168,110,59,86,891,66,122,175,108,263,66	2968263,2970146,2970681,2971176,2971583,2972375,2972626,2972864,2973597,2977969,2979194,2979325,2981608,2981948,2982334,2983383,2984044,2985820,2986441,2986821,2987113,2987343,2989540	bidirection
MSTRG.8124.2	27	-	2967416	2989606	23	2270,43,242,105,172,124,109,122,103,58,2093,168,110,59,86,111,102,66,122,175,108,263,66	2967416,2970146,2970681,2971176,2971583,2972375,2972626,2972864,2973597,2977969,2979194,2981608,2981948,2982334,2983383,2984044,2984833,2985820,2986441,2986821,2987113,2987343,2989540	bidirection
MSTRG.8291.2	27	-	5565837	5593894	22	8010,61,74,55,84,41,78,88,326,175,86,3354,116,46,109,146,89,81,54,100,59,29	5565837,5574893,5575350,5575774,5576217,5577614,5577982,5578849,5580381,5581478,5582388,5583193,5587051,5587418,5588395,5589439,5589673,5590579,5590934,5592713,5593711,5593865	overlap with others
MSTRG.8291.3	27	-	5570520	5593894	21	3327,61,74,55,84,41,78,88,326,175,86,3354,116,46,106,146,987,54,100,59,29	5570520,5574893,5575350,5575774,5576217,5577614,5577982,5578849,5580381,5581478,5582388,5583193,5587051,5587418,5588395,5589439,5589673,5590934,5592713,5593711,5593865	overlap with others
MSTRG.8291.1	27	-	5565729	5594513	20	8118,61,74,55,84,41,78,88,326,175,86,4271,106,146,89,81,54,100,59,648	5565729,5574893,5575350,5575774,5576217,5577614,5577982,5578849,5580381,5581478,5582388,5583193,5588395,5589439,5589673,5590579,5590934,5592713,5593711,5593865	antisense
MSTRG.8183.2	27	-	4162426	4168358	7	1117,213,99,101,87,49,993	4162426,4164566,4164968,4165334,4165548,4165815,4167365	bidirection
MSTRG.8183.1	27	-	4162426	4168358	6	1117,213,99,101,87,2543	4162426,4164566,4164968,4165334,4165548,4165815	bidirection
MSTRG.8193.1	27	+	4242300	4245041	1	2741	4242300	antisense
MSTRG.8188.1	27	-	4197653	4202193	7	2294,71,129,54,100,125,799	4197653,4200022,4200167,4200860,4201008,4201189,4201394	intron
MSTRG.8185.5	27	-	4238618	4246431	6	893,62,160,122,155,1209	4238618,4239602,4240105,4240356,4240566,4245222	overlap with others
MSTRG.8225.5	27	-	4676389	4696420	6	2636,117,117,258,111,40	4676389,4682491,4686824,4689110,4695964,4696380	antisense
MSTRG.8222.2	27	-	4663032	4664782	3	813,77,400	4663032,4663944,4664382	antisense
MSTRG.8213.1	27	+	4822117	4822696	1	579	4822117	intergenic
MSTRG.8252.1	27	-	5108612	5113940	10	776,201,163,90,86,47,70,99,150,618	5108612,5109615,5110536,5111129,5111608,5112140,5112425,5112874,5113053,5113322	antisense
MSTRG.8256.3	27	-	5165727	5181291	9	276,63,980,92,165,154,1419,319,8498	5165727,5166498,5167057,5168701,5169189,5169592,5170076,5171955,5172793	bidirection
MSTRG.8264.3	27	-	5319500	5350085	25	1969,113,43,216,140,95,53,136,99,84,48,94,30,60,93,159,152,95,82,96,99,145,147,3076,11859	5319500,5321566,5321969,5322235,5322822,5323261,5323444,5323702,5323952,5324414,5324763,5324895,5325125,5325405,5326175,5326391,5326985,5327344,5327871,5328048,5328461,5328699,5329322,5334818,5338226	bidirection
MSTRG.8264.7	27	-	5319500	5335288	24	1969,113,43,213,140,95,53,136,99,84,48,94,30,60,93,159,152,95,82,96,99,145,147,4731	5319500,5321566,5321969,5322238,5322822,5323261,5323444,5323702,5323952,5324414,5324763,5324895,5325125,5325405,5326175,5326391,5326985,5327344,5327871,5328048,5328461,5328699,5329322,5330557	bidirection
MSTRG.8264.8	27	-	5319500	5334752	23	2179,43,216,140,95,53,136,99,84,48,94,30,60,93,159,152,95,82,96,99,145,147,4140	5319500,5321969,5322235,5322822,5323261,5323444,5323702,5323952,5324414,5324763,5324895,5325125,5325405,5326175,5326391,5326985,5327344,5327871,5328048,5328461,5328699,5329322,5330612	bidirection
MSTRG.8289.1	27	-	5534363	5544058	6	4780,242,90,171,208,626	5534363,5540723,5541760,5541933,5542330,5543432	overlap with others
MSTRG.8310.1	28	-	781605	784537	3	198123274	781605,782652,784263	bidirection
MSTRG.8313.3	28	-	790660	796180	10	857,515,21,21,21,105,282,348,104,476	790660,791980,792584,792718,793053,793265,793488,795074,795515,795704	bidirection
MSTRG.8313.1	28	-	788548	796192	9	3947,21,21,21,105,282,348,104,61	788548,792584,792718,793053,793265,793488,795074,795515,796131	overlap with others
MSTRG.8315.1	28	-	800091	814464	5	3262863210196170	800091,800437,804475,811752,814288	overlap with others
MSTRG.8325.1	28	-	891236	895024	5	780,42,85,72,69	891236,892789,893620,893806,894955	overlap with others
MSTRG.8325.2	28	-	891335	894053	4	164,42,85,247	891335,892789,893620,893806	overlap with others
MSTRG.8345.1	28	-	1192514	1240801	8	27,247,75,63,45,64,98,291	1192514,1234471,1235211,1236433,1237666,1239003,1240183,1240510	overlap with others
MSTRG.8345.5	28	-	1233718	1240771	7	997,75,63,45,64,74,261	1233718,1235211,1236433,1237666,1239003,1240183,1240510	bidirection
MSTRG.8345.4	28	-	1233718	1240772	7	1000,75,63,45,64,77,262	1233718,1235211,1236433,1237666,1239003,1240183,1240510	bidirection
MSTRG.8354.1	28	-	1327075	1332053	6	644,92,112,131,160,39	1327075,1328948,1329180,1330448,1331281,1332014	bidirection
MSTRG.8356.5	28	-	1335461	1349885	20	212,52,113,122,43,138,294,107,92,140,319,101,50,499,28,60,207,65,88,189	1335461,1335919,1336056,1336375,1336946,1337481,1337887,1338538,1339040,1339701,1340051,1341716,1344124,1344610,1346009,1346672,1347921,1348220,1348609,1349696	antisense
MSTRG.8356.4	28	-	1335264	1350011	19	56,212,52,113,122,43,138,294,107,92,140,77,4889,28,60,207,65,88,315	1335264,1335461,1335919,1336056,1336375,1336946,1337481,1337887,1338538,1339040,1339701,1340051,1340220,1346009,1346672,1347921,1348220,1348609,1349696	antisense
MSTRG.8352.1	28	-	1379551	1384515	5	253,80,160,99,139	1379551,1381548,1383969,1384206,1384376	overlap with others
MSTRG.8365.1	28	-	1433781	1447765	12	1352,131,128,161,74,106,129,91,42,85,430,27	1433781,1435250,1436708,1437027,1437341,1439230,1439421,1439850,1440559,1441251,1444977,1447738	overlap with others
MSTRG.8365.2	28	-	1434500	1447765	10	633,131,161,74,106,129,91,42,85,2788	1434500,1435250,1437027,1437341,1439230,1439421,1439850,1440559,1441251,1444977	overlap with others
MSTRG.8370.3	28	-	1465084	1471153	9	278,87,107,72,172,49,91,148,271	1465084,1465438,1466550,1467460,1467783,1468130,1469011,1470560,1470882	bidirection
MSTRG.8370.2	28	-	1465084	1471308	9	278,87,107,72,172,49,91,151,426	1465084,1465438,1466550,1467460,1467783,1468130,1469011,1470560,1470882	bidirection
MSTRG.8375.1	28	-	1574676	1629560	17	1868,43,154,209,150,98,152,113,119,116,120,182,265,77,90,113,136	1574676,1576682,1578416,1578897,1579507,1580160,1581128,1583110,1583553,1584548,1585524,1588827,1598496,1599470,1600567,1603385,1629424	overlap with others
MSTRG.8399.1	28	-	2180425	2182002	2	4841058	2180425,2180944	intergenic
MSTRG.8406.1	28	-	2307891	2309922	1	2031	2307891	overlap with others
MSTRG.8412.1	28	-	2477095	2530104	21	23,2687,137,128,95,82,152,70,110,121,126,152,88,6400,104,159,134,144,73,69,169	2477095,2486250,2489766,2490571,2491483,2491681,2492369,2493944,2494567,2495324,2496012,2496883,2497543,2501277,2508619,2509084,2510079,2512073,2512963,2513147,2529935	overlap with others
MSTRG.8412.6	28	-	2503103	2530104	9	2577,125,104,159,134,144,73,69,169	2503103,2507552,2508619,2509084,2510079,2512073,2512963,2513147,2529935	overlap with others
MSTRG.8412.2	28	-	2485912	2490657	3	3025,137,62	2485912,2489766,2490595	bidirection
MSTRG.8435.3	28	-	2867618	2872616	7	716,56,86,529,119,155,122	2867618,2868896,2869107,2870193,2871348,2871591,2872494	bidirection
MSTRG.8435.1	28	-	2866445	2872616	4	514602155122	2866445,2870865,2871591,2872494	antisense
MSTRG.8435.2	28	-	2866446	2872616	4	370119155122	2866446,2871348,2871591,2872494	antisense
MSTRG.8439.3	28	-	2914940	2926382	10	2595,100,133,84,58,101,1130,115,267,529	2914940,2918286,2918758,2919402,2919604,2920216,2920661,2922971,2923391,2925853	overlap with others
MSTRG.8447.1	28	-	2960729	3016920	34	42,134,2687,191,77,132,93,95,144,75,109,72,113,136,132,176,201,83,98,177,154,106,118,144,91,134,161,97,93,165,9189,80,222,1548	2960729,2961586,2962648,2965626,2965992,2966285,2966628,2967079,2967402,2967926,2968283,2968757,2969670,2970429,2970832,2971164,2971443,2972643,2975118,2975719,2976279,2976885,2977172,2977628,2979094,2979709,2980092,2980652,2981352,2986069,2990332,3004703,3005507,3015372	antisense
MSTRG.8447.6	28	-	2962665	3005729	32	2670,191,77,132,93,95,144,75,109,72,113,136,132,176,201,83,98,177,154,106,118,144,91,134,161,97,93,165,174,5499,80,222	2962665,2965626,2965992,2966285,2966628,2967079,2967402,2967926,2968283,2968757,2969670,2970429,2970832,2971164,2971443,2972643,2975118,2975719,2976279,2976885,2977172,2977628,2979094,2979709,2980092,2980652,2981352,2986069,2990332,2994022,3004703,3005507	overlap with others
MSTRG.8447.5	28	-	2962589	2990470	26	2746,443,132,93,95,144,75,546,410,136,132,176,201,83,98,177,154,106,118,144,91,134,161,97,4882,138	2962589,2965626,2966285,2966628,2967079,2967402,2967926,2968283,2969670,2970429,2970832,2971164,2971443,2972643,2975118,2975719,2976279,2976885,2977172,2977628,2979094,2979709,2980092,2980652,2981352,2990332	overlap with others
MSTRG.8464.1	28	-	3256974	3272293	23	308,82,229,164,84,124,320,61,161,70,2285,137,129,187,202,367,136,161,103,108,149,204,436	3256974,3257370,3257577,3257888,3258453,3258942,3259145,3259572,3259986,3260221,3263912,3266328,3266761,3267151,3267457,3267907,3268379,3268640,3269053,3269627,3270094,3271250,3271857	overlap with others
MSTRG.8468.3	28	-	3324493	3326967	3	1774102206	3324493,3326535,3326761	bidirection
MSTRG.8483.1	28	-	3449718	3451048	4	408,70,97,495	3449718,3450196,3450383,3450553	intergenic
MSTRG.9759.2	30	-	1864	11446	5	297,102,162,878,96	1864,9810,9990,10279,11350	overlap with others
MSTRG.8508.4	28	-	3761974	3780824	19	2433,123,218,162,82,175,143,157,118,214,144,115,829,118,99,833,181,1345,265	3761974,3764518,3765039,3765498,3766174,3766724,3767416,3768536,3769477,3769806,3770140,3770459,3770813,3772478,3772778,3773042,3774275,3774834,3780559	overlap with others
MSTRG.8510.1	28	-	3733487	3739178	13	1052,72,89,75,98,77,76,141,188,122,86,124,153	3733487,3734835,3735294,3735933,3736380,3736973,3737156,3737744,3738023,3738318,3738625,3738789,3739025	bidirection
MSTRG.8526.1	28	-	3951733	3960126	18	92,101,29,79,71,55,36,46,67,71,70,57,83,90,85,62,73,234	3951733,3952065,3952675,3952947,3953102,3953268,3953412,3953540,3953672,3954183,3954328,3954501,3954632,3954917,3958297,3959081,3959250,3959892	bidirection
MSTRG.8535.2	28	-	4061705	4069670	8	1451,152,160,257,103,148,67,1562	4061705,4063243,4063509,4063889,4064313,4064658,4064926,4068108	overlap with others
MSTRG.8542.2	28	+	4129959	4133328	2	3135,89	4129959,4133239	overlap with others
MSTRG.8556.1	28	-	4398875	4401204	2	2112,96	4398875,4401108	bidirection
MSTRG.8559.4	28	-	4446766	4451556	8	256,70,63,76,71,118,134,764	4446766,4447941,4448088,4448531,4448839,4449221,4449660,4450792	bidirection
MSTRG.8559.3	28	-	4446718	4451556	7	304,70,63,76,71,118,1896	4446718,4447941,4448088,4448531,4448839,4449221,4449660	bidirection
MSTRG.8564.8	28	-	4746036	4843107	28	883,230,129,1148,237,4101,93,120,165,186,109,56,77,223,179,118,503,170,33,197,138,104,50,194,115,176,163,81	4746036,4748872,4751416,4752614,4755027,4763123,4767922,4771129,4771905,4772167,4777358,4777964,4778182,4780833,4782153,4785248,4786491,4791269,4795440,4796031,4807059,4811435,4814345,4831158,4832207,4833554,4835459,4843026	antisense
MSTRG.9810.1	32	-	20	2759	12	93,59,50,79,117,82,63,132,73,43,48,146	20,269,436,593,1061,1267,1438,1596,1824,2307,2471,2613	intergenic
MSTRG.9811.1	32	-	2797	4818	4	29,91,58,982	2797,2929,3337,3836	intergenic
MSTRG.9814.2	32	-	8567	12566	18	156,66,93,94,113,88,46,109,48,106,64,55,141,30,96,801,74,27	8567,8843,9004,9217,9393,9588,9775,10028,10222,10363,10547,10723,10859,11112,11225,11468,12339,12539	overlap with others
MSTRG.9807.2	33	-	35	6721	8	1880,66,67,94,103,55,50,240	35,2545,2827,2986,3151,4187,4604,6481	overlap with others
MSTRG.9807.4	33	-	1386	6721	7	529,66,67,94,103,55,240	1386,2545,2827,2986,3151,4187,6481	bidirection
MSTRG.9832.10	33	-	156633	219068	23	5406,178,3134,110,780,795,110,202,115,949,140,115,120,94,708,110,124,93,92,4264,126,141,27402	156633,162222,162864,166612,167371,169150,170081,170818,171970,172409,173447,174202,175422,176051,176274,177714,178333,179105,179681,180011,185501,186099,191666	bidirection
MSTRG.9832.11	33	-	156791	219655	20	6733,2706,112,1245,2221,501,137,140,115,120,94,65,103,110,1440,1785,213,126,26301,253	156791,164016,167371,168029,169864,172409,173221,173447,174202,175422,176051,176274,176879,177714,178333,180011,184062,185501,186099,219402	bidirection
MSTRG.9827.15	33	-	228377	239855	6	3.4391e+18	228377,232816,233199,233846,235047,239635	overlap with others
MSTRG.9890.1	33	-	1153018	1158402	5	627,98,184,178,131	1153018,1153861,1154897,1155203,1158271	overlap with others
MSTRG.9898.1	33	-	1419126	1436021	12	2868,54,96,88,38,40,51,54,65,104,181,223	1419126,1423593,1425403,1425995,1427265,1427766,1428230,1430506,1431227,1431431,1434137,1435798	overlap with others
MSTRG.9837.3	33	-	444399	454505	3	14001681321	444399,446447,453184	bidirection
MSTRG.9842.2	33	-	513413	522164	12	509,871,100,929,209,84,37,54,50,43,210,191	513413,514021,515020,515955,517459,518731,518977,519229,519390,519873,520187,521973	overlap with others
MSTRG.9860.1	33	+	675505	676409	3	214,23,271	675505,676010,676138	intergenic
MSTRG.9864.5	33	-	698422	702251	15	74,131,38,60,125,116,132,76,70,70,93,63,86,120,169	698422,698593,699086,699237,699383,699609,699840,700046,700237,700464,700623,700797,701326,701882,702082	overlap with others
MSTRG.9865.1	33	-	703338	713008	7	1.2061e+21	703338,704964,705163,706027,707144,711509,712299	bidirection
MSTRG.9865.3	33	-	703348	712413	6	1.1961e+19	703348,704964,705163,707144,711509,712299	bidirection
MSTRG.9902.2	33	-	1505746	1512973	4	1904494241131	1505746,1508516,1510581,1512842	antisense
MSTRG.18865.1	W	-	190871	241612	20	1713,192,68,111,103,215,79,48,92,196,76,184,40,193,167,275,214,190,68,240	190871,193530,194759,198099,198299,199253,200937,212631,213511,214816,216258,218650,221493,223276,225156,227490,228496,229454,238024,241372	antisense
MSTRG.18936.10	W	-	3066440	3086112	16	425,170,83,22,3626,308,129,114,73,44,57,98,80,75,1115,125	3066440,3067656,3067939,3068099,3069827,3073794,3075507,3076599,3077287,3078290,3079765,3082712,3083651,3083862,3084761,3085987	antisense
MSTRG.19037.4	Z	-	7358774	7496909	28	1175,192,68,108,100,215,79,48,92,196,67,184,40,211,173,275,214,190,68,53,104,55,78,154,111,78,140,46	7358774,7360934,7362243,7363757,7363948,7364871,7366558,7427648,7428106,7429431,7430892,7432331,7435908,7437111,7438424,7439094,7441147,7442086,7443720,7450067,7456771,7458023,7463479,7465031,7468909,7470604,7475153,7496863	antisense
MSTRG.19049.1	Z	+	7400133	7404889	2	698,87	7400133,7404802	antisense
MSTRG.19036.1	Z	-	7509075	7541002	9	5939,185,163,66,194,61,207,255,307	7509075,7515735,7521795,7522617,7523705,7529273,7530569,7539719,7540695	overlap with others
MSTRG.19070.2	Z	-	7941621	7943924	3	980,93,833	7941621,7942873,7943091	bidirection
MSTRG.19074.1	Z	-	8335063	8373052	5	271340154121114	8335063,8370367,8371924,8372165,8372938	antisense
MSTRG.19079.2	Z	-	8575282	8591244	11	3853,71,203,204,1573,174,160,124,144,494,43	8575282,8579692,8580470,8580977,8581653,8585377,8586235,8587363,8588424,8589873,8591201	bidirection
MSTRG.19085.1	Z	-	9024015	9030400	9	1706,106,40,247,112,940,291,243,124	9024015,9025806,9026136,9026335,9027064,9027258,9028593,9029435,9030276	bidirection
MSTRG.19085.3	Z	-	9025069	9037584	9	652,106,40,247,112,193,98,291,144	9025069,9025806,9026136,9026335,9027064,9027258,9028100,9028593,9037440	bidirection
MSTRG.19091.1	Z	-	9069947	9072145	6	199,104,149,78,111,399	9069947,9070269,9070564,9070816,9071304,9071746	overlap with others
MSTRG.19099.1	Z	-	9111531	9172752	10	24,1384,82,85,69,107,93,113,274,596	9111531,9167655,9169449,9169667,9169900,9170502,9171142,9171479,9171807,9172156	antisense
MSTRG.19101.1	Z	-	9116331	9125849	8	913,178,128,147,150,84,2544,82	9116331,9117465,9117879,9118538,9118762,9122501,9122985,9125767	bidirection
MSTRG.19117.1	Z	-	9601763	9697284	5	271983115132500	9601763,9666859,9671943,9677250,9696784	overlap with others
MSTRG.19151.9	Z	-	12277527	12333735	15	177,106,70,32,141,70,29,133,157,118,40,59,154,1150,69	12277527,12277983,12279402,12280497,12281235,12281878,12283100,12285963,12286874,12288374,12289906,12291871,12293359,12312278,12333666	overlap with others
MSTRG.19170.1	Z	-	13654041	13665325	10	3441,164,126,107,171,169,165,126,458,73	13654041,13657892,13658367,13658806,13659616,13659902,13660742,13661429,13661930,13665252	antisense
MSTRG.19182.3	Z	-	15932124	15940209	7	1.07124e+20	15932124,15933463,15935007,15935914,15936166,15937120,15939879	bidirection
MSTRG.19274.2	Z	+	23309936	23315972	3	459292481	23309936,23310953,23315491	bidirection
MSTRG.19377.1	Z	+	27228603	27298892	3	519429900	27228603,27285187,27297992	antisense
MSTRG.19391.1	Z	+	27280933	27288964	2	545,67	27280933,27288897	antisense
MSTRG.19376.6	Z	+	27202597	27210684	2	512143	27202597,27210541	antisense
MSTRG.19376.2	Z	+	27192185	27214061	2	1424,17	27192185,27214044	antisense
MSTRG.19374.10	Z	+	27306327	27311870	2	2254320	27306327,27311550	intergenic
MSTRG.19374.9	Z	+	27306322	27311870	2	2545,34	27306322,27311836	intergenic
MSTRG.19374.1	Z	+	27179774	27207480	2	1484229	27179774,27207251	antisense
MSTRG.19375.1	Z	+	27183507	27187722	2	1465892	27183507,27186830	antisense
MSTRG.19374.7	Z	+	27193965	27215459	2	289761	27193965,27214698	antisense
MSTRG.19395.15	Z	+	27346642	27365496	4	364337143170	27346642,27349216,27356206,27365326	intergenic
MSTRG.19395.31	Z	+	27382586	27398686	3	823337322	27382586,27391080,27398364	intergenic
MSTRG.19395.36	Z	+	27388717	27394076	3	492180266	27388717,27391417,27393810	intergenic
MSTRG.19395.32	Z	+	27385239	27398665	3	380337301	27385239,27391080,27398364	intergenic
MSTRG.19395.22	Z	+	27373040	27384199	3	516338452	27373040,27375314,27383747	intergenic
MSTRG.19395.18	Z	+	27355505	27361067	3	452249448	27355505,27358160,27360619	intergenic
MSTRG.19395.8	Z	+	27340001	27352245	3	335339483	27340001,27344781,27351762	intergenic
MSTRG.19395.34	Z	+	27387448	27398665	3	606113301	27387448,27391304,27398364	intergenic
MSTRG.19395.7	Z	+	27339983	27347792	3	353339448	27339983,27344781,27347344	intergenic
MSTRG.19395.6	Z	+	27335498	27384199	3	417338452	27335498,27375314,27383747	intergenic
MSTRG.19395.12	Z	+	27344645	27356721	3	136224628	27344645,27349216,27356093	intergenic
MSTRG.19395.9	Z	+	27342422	27356721	3	136224628	27342422,27349216,27356093	intergenic
MSTRG.19395.16	Z	+	27346654	27356721	3	352224628	27346654,27349216,27356093	intergenic
MSTRG.19395.4	Z	+	27331511	27391899	3	310,45,437	27331511,27345120,27391462	intergenic
MSTRG.19395.20	Z	+	27368740	27381804	2	861137	27368740,27381667	intergenic
MSTRG.19396.1	Z	+	27333831	27338944	2	213481	27333831,27338463	intergenic
MSTRG.19395.24	Z	+	27375080	27377618	2	952146	27375080,27377472	intergenic
MSTRG.19395.19	Z	+	27364979	27384199	2	439,72	27364979,27384127	intergenic
MSTRG.19395.3	Z	+	27327191	27332542	2	201721	27327191,27331821	intergenic
MSTRG.19395.11	Z	+	27344645	27384199	2	475452	27344645,27383747	intergenic
MSTRG.19395.25	Z	+	27375121	27384199	2	193790	27375121,27383409	intergenic
MSTRG.19395.35	Z	+	27388161	27394082	2	385,72	27388161,27394010	intergenic
MSTRG.19395.2	Z	+	27327174	27345899	2	218779	27327174,27345120	intergenic
MSTRG.19395.17	Z	+	27348571	27384199	2	645790	27348571,27383409	intergenic
MSTRG.19401.1	Z	+	27395529	27400278	2	2831150	27395529,27399128	intergenic
MSTRG.19398.1	Z	+	27350908	27351280	1	372	27350908	intergenic
MSTRG.19363.34	Z	-	27180894	27310477	10	6.05223e+31	27180894,27187071,27191010,27193089,27202740,27208543,27290998,27302164,27305776,27310133	antisense
MSTRG.19363.68	Z	-	27195736	27300679	8	615,124,99,817,393,515,30,468	27195736,27213070,27218777,27222595,27283188,27290998,27298327,27300211	antisense
MSTRG.19363.149	Z	-	27258542	27298892	7	506,445,65,3282,545,99,436	27258542,27261836,27265062,27267907,27289145,27291543,27298456	antisense
MSTRG.19363.111	Z	-	27204444	27232241	7	2.19549e+21	27204444,27206522,27210790,27214687,27220388,27227938,27232097	intron
MSTRG.19363.17	Z	-	27177289	27288961	6	1935,421,94,30,99,1025	27177289,27181078,27183359,27200165,27231773,27287936	antisense
MSTRG.19363.42	Z	-	27186999	27300678	6	166,30,99,817,938,467	27186999,27229886,27231773,27291642,27297419,27300211	antisense
MSTRG.19363.48	Z	-	27190201	27298856	5	710,99,225,1529,499	27190201,27194620,27271833,27288161,27298357	antisense
MSTRG.19363.18	Z	-	27179106	27310455	5	645342592473322	27179106,27187177,27233951,27306692,27310133	antisense
MSTRG.19363.32	Z	-	27180894	27223553	5	828,225,367,69,297	27180894,27191010,27193089,27202740,27223256	bidirection
MSTRG.19363.110	Z	-	27204444	27224778	5	2195491692200450	27204444,27206522,27210790,27214687,27224320	intron
MSTRG.19363.52	Z	-	27190204	27300662	5	1031192400938450	27190204,27193089,27209997,27297419,27300211	antisense
MSTRG.19363.167	Z	-	27300752	27311873	4	112215801339255	27300752,27305585,27310133,27311618	overlap with others
MSTRG.19363.107	Z	-	27202596	27228530	4	144840323468	27202596,27217614,27222173,27228062	intron
MSTRG.19363.138	Z	-	27224910	27290384	4	200,1094,99,595	27224910,27232533,27235484,27289789	antisense
MSTRG.19363.109	Z	-	27204444	27273754	4	219549515188	27204444,27210241,27216372,27273566	antisense
MSTRG.19363.64	Z	-	27195127	27219207	4	254970124430	27195127,27197237,27213070,27218777	intron
MSTRG.19363.188	Z	-	27344645	27358878	3	392331219	27344645,27349471,27358659	intergenic
MSTRG.19363.194	Z	-	27353904	27363344	3	172157265	27353904,27356299,27363079	intergenic
MSTRG.19363.183	Z	-	27335498	27369823	3	146645322	27335498,27357807,27369501	intergenic
MSTRG.19363.136	Z	-	27223646	27282786	3	159644415	27223646,27231228,27282371	antisense
MSTRG.19363.139	Z	-	27228603	27235063	3	375392127	27228603,27230836,27234936	bidirection
MSTRG.19363.142	Z	-	27228603	27289992	3	3751037203	27228603,27283188,27289789	antisense
MSTRG.19363.201	Z	-	27373040	27384199	3	1103,99,103	27373040,27381774,27384096	intergenic
MSTRG.19363.44	Z	-	27190197	27207589	3	7141310518	27190197,27194620,27207071	bidirection
MSTRG.19363.197	Z	-	27355068	27361067	3	529674375	27355068,27357807,27360692	intergenic
MSTRG.19363.196	Z	-	27355068	27369831	3	529859123	27355068,27362220,27369708	intergenic
MSTRG.19363.66	Z	-	27195736	27286835	3	739691162	27195736,27229916,27286673	antisense
MSTRG.19363.215	Z	-	27376371	27391900	3	637332233	27376371,27383665,27391667	intergenic
MSTRG.19363.212	Z	-	27375080	27384201	3	490430105	27375080,27381443,27384096	intergenic
MSTRG.19363.198	Z	-	27355505	27369823	3	619332115	27355505,27362747,27369708	intergenic
MSTRG.19363.209	Z	-	27374893	27386410	3	677332204	27374893,27383665,27386206	intergenic
MSTRG.19363.199	Z	-	27362173	27377332	3	574205122	27362173,27369375,27377210	intergenic
MSTRG.19363.193	Z	-	27349195	27384199	3	276332202	27349195,27371602,27383997	intergenic
MSTRG.19363.84	Z	-	27196835	27217009	3	951516122	27196835,27205215,27216887	intron
MSTRG.19363.218	Z	-	27380361	27398703	3	181,1233,90	27380361,27382764,27398613	intergenic
MSTRG.19363.61	Z	-	27192182	27219207	3	583,99,331	27192182,27196475,27218876	bidirection
MSTRG.19363.192	Z	-	27348873	27363344	3	598431166	27348873,27358327,27363178	intergenic
MSTRG.19363.159	Z	-	27279093	27290294	3	1283129505	27279093,27285951,27289789	intron
MSTRG.19363.49	Z	-	27190204	27202999	3	707761190	27190204,27194620,27202809	bidirection
MSTRG.19363.148	Z	-	27257926	27270706	3	12513812799	27257926,27261965,27267907	antisense
MSTRG.19363.221	Z	-	27380806	27388618	3	637332202	27380806,27383665,27388416	intergenic
MSTRG.19363.213	Z	-	27375080	27388617	3	490331201	27375080,27381443,27388416	intergenic
MSTRG.19363.232	Z	-	27395068	27398690	2	165940	27395068,27397750	intergenic
MSTRG.19363.233	Z	-	27395072	27396601	2	1611060	27395072,27395541	intergenic
MSTRG.19363.184	Z	-	27335939	27338981	2	662170	27335939,27338811	intergenic
MSTRG.19363.186	Z	-	27338383	27369904	2	329196	27338383,27369708	intergenic
MSTRG.19363.177	Z	-	27324483	27332542	2	1048372	27324483,27332170	intergenic
MSTRG.19363.131	Z	-	27219318	27224779	2	937805	27219318,27223974	intron
MSTRG.19363.141	Z	-	27228603	27232241	2	1637144	27228603,27232097	bidirection
MSTRG.19363.227	Z	-	27387870	27394100	2	546220	27387870,27393880	intergenic
MSTRG.19363.180	Z	-	27326680	27345634	2	716509	27326680,27345125	intergenic
MSTRG.19363.226	Z	-	27385769	27391900	2	437233	27385769,27391667	intergenic
MSTRG.19363.82	Z	-	27196835	27203213	2	402404	27196835,27202809	intron
MSTRG.19363.182	Z	-	27333832	27338964	2	560153	27333832,27338811	intergenic
MSTRG.19363.147	Z	-	27232314	27235042	2	768106	27232314,27234936	intron
MSTRG.19363.225	Z	-	27383067	27394074	2	773351	27383067,27393723	intergenic
MSTRG.19363.185	Z	-	27335944	27372126	2	227524	27335944,27371602	intergenic
MSTRG.19363.187	Z	-	27338398	27345899	2	413428	27338398,27345471	intergenic
MSTRG.19363.176	Z	-	27324480	27341190	2	620598	27324480,27340592	intergenic
MSTRG.19363.217	Z	-	27378585	27386414	2	968208	27378585,27386206	intergenic
MSTRG.19363.157	Z	-	27279086	27284615	2	1290519	27279086,27284096	intron
MSTRG.19363.143	Z	-	27228603	27235642	2	990482	27228603,27235160	bidirection
MSTRG.19363.81	Z	-	27196819	27199768	2	418667	27196819,27199101	intron
MSTRG.19363.190	Z	-	27348552	27359344	2	1349586	27348552,27358758	intergenic
MSTRG.19363.181	Z	-	27331125	27338956	2	1045145	27331125,27338811	intergenic
MSTRG.19363.58	Z	-	27190204	27201050	2	3252164	27190204,27200886	bidirection
MSTRG.19363.230	Z	-	27388810	27396607	2	317539	27388810,27396068	intergenic
MSTRG.19363.15	Z	-	27177269	27200705	2	4453411	27177269,27200294	overlap with others
MSTRG.19363.205	Z	-	27374867	27384201	2	1035204	27374867,27383997	intergenic
MSTRG.19321.1	Z	-	27691504	27711782	4	220,94,94,468	27691504,27707113,27710664,27711314	overlap with others
MSTRG.19418.1	Z	+	35024087	35030516	1	6429	35024087	overlap with others
MSTRG.19420.1	Z	-	35602065	35619034	4	1503180475665	35602065,35604457,35612586,35618369	bidirection
MSTRG.19432.2	Z	-	36835033	36843485	8	1174,90,107,72,172,49,91,1330	36835033,36836576,36837572,36838641,36839392,36840942,36841641,36842155	bidirection
MSTRG.19494.1	Z	-	44883501	44897716	5	736,82,71,73,461	44883501,44889386,44893525,44895192,44897255	antisense
MSTRG.19628.1	Z	-	63736220	63742499	4	1160,69,93,1600	63736220,63739184,63740546,63740899	bidirection
MSTRG.19652.2	Z	-	66252226	66279813	8	2799,190,87,179,113,102,103,15593	66252226,66256283,66256948,66257442,66259349,66259835,66260903,66264220	overlap with others
MSTRG.19654.1	Z	-	66396137	66403467	4	974471153345	66396137,66399587,66401814,66403122	overlap with others
MSTRG.19672.4	Z	-	68504752	68521959	13	714,165,96,72,69,220,158,170,136,168,121,101,2070	68504752,68506765,68507923,68509275,68510804,68512804,68513902,68514614,68515268,68517336,68517800,68518032,68519889	bidirection
MSTRG.19682.1	Z	-	70584678	70593677	7	352,104,227,60,330,47,518	70584678,70585325,70586413,70588790,70590295,70592826,70593159	bidirection
MSTRG.19686.1	Z	-	70630064	70656857	5	4.42511e+17	70630064,70634796,70635967,70636936,70650201	overlap with others
MSTRG.19708.2	Z	-	72731451	72825300	6	535,60,111,156,111,287	72731451,72732634,72809648,72820602,72823518,72825013	bidirection
MSTRG.19935.1	Z	-	81574892	81581279	8	675,124,68,79,153,113,109,178	81574892,81575967,81579187,81580053,81580466,81580715,81580901,81581101	bidirection
MSTRG.18798.1	LGE64	-	776180	778776	5	270,317,312,30,187	776180,776535,777187,778282,778589	intergenic
MSTRG.18488.1	KQ759405.1	-	17495	20660	9	570,191,191,126,192,159,100,240,23	17495,18298,18559,18955,19187,19539,19801,20108,20637	intergenic
MSTRG.18490.1	KQ759405.1	-	22025	25003	3	84292485	22025,23803,24518	intergenic
MSTRG.13786.1	AADN04000612.1	-	97324	102707	2	2439620	97324,102087	intergenic
MSTRG.13791.3	AADN04000612.1	-	37563	77568	42	863,111,137,163,96,67,101,67,108,95,131,79,100,92,52,62,75,102,74,77,2381,216,159,164,713,90,132,267,84,416,127,116,154,94,107,179,47,79,139,105,28,47	37563,38528,38708,38954,39196,39363,39515,39697,39841,40022,40365,40583,40746,41069,41312,41607,41851,42024,42323,42678,42929,45395,45728,46199,47356,48876,49047,49397,50113,54589,56226,57178,59143,61746,62467,63910,64459,65752,66954,76455,77172,77521	intergenic
MSTRG.13799.1	AADN04000631.1	-	6322	82338	4	2449,82,61,203	6322,13543,29863,82135	intergenic
MSTRG.13797.5	AADN04000623.1	-	98236	106394	4	12092531451615	98236,100417,103567,105779	intergenic
MSTRG.13798.1	AADN04000623.1	-	129571	136321	8	82,285,76,204,183,178,66,90	129571,131642,132010,133117,133494,134593,135985,136231	intergenic
MSTRG.18567.2	KQ759484.1	-	13688	16878	8	290,84,144,96,75,189,74,187	13688,14080,14264,14494,14697,14874,16403,16691	intergenic
MSTRG.18568.1	KQ759484.1	-	18714	22008	6	489,175,201,61,206,576	18714,19343,19592,19880,20068,21432	intergenic
MSTRG.18569.1	KQ759484.1	-	39769	62361	11	1516,90,69,26,29,74,52,68,47,100,161	39769,42677,54991,55812,56229,56535,58712,60107,61340,61631,62200	intergenic
MSTRG.13815.10	AADN04000640.1	-	76605	121296	5	103273276261229	76605,113037,113405,113926,121067	intergenic
MSTRG.13815.14	AADN04000640.1	-	111528	112955	3	1022,33,100	111528,112708,112855	intergenic
MSTRG.13824.2	AADN04000661.1	-	54562	56502	5	260,52,75,74,294	54562,54906,55269,56023,56208	intergenic
MSTRG.18597.1	KQ759511.1	-	41358	49253	5	3500,71,203,204,1877	41358,45415,46193,46700,47376	intergenic
MSTRG.18595.1	KQ759511.1	-	59128	65493	9	325,129,80,145,135,102,59,100,244	59128,60140,60497,60880,62004,63363,63832,64807,65249	intergenic
MSTRG.18609.1	KQ759534.1	-	3680	9492	7	672,195,85,119,99,62,133	3680,5412,6451,6620,7689,7874,9359	intergenic
MSTRG.18621.1	KQ759534.1	-	9891	10381	2	239172	9891,10209	intergenic
MSTRG.18622.1	KQ759534.1	-	10518	14358	9	487,62,78,84,159,96,53,96,147	10518,11875,12025,12221,12401,12642,13037,13220,14211	intergenic
MSTRG.18622.2	KQ759534.1	-	10518	14358	8	487,78,84,159,96,53,96,147	10518,12025,12221,12401,12642,13037,13220,14211	intergenic
MSTRG.18626.3	KQ759534.1	-	41079	47386	4	565701420886	41079,42224,45353,46500	intergenic
MSTRG.18628.1	KQ759534.1	-	62228	66865	4	597,701,420,64	62228,63304,65990,66801	intergenic
MSTRG.18615.1	KQ759533.1	-	35394	42334	2	295,83	35394,42251	intergenic
MSTRG.13835.1	AADN04000710.1	-	55030	76286	22	272,50,111,110,164,143,95,70,173,111,101,52,113,75,96,45,184,56,54,120,58,840	55030,55787,55973,56922,57140,57965,59062,59280,60698,61720,64528,65618,67009,67601,67787,68391,69326,70327,70486,71181,72040,75446	intergenic
MSTRG.13835.2	AADN04000710.1	-	55069	68441	17	233,50,111,110,164,143,95,70,173,111,17,84,52,113,75,96,50	55069,55787,55973,56922,57140,57965,59062,59280,60698,61720,63016,64545,65618,67009,67601,67787,68391	intergenic
MSTRG.13846.2	AADN04000732.1	+	26755	30835	10	111,33,25,42,255,40,39,48,26,109	26755,27298,27545,27921,28303,29204,29496,29757,30276,30726	intergenic
MSTRG.13851.1	AADN04000737.1	-	54962	57098	7	442,102,243,50,222,43,280	54962,55513,55745,56084,56221,56537,56818	intergenic
MSTRG.13853.1	AADN04000737.1	-	67159	69497	3	168111205	67159,69097,69292	intergenic
MSTRG.13856.1	AADN04000744.1	-	44041	49601	3	511,74,307	44041,47490,49294	intergenic
MSTRG.13862.1	AADN04000745.1	-	49361	51787	6	361,106,75,32,103,217	49361,49799,50273,50566,50863,51570	intergenic
MSTRG.18630.1	KQ759539.1	-	130	3452	6	149,131,97,143,223,541	130,887,1104,1882,2396,2911	intergenic
MSTRG.18633.1	KQ759539.1	-	18212	22997	4	264,108,136,57	18212,18938,21028,22940	intergenic
MSTRG.13874.1	AADN04000777.1	-	31554	32767	3	255234250	31554,32072,32517	intergenic
MSTRG.13875.1	AADN04000777.1	+	32895	34283	1	1388	32895	intergenic
MSTRG.13881.1	AADN04000790.1	-	33251	34752	4	504,312,279,89	33251,33875,34267,34663	intergenic
MSTRG.18560.1	KQ759481.1	+	29158	32927	1	3769	29158	intergenic
MSTRG.18562.2	KQ759481.1	-	48127	52460	10	402,58,73,46,31,46,95,156,38,157	48127,48921,49099,49872,50083,50206,50373,51124,51717,52303	intergenic
MSTRG.18562.3	KQ759481.1	-	51123	52415	4	177,35,68,112	51123,51435,51687,52303	intergenic
MSTRG.13907.1	AADN04000838.1	+	20946	34067	2	403764	20946,33303	intergenic
MSTRG.13905.7	AADN04000838.1	-	20764	38990	9	103,273,276,261,241,33,102,273,134	20764,20947,21315,21836,31967,32571,32718,32901,38856	intergenic
MSTRG.13905.5	AADN04000838.1	-	20303	34321	6	367,102,273,562,220,77	20303,20765,20947,21315,33831,34244	intergenic
MSTRG.13905.6	AADN04000838.1	-	20342	39842	6	295,249,273,276,261,82	20342,32571,32901,33269,33790,39760	intergenic
MSTRG.13905.10	AADN04000838.1	-	20850	38974	4	17163110118	20850,20947,33064,38856	intergenic
MSTRG.13912.3	AADN04000843.1	-	22984	36770	5	332,106,165,15,114	22984,24148,25237,31033,36656	intergenic
MSTRG.13912.8	AADN04000843.1	-	28613	36761	4	333,56,165,110	28613,29778,30868,36651	intergenic
MSTRG.13913.1	AADN04000843.1	+	25079	25490	1	411	25079	intergenic
MSTRG.18645.1	KQ759549.1	-	31894	39680	12	232,83,65,134,130,67,268,128,128,54,145,461	31894,33374,33559,33709,33913,34110,35276,36478,37629,37830,38123,39219	intergenic
MSTRG.13926.1	AADN04000861.1	+	26223	27516	1	1293	26223	intergenic
MSTRG.13927.3	AADN04000861.1	-	28901	30196	4	198,312,101,79	28901,29220,29612,30117	intergenic
MSTRG.13927.2	AADN04000861.1	-	28857	30196	4	242312279188	28857,29220,29612,30008	intergenic
MSTRG.13935.1	AADN04000890.1	-	2912	7272	3	391192067	2912,3052,5205	intergenic
MSTRG.13936.3	AADN04000895.1	-	13581	20506	5	2508,52,97,49,69	13581,16485,16638,19076,20437	intergenic
MSTRG.13943.1	AADN04000906.1	+	39922	40382	1	460	39922	intergenic
MSTRG.13942.2	AADN04000906.1	-	22433	29121	7	419,45,177,162,86,166,73	22433,24298,24430,25490,26020,27625,29048	intergenic
MSTRG.13952.2	AADN04000910.1	-	15441	18308	3	1742824111	15441,17300,18197	intergenic
MSTRG.13954.1	AADN04000910.1	-	33158	35679	4	826,38,144,303	33158,34555,34745,35376	intergenic
MSTRG.18650.1	KQ759552.1	-	1845	7149	4	39210106100	1845,2744,5355,7049	intergenic
MSTRG.18650.2	KQ759552.1	-	2029	7149	4	15210106100	2029,2744,5355,7049	intergenic
MSTRG.18656.1	KQ759552.1	-	23108	26488	2	85339	23108,26149	intergenic
MSTRG.18658.1	KQ759553.1	-	12574	14502	5	294,71,34,88,202	12574,12943,13622,13735,14300	intergenic
MSTRG.13961.1	AADN04000941.1	-	9765	16051	6	1133,97,86,107,62,291	9765,11527,12465,12957,13742,15760	intergenic
MSTRG.18511.1	KQ759443.1	-	10987	25895	9	4524,66,153,2703,50,37,99,108,727	10987,16232,17062,17645,21409,22296,22526,23968,25168	intergenic
MSTRG.13983.1	AADN04000989.1	-	11660	21789	7	114,38,132,312,279,36,76	11660,20413,20563,20816,21209,21604,21713	intergenic
MSTRG.13988.3	AADN04000990.1	-	9049	11701	8	3.33119e+23	9049,9453,9665,10221,10712,10938,11212,11486	intergenic
MSTRG.13988.1	AADN04000990.1	-	6582	11701	8	3.46119e+23	6582,9453,9665,10221,10712,10938,11212,11486	intergenic
MSTRG.13988.2	AADN04000990.1	-	6797	11701	6	5.64411e+17	6797,10221,10712,10938,11212,11486	intergenic
MSTRG.13992.1	AADN04000990.1	-	30559	34799	16	459,106,171,86,70,156,110,76,75,42,63,74,142,77,150,168	30559,31116,31384,31955,32159,32309,32572,32912,33219,33401,33547,33690,33972,34206,34380,34631	intergenic
MSTRG.18669.1	KQ759558.1	-	120	2494	4	561,79,69,213	120,772,1373,2281	intergenic
MSTRG.14001.1	AADN04001032.1	-	2869	5702	11	522,78,53,63,42,81,86,46,129,112,390	2869,3502,3667,3850,3996,4134,4293,4459,4658,4865,5312	intergenic
MSTRG.14008.1	AADN04001056.1	+	2474	24107	3	77123662	2474,2901,23445	intergenic
MSTRG.18543.1	KQ759474.1	-	0	5830	5	28,64,102,57,312	0,1425,1812,2400,5518	intergenic
MSTRG.18543.2	KQ759474.1	-	0	5570	5	28,64,102,57,167	0,1425,1812,2400,5403	intergenic
MSTRG.14033.1	AADN04001089.1	+	22605	25236	2	392362	22605,24874	intergenic
MSTRG.18674.2	KQ759559.1	-	18491	22036	5	393,864,73,192,342	18491,18968,20349,20872,21694	intergenic
MSTRG.18674.1	KQ759559.1	-	18242	22047	4	1590,73,192,353	18242,20349,20872,21694	intergenic
MSTRG.14051.1	AADN04001130.1	-	476	6179	5	145,114,122,78,1028	476,699,3826,4342,5151	intergenic
MSTRG.14055.1	AADN04001130.1	-	21685	22694	4	329,100,74,196	21685,22120,22324,22498	intergenic
MSTRG.14062.1	AADN04001146.1	-	1495	29164	3	5044573297	1495,28005,28867	intergenic
MSTRG.14062.2	AADN04001146.1	-	1728	28702	3	6293675697	1728,2864,28005	intergenic
MSTRG.14063.1	AADN04001146.1	-	22794	27996	2	16761959	22794,26037	intergenic
MSTRG.14072.2	AADN04001162.1	-	20226	24476	8	553,138,282,131,33,45,133,35	20226,21132,22167,22980,23529,23634,24194,24441	intergenic
MSTRG.14073.3	AADN04001167.1	-	11219	28782	9	933,66,103,135,153,189,147,115,351	11219,17345,18866,20577,20795,21219,22830,27239,28431	intergenic
MSTRG.14075.1	AADN04001184.1	-	450	5007	3	117,313,53	450,3309,4954	intergenic
MSTRG.14080.1	AADN04001188.1	-	24242	29932	8	433,160,151,87,118,176,439,56	24242,25288,26074,26333,26502,26884,28523,29876	intergenic
MSTRG.14089.1	AADN04001210.1	-	3496	5589	2	317156	3496,5433	intergenic
MSTRG.14089.2	AADN04001210.1	-	4663	5573	2	164584	4663,4989	intergenic
MSTRG.14097.1	AADN04001212.1	-	16937	19666	7	451,147,111,138,67,122,151	16937,17514,17766,18204,18450,18626,19515	intergenic
MSTRG.18531.2	KQ759462.1	-	14584	27904	6	106,102,273,276,260,33	14584,26337,26520,26888,27409,27871	intergenic
MSTRG.18531.3	KQ759462.1	-	14991	27937	5	240,135,221,260,77	14991,15320,26943,27409,27860	intergenic
MSTRG.14112.1	AADN04001247.1	+	19416	19890	1	474	19416	intergenic
MSTRG.14111.1	AADN04001247.1	-	14514	19890	2	234308	14514,19582	intergenic
MSTRG.14109.2	AADN04001247.1	-	4910	10410	2	186481	4910,9929	intergenic
MSTRG.14110.1	AADN04001247.1	-	9680	15930	2	2321182	9680,14748	intergenic
MSTRG.14109.1	AADN04001247.1	-	4845	11139	2	2341227	4845,9912	intergenic
MSTRG.14121.1	AADN04001257.1	-	14056	16491	6	436,38,141,312,279,250	14056,14928,15075,15336,15729,16241	intergenic
MSTRG.14126.1	AADN04001262.1	-	9074	13383	7	3.65138e+20	9074,9697,10041,10374,10695,10991,13224	intergenic
MSTRG.14126.3	AADN04001262.1	-	9084	13346	6	3.55138e+17	9084,9697,9942,10374,10991,13224	intergenic
MSTRG.14132.2	AADN04001305.1	-	1442	27641	2	349192	1442,27449	intergenic
MSTRG.18684.1	KQ759569.1	+	2898	5488	1	2590	2898	intergenic
MSTRG.14143.7	AADN04001368.1	-	15277	23961	13	1232,140,614,71,73,55,52,50,59,75,67,58,182	15277,17164,17797,19134,19608,19769,20504,21002,22157,22717,23357,23553,23779	intergenic
MSTRG.14159.1	AADN04001422.1	-	17173	18838	5	364,312,279,36,284	17173,17658,18049,18445,18554	intergenic
MSTRG.14157.2	AADN04001416.1	-	64	20977	13	156,131,118,101,130,107,33,166,164,142,155,25,100	64,310,530,734,913,2534,3210,9422,11528,13703,15080,15320,20877	intergenic
MSTRG.14166.1	AADN04001431.1	+	15544	15904	1	360	15544	intergenic
MSTRG.18471.1	KQ759368.1	-	1898	8554	6	2.51116e+17	1898,2233,2406,2718,5072,8188	intergenic
MSTRG.14178.1	AADN04001460.1	-	14820	18224	8	622,160,142,114,121,77,73,182	14820,15534,15784,17006,17203,17420,17592,18042	intergenic
MSTRG.14213.2	AADN04001558.1	-	10180	22458	5	397,102,273,215,92	10180,10670,10852,11220,22366	intergenic
MSTRG.14213.3	AADN04001558.1	-	10669	11997	4	103273275257	10669,10852,11220,11740	intergenic
MSTRG.14232.1	AADN04001593.1	+	14684	16627	2	232190	14684,16437	intergenic
MSTRG.14234.2	AADN04001595.1	-	6555	11811	19	142,51,105,73,38,56,55,111,91,54,385,119,65,136,95,75,145,160,122	6555,6791,6940,7267,7454,7606,7781,8072,8279,8471,8619,9256,9609,9764,9997,10232,10705,11434,11689	intergenic
MSTRG.14235.1	AADN04001595.1	-	12805	13469	1	664	12805	intergenic
MSTRG.14236.1	AADN04001595.1	-	17050	19267	5	422,137,20,164,382	17050,17878,18413,18644,18885	intergenic
MSTRG.14241.1	AADN04001617.1	-	2758	5987	2	145750	2758,5237	intergenic
MSTRG.14242.1	AADN04001617.1	-	6760	7759	1	999	6760	intergenic
MSTRG.14263.1	AADN04001643.1	-	18846	20138	4	389,38,141,152	18846,19593,19728,19986	intergenic
MSTRG.14270.2	AADN04001659.1	-	280	6197	6	145,115,92,205,147,41	280,1089,2543,3455,4758,6156	intergenic
MSTRG.14271.1	AADN04001659.1	-	8145	23662	9	170,84,181,231,132,53,61,162,177	8145,8674,9545,11117,18339,20712,20987,22508,23485	intergenic
MSTRG.14280.1	AADN04001678.1	+	2419	2911	1	492	2419	intergenic
MSTRG.18693.1	KQ759573.1	-	20311	20956	1	645	20311	intergenic
MSTRG.18695.1	KQ759573.1	-	21805	23883	6	3.62213e+17	21805,22230,22510,22872,23485,23737	intergenic
MSTRG.18695.2	KQ759573.1	-	21808	23883	3	3231434146	21808,22230,23737	intergenic
MSTRG.14318.3	AADN04001776.1	-	4885	15394	6	1041,321,120,121,97,155	4885,8831,12646,13432,14467,15239	intergenic
MSTRG.14323.1	AADN04001795.1	-	6719	10252	8	252,206,100,79,162,103,167,159	6719,8286,8576,8748,9392,9642,9829,10093	intergenic
MSTRG.18564.1	KQ759482.1	-	18145	21227	10	178,151,72,71,65,49,125,89,157,199	18145,18401,18643,18783,19223,19393,19588,19964,20153,21028	intergenic
MSTRG.18565.1	KQ759482.1	-	21515	23151	6	431,96,58,202,122,162	21515,22044,22257,22475,22760,22989	intergenic
MSTRG.18565.2	KQ759482.1	-	21515	23151	6	431,129,58,202,122,162	21515,22044,22257,22475,22760,22989	intergenic
MSTRG.14340.1	AADN04001833.1	+	15133	20298	1	5165	15133	intergenic
MSTRG.14343.2	AADN04001839.1	-	8957	12417	3	718286296	8957,10744,12121	intergenic
MSTRG.14351.2	AADN04001862.1	-	4855	8618	7	240,125,20,130,132,68,337	4855,5722,6007,6700,7293,7714,8281	intergenic
MSTRG.14351.1	AADN04001862.1	-	4831	8687	6	264,145,130,132,68,406	4831,5722,6700,7293,7714,8281	intergenic
MSTRG.14352.1	AADN04001862.1	-	9070	10700	3	417,98,380	9070,9814,10320	intergenic
MSTRG.14360.1	AADN04001891.1	+	161	1059	1	898	161	intergenic
MSTRG.14371.1	AADN04001945.1	-	3691	22054	14	3860,225,78,175,116,141,113,161,140,145,110,132,112,1933	3691,9370,11606,12230,12929,13419,14742,15688,16087,16604,17000,17761,18998,20121	intergenic
MSTRG.14373.2	AADN04001960.1	-	433	3921	4	133,127,84,187	433,636,858,3734	intergenic
MSTRG.14397.1	AADN04002058.1	+	7015	9861	1	2846	7015	intergenic
MSTRG.18555.3	KQ759476.1	-	10358	21304	22	355,85,76,30,180,180,183,177,180,180,86,100,166,183,180,101,92,100,192,180,183,173	10358,11019,11355,11585,12054,13495,13977,14673,15054,15845,16775,17134,17512,17770,18273,18980,19281,19563,19843,20422,20745,21131	intergenic
MSTRG.18555.2	KQ759476.1	-	10322	21305	21	391,85,76,30,180,180,183,177,180,180,86,100,192,183,180,92,100,192,180,183,174	10322,11019,11355,11585,12054,13495,13977,14673,15054,15845,16775,17134,17486,17770,18273,19281,19563,19843,20422,20745,21131	intergenic
MSTRG.14424.1	AADN04002154.1	+	2647	3272	1	625	2647	intergenic
MSTRG.18697.1	KQ759580.1	+	380	6241	2	428137	380,6104	intergenic
MSTRG.18699.1	KQ759580.1	-	15381	20130	3	57174231	15381,18227,19899	intergenic
MSTRG.14436.1	AADN04002253.1	-	3635	6898	5	216,63,136,131,166	3635,4591,4739,5600,6732	intergenic
MSTRG.14437.1	AADN04002253.1	-	8424	19758	4	239,119,47,28	8424,9583,19124,19730	intergenic
MSTRG.14452.1	AADN04002300.1	-	80	8036	2	192267	80,7769	intergenic
MSTRG.14464.1	AADN04002348.1	+	9652	11146	1	1494	9652	intergenic
MSTRG.14465.1	AADN04002358.1	-	257	10019	4	289,313,203,76	257,8569,9348,9943	intergenic
MSTRG.14467.1	AADN04002358.1	-	17381	18485	3	180,79,379	17381,17953,18106	intergenic
MSTRG.14468.1	AADN04002365.1	-	14616	20069	4	277,111,70,159	14616,16190,18283,19910	intergenic
MSTRG.14472.1	AADN04002383.1	+	10041	10681	1	640	10041	intergenic
MSTRG.14503.1	AADN04002431.1	-	1658	6370	1	4712	1658	intergenic
MSTRG.14492.1	AADN04002404.1	+	6677	7624	2	100291	6677,7333	intergenic
MSTRG.14491.5	AADN04002404.1	-	7316	8847	5	123,98,9,42,112	7316,7515,7724,8308,8735	intergenic
MSTRG.14496.1	AADN04002417.1	+	7363	8613	1	1250	7363	intergenic
MSTRG.14500.2	AADN04002423.1	-	10627	14131	7	108,1353,296,75,54,25,173	10627,11320,12901,13567,13710,13840,13958	intergenic
MSTRG.14500.3	AADN04002423.1	-	10651	14131	7	84,1431,296,75,54,25,173	10651,11263,12901,13567,13710,13840,13958	intergenic
MSTRG.14501.1	AADN04002430.1	+	37	973	1	936	37	intergenic
MSTRG.14507.2	AADN04002442.1	-	919	11098	15	343,55,376,225,177,173,1796,139,173,143,61,56,83,53,264	919,1352,1845,2990,3741,4872,5686,7904,8578,9254,9496,10134,10420,10615,10834	intergenic
MSTRG.14507.1	AADN04002442.1	-	919	7110	6	3.43376e+18	919,1845,2990,3741,4872,5686	intergenic
MSTRG.14533.1	AADN04002511.1	+	13746	14185	1	439	13746	intergenic
MSTRG.14539.2	AADN04002520.1	-	4161	11519	6	231,30,98,82,78,127	4161,7499,8307,8601,9977,11392	intergenic
MSTRG.14539.1	AADN04002520.1	-	3879	11521	5	513,98,82,78,129	3879,8307,8601,9977,11392	intergenic
MSTRG.14540.1	AADN04002520.1	-	12130	18249	6	1.8214e+18	12130,13103,13410,14548,16392,16677	intergenic
MSTRG.18700.1	KQ759582.1	-	1355	12810	8	730,207,128,132,106,77,120,76	1355,5933,6239,6479,6689,6898,12517,12734	intergenic
MSTRG.14584.1	AADN04002673.1	+	3899	4685	1	786	3899	intergenic
MSTRG.14609.1	AADN04002759.1	+	11098	15574	1	4476	11098	intergenic
MSTRG.14610.1	AADN04002765.1	-	405	6914	5	512,83,116,140,610	405,1961,2191,5431,6304	intergenic
MSTRG.14630.1	AADN04002820.1	+	12824	13671	1	847	12824	intergenic
MSTRG.14635.1	AADN04002836.1	+	187	2560	1	2373	187	intergenic
MSTRG.14636.1	AADN04002836.1	+	3041	3715	1	674	3041	intergenic
MSTRG.14637.1	AADN04002836.1	+	4933	5528	1	595	4933	intergenic
MSTRG.18489.1	KQ759409.1	-	3786	18255	5	234206106172211	3786,9250,13826,16382,18044	intergenic
MSTRG.14648.1	AADN04002895.1	-	3857	11010	4	169134112183	3857,4146,8996,10827	intergenic
MSTRG.14648.2	AADN04002895.1	-	3857	10957	4	169134110141	3857,4146,8996,10816	intergenic
MSTRG.14650.1	AADN04002895.1	-	13478	18049	3	103283231	13478,17445,17818	intergenic
MSTRG.14650.5	AADN04002895.1	-	16990	18046	3	89283228	16990,17445,17818	intergenic
MSTRG.14650.4	AADN04002895.1	-	15525	17989	3	79283171	15525,17445,17818	intergenic
MSTRG.14652.1	AADN04002896.1	+	12840	14671	2	364162	12840,14509	intergenic
MSTRG.14659.1	AADN04002932.1	-	11331	13870	3	1242,38,792	11331,12943,13078	intergenic
MSTRG.14682.2	AADN04002988.1	-	1122	5876	10	162,107,255,114,39,134,141,97,98,159	1122,1885,2990,3328,4187,4361,4581,4825,5419,5717	intergenic
MSTRG.14682.1	AADN04002988.1	-	779	5953	10	505,107,255,114,39,147,141,97,98,236	779,1885,2990,3328,4187,4348,4581,4825,5419,5717	intergenic
MSTRG.18705.1	KQ759587.1	+	730	2423	1	1693	730	intergenic
MSTRG.14713.1	AADN04003084.1	-	9716	11790	6	99,38,312,279,36,221	9716,10259,10671,11064,11460,11569	intergenic
MSTRG.18706.1	KQ759590.1	-	5369	8827	6	1.61162e+16	5369,5474,5661,6852,7065,8628	intergenic
MSTRG.18707.1	KQ759590.1	-	11814	13792	3	114149290	11814,12043,13502	intergenic
MSTRG.14729.1	AADN04003155.1	-	10520	16672	8	264,85,112,96,95,55,81,119	10520,11027,11198,13775,13968,14215,15350,16553	intergenic
MSTRG.18456.1	KQ759345.1	-	10184	16343	6	719,130,105,111,102,73	10184,11241,11627,12412,14825,16270	intergenic
MSTRG.14730.1	AADN04003179.1	-	2546	17069	15	406,54,153,177,138,171,200,111,112,98,112,96,92,148,257	2546,3790,3940,5338,6190,7002,8541,8847,9045,9507,9939,12885,13310,16577,16812	intergenic
MSTRG.14734.1	AADN04003194.1	+	16841	17250	1	409	16841	intergenic
MSTRG.18708.1	KQ759594.1	-	6355	15388	4	151,55,156,175	6355,9403,10446,15213	intergenic
MSTRG.14757.1	AADN04003280.1	-	2377	3670	4	200312279188	2377,2694,3086,3482	intergenic
MSTRG.14775.1	AADN04003351.1	+	6873	10471	1	3598	6873	intergenic
MSTRG.14791.1	AADN04003414.1	-	2	5756	2	1600650	2,5106	intergenic
MSTRG.14801.1	AADN04003444.1	-	11	2378	6	7.41082e+16	11,584,985,1218,1777,2195	intergenic
MSTRG.18514.1	KQ759445.1	-	520	17020	8	990,61,98,99,199,123,150,3412	520,1741,2713,4379,4684,6270,6534,13608	intergenic
MSTRG.14817.1	AADN04003510.1	-	11543	14578	2	1310397	11543,14181	intergenic
MSTRG.14823.3	AADN04003530.1	-	736	1303	2	48330	736,973	intergenic
MSTRG.14827.1	AADN04003566.1	+	220	7357	3	520323705	220,3889,6652	intergenic
MSTRG.14866.1	AADN04003670.1	-	11904	12264	1	360	11904	intergenic
MSTRG.14885.1	AADN04003708.1	-	3175	3864	3	253,36,203	3175,3552,3661	intergenic
MSTRG.14887.1	AADN04003712.1	+	9112	9578	1	466	9112	intergenic
MSTRG.14911.1	AADN04003784.1	+	15399	16190	1	791	15399	intergenic
MSTRG.14910.1	AADN04003783.1	-	556	6957	8	170,158,202,99,77,64,177,177	556,861,3231,3535,3736,4260,4430,6780	intergenic
MSTRG.14948.1	AADN04003863.1	+	15	9590	2	271585	15,8005	intergenic
MSTRG.14952.1	AADN04003871.1	-	3708	15972	4	322,142,117,50	3708,5074,6960,15922	intergenic
MSTRG.14982.4	AADN04003971.1	-	13348	14905	6	508,112,134,99,63,113	13348,13946,14144,14387,14584,14792	intergenic
MSTRG.14997.4	AADN04004046.1	-	810	12803	3	1104719214	810,11774,12589	intergenic
MSTRG.14997.2	AADN04004046.1	-	809	12825	3	1105719232	809,11774,12593	intergenic
MSTRG.14997.3	AADN04004046.1	-	810	12259	2	11042778	810,9481	intergenic
MSTRG.14968.2	AADN04003913.1	+	4360	9151	3	149,28,266	4360,6762,8885	intergenic
MSTRG.15008.1	AADN04004088.1	-	6049	15533	13	1362,123,102,114,84,153,106,81,80,93,151,68,150	6049,7790,8597,9551,9774,10866,12275,12471,13197,13360,14201,14436,15383	intergenic
MSTRG.15017.1	AADN04004116.1	+	14639	15124	1	485	14639	intergenic
MSTRG.15027.1	AADN04004162.1	-	317	9999	12	445,176,179,210,91,193,146,231,153,112,68,964	317,1067,1332,2455,3442,4097,4972,5378,6163,6851,7447,9035	intergenic
MSTRG.15028.1	AADN04004183.1	-	6076	6768	2	213358	6076,6410	intergenic
MSTRG.15033.3	AADN04004208.1	-	2562	13347	19	953,110,167,90,63,114,51,120,51,1024,110,152,114,90,51,99,114,962,131	2562,4267,4616,4898,5477,5960,6172,6321,7013,7372,8980,9681,9916,10407,10606,10779,11772,12147,13216	intergenic
MSTRG.15033.2	AADN04004208.1	-	2541	13310	17	974,110,167,90,63,114,51,120,51,1024,853,114,90,51,99,1358,94	2541,4267,4616,4898,5477,5960,6172,6321,7013,7372,8980,9916,10407,10606,10779,11772,13216	intergenic
MSTRG.15040.1	AADN04004263.1	+	12572	12972	1	400	12572	intergenic
MSTRG.15045.1	AADN04004282.1	+	2337	2939	1	602	2337	intergenic
MSTRG.15057.1	AADN04004320.1	-	6802	10971	4	215221106267	6802,7818,9216,10704	intergenic
MSTRG.15060.1	AADN04004323.1	+	13927	14475	1	548	13927	intergenic
MSTRG.15068.1	AADN04004380.1	+	10773	11141	1	368	10773	intergenic
MSTRG.15070.1	AADN04004392.1	+	11548	12505	1	957	11548	intergenic
MSTRG.15082.1	AADN04004426.1	-	11531	15011	3	866,64,305	11531,13304,14706	intergenic
MSTRG.15080.1	AADN04004423.1	+	8439	9442	1	1003	8439	intergenic
MSTRG.15087.1	AADN04004448.1	-	5541	8110	2	5631420	5541,6690	intergenic
MSTRG.15091.4	AADN04004468.1	+	1542	7977	6	3.18606e+18	1542,2784,3855,6069,6929,7751	intergenic
MSTRG.15091.6	AADN04004468.1	+	2814	7896	5	5761312144139140	2814,3855,6069,6929,7751	intergenic
MSTRG.15092.1	AADN04004468.1	-	663	5391	4	15052381591587	663,2799,3169,3804	intergenic
MSTRG.15100.1	AADN04004495.1	-	11043	12983	5	486,312,279,36,428	11043,11650,12043,12446,12555	intergenic
MSTRG.15110.1	AADN04004567.1	+	5579	6436	1	857	5579	intergenic
MSTRG.15126.1	AADN04004633.1	-	10466	14236	5	929,50,115,93,113	10466,12400,12521,13018,14123	intergenic
MSTRG.15141.1	AADN04004708.1	+	153	1076	1	923	153	intergenic
MSTRG.15135.1	AADN04004671.1	+	13869	14225	1	356	13869	intergenic
MSTRG.15134.3	AADN04004668.1	-	1144	4000	3	732107196	1144,2712,3804	intergenic
MSTRG.15139.1	AADN04004686.1	-	1790	7993	6	543,142,98,128,96,275	1790,2417,2719,6279,7520,7718	intergenic
MSTRG.15023.1	AADN04004158.1	-	1891	3674	4	63,61,98,157	1891,2727,2868,3517	intergenic
MSTRG.15182.1	AADN04004829.1	+	2474	3029	1	555	2474	intergenic
MSTRG.15183.1	AADN04004829.1	-	3521	13424	1	9903	3521	intergenic
MSTRG.15168.1	AADN04004790.1	-	6005	6740	2	56305	6005,6435	intergenic
MSTRG.15171.5	AADN04004792.1	+	5658	9527	2	5571112	5658,8415	intergenic
MSTRG.15173.2	AADN04004792.1	-	948	14007	4	152162181118	948,2925,9590,13889	intergenic
MSTRG.15173.4	AADN04004792.1	-	3467	10607	3	271152109	3467,5944,10498	intergenic
MSTRG.15170.1	AADN04004804.1	-	875	2996	3	173,91,125	875,2176,2871	intergenic
MSTRG.15170.2	AADN04004804.1	-	936	2979	3	112,91,158	936,2176,2821	intergenic
MSTRG.15174.1	AADN04004822.1	+	12344	13083	1	739	12344	intergenic
MSTRG.15176.1	AADN04004825.1	+	4227	4966	1	739	4227	intergenic
MSTRG.18720.1	KQ759610.1	-	3802	8502	4	407177206239	3802,5344,7111,8263	intergenic
MSTRG.18721.1	KQ759610.1	-	9153	12506	2	393741	9153,11765	intergenic
MSTRG.15202.1	AADN04004903.1	-	3930	6681	3	237141102	3930,5270,6579	intergenic
MSTRG.15195.1	AADN04004878.1	-	4310	14290	4	107,285,375,93	4310,6435,12464,14197	intergenic
MSTRG.15194.3	AADN04004877.1	-	1314	12108	4	370,372,747,61	1314,2610,4352,12047	intergenic
MSTRG.15196.1	AADN04004885.1	+	3094	4060	1	966	3094	intergenic
MSTRG.15213.2	AADN04004934.1	+	699	3026	3	50355256	699,1106,2770	intergenic
MSTRG.15213.5	AADN04004934.1	+	2176	3026	2	217256	2176,2770	intergenic
MSTRG.15213.4	AADN04004934.1	+	1703	3026	2	116256	1703,2770	intergenic
MSTRG.15239.1	AADN04005100.1	-	39	2540	1	2501	39	intergenic
MSTRG.15241.1	AADN04005100.1	+	11224	13929	1	2705	11224	intergenic
MSTRG.15228.1	AADN04005012.1	-	1073	10783	6	1442,117,38,148,101,212	1073,2623,4370,5251,6985,10571	intergenic
MSTRG.15224.1	AADN04005000.1	-	231	9893	9	41,53,130,96,155,63,115,81,261	231,341,2364,3206,4252,5440,7908,8275,9632	intergenic
MSTRG.15224.6	AADN04005000.1	-	331	9893	8	63,163,96,155,63,115,81,261	331,2331,3206,4252,5440,7908,8275,9632	intergenic
MSTRG.15224.3	AADN04005000.1	-	242	9892	8	35,55,130,96,155,63,115,260	242,339,2364,3206,4252,5440,7908,9632	intergenic
MSTRG.18726.1	KQ759614.1	-	993	3145	3	209183381	993,2122,2764	intergenic
MSTRG.15249.1	AADN04005105.1	+	10759	11161	1	402	10759	intergenic
MSTRG.15266.1	AADN04005196.1	-	2984	9989	8	1257,45,177,162,86,166,113,110	2984,5261,5406,6333,6862,8465,8716,9879	intergenic
MSTRG.15278.4	AADN04005269.1	+	5599	13656	3	342,280,41	5599,9651,13615	intergenic
MSTRG.15278.1	AADN04005269.1	+	4927	13655	3	1659,1490,40	4927,8441,13615	intergenic
MSTRG.15278.6	AADN04005269.1	+	7450	13640	3	345,280,25	7450,9651,13615	intergenic
MSTRG.15278.5	AADN04005269.1	+	5599	12129	3	3422072417	5599,7795,11712	intergenic
MSTRG.15278.3	AADN04005269.1	+	5250	11350	2	9071483	5250,9867	intergenic
MSTRG.15278.8	AADN04005269.1	+	7456	10477	2	555610	7456,9867	intergenic
MSTRG.15277.24	AADN04005269.1	-	7450	12129	3	261549167	7450,9567,11962	intergenic
MSTRG.15277.14	AADN04005269.1	-	5597	12128	3	416394166	5597,7867,11962	intergenic
MSTRG.15286.1	AADN04005295.1	+	6487	7547	1	1060	6487	intergenic
MSTRG.15307.1	AADN04005368.1	-	42	13574	6	8.33183e+17	42,2557,10096,10794,11558,13309	intergenic
MSTRG.15297.1	AADN04005341.1	-	526	8001	5	181,79,97,146,104	526,826,1007,1224,7897	intergenic
MSTRG.15316.1	AADN04005450.1	+	10313	10890	1	577	10313	intergenic
MSTRG.15325.1	AADN04005489.1	+	2211	4192	1	1981	2211	intergenic
MSTRG.18731.1	KQ759620.1	-	1624	7341	6	468,127,118,81,1298,685	1624,2299,3018,3816,4641,6656	intergenic
MSTRG.18731.2	KQ759620.1	-	2059	5162	5	28,121,118,81,521	2059,2305,3018,3816,4641	intergenic
MSTRG.18731.8	KQ759620.1	-	5310	7091	2	540435	5310,6656	intergenic
MSTRG.15357.1	AADN04005662.1	-	1022	3386	6	191,163,140,81,170,49	1022,1649,1899,2134,2756,3337	intergenic
MSTRG.15433.1	AADN04005942.1	+	2457	9396	1	6939	2457	intergenic
MSTRG.15363.1	AADN04005700.1	+	5110	5577	1	467	5110	intergenic
MSTRG.15366.1	AADN04005707.1	+	10423	11297	1	874	10423	intergenic
MSTRG.18733.2	KQ759624.1	-	349	7552	5	87,132,105,54,57	349,1687,3824,6843,7495	intergenic
MSTRG.18733.4	KQ759624.1	-	355	7170	4	81132105100	355,1687,3824,7070	intergenic
MSTRG.15403.1	AADN04005827.1	-	10735	11683	6	18,62,107,91,91,175	10735,10825,10985,11177,11339,11508	intergenic
MSTRG.15412.1	AADN04005886.1	+	403	2919	1	2516	403	intergenic
MSTRG.15419.1	AADN04005897.1	-	8727	12747	2	999657	8727,12090	intergenic
MSTRG.15436.1	AADN04005953.1	-	50	850	3	215135163	50,482,687	intergenic
MSTRG.15438.1	AADN04005961.1	+	788	1243	1	455	788	intergenic
MSTRG.15439.2	AADN04005961.1	-	1807	6203	7	189,158,150,194,81,61,71	1807,2498,3311,4339,5378,5569,6132	intergenic
MSTRG.15464.1	AADN04006105.1	-	11650	12584	4	129,268,66,45	11650,11855,12383,12539	intergenic
MSTRG.15485.1	AADN04006161.1	-	3874	6773	2	741502	3874,6271	intergenic
MSTRG.15528.1	AADN04006261.1	-	5813	8938	3	1218215278	5813,7679,8660	intergenic
MSTRG.15528.2	AADN04006261.1	-	6330	7828	2	1263149	6330,7679	intergenic
MSTRG.15529.1	AADN04006261.1	+	11191	12533	1	1342	11191	intergenic
MSTRG.15480.2	AADN04006144.1	-	1947	6891	4	148,72,73,106	1947,2217,4807,6785	intergenic
MSTRG.15480.1	AADN04006144.1	-	1947	8048	4	148,72,73,646	1947,2217,4807,7402	intergenic
MSTRG.15486.1	AADN04006167.1	-	2016	10963	6	167,72,212,52,59,748	2016,3585,3924,4262,5471,10215	intergenic
MSTRG.15488.1	AADN04006168.1	-	3123	3892	1	769	3123	intergenic
MSTRG.15495.3	AADN04006183.1	-	49	12449	8	94,52,151,94,141,90,165,91	49,329,733,3953,6737,10522,12051,12358	intergenic
MSTRG.15497.1	AADN04006189.1	-	4375	11122	3	110107330	4375,7218,10792	intergenic
MSTRG.15510.1	AADN04006220.1	+	7776	8695	1	919	7776	intergenic
MSTRG.15539.1	AADN04006312.1	-	8322	11914	1	3592	8322	intergenic
MSTRG.18739.1	KQ759634.1	-	6440	12293	8	252,118,149,38,632,325,469,56	6440,6770,7896,8135,8966,10487,11411,12237	intergenic
MSTRG.15560.1	AADN04006406.1	-	874	5051	3	146344155	874,2373,4896	intergenic
MSTRG.15562.1	AADN04006411.1	-	7963	10251	3	332,56,68	7963,9118,10183	intergenic
MSTRG.15562.2	AADN04006411.1	-	7963	9740	3	332106221	7963,9118,9519	intergenic
MSTRG.15577.1	AADN04006513.1	-	5540	10732	4	226,96,147,242	5540,5875,8713,10490	intergenic
MSTRG.15580.1	AADN04006510.1	-	1465	5122	2	296146	1465,4976	intergenic
MSTRG.15603.1	AADN04006554.1	-	95	11952	9	53,133,109,117,98,142,114,165,164	95,4584,8742,8938,9269,9465,10765,11528,11788	intergenic
MSTRG.15609.1	AADN04006588.1	-	6163	11207	5	241,84,164,95,303	6163,8358,9258,10718,10904	intergenic
MSTRG.15620.1	AADN04006627.1	-	1538	3044	2	99637	1538,2407	intergenic
MSTRG.15626.1	AADN04006653.1	+	4292	4669	1	377	4292	intergenic
MSTRG.15632.1	AADN04006665.1	-	1795	8379	6	111,118,106,288,141,61	1795,1989,2408,3751,8041,8318	intergenic
MSTRG.15643.1	AADN04006678.1	-	7965	9081	4	337,279,36,195	7965,8382,8778,8886	intergenic
MSTRG.15671.1	AADN04006777.1	-	576	11769	5	73,111,73,100,82	576,2856,5364,8801,11687	intergenic
MSTRG.15670.1	AADN04006774.1	-	1162	6538	5	23,167,112,35,161	1162,3796,6051,6236,6377	intergenic
MSTRG.15679.1	AADN04006800.1	-	6053	10908	4	222,232,99,157	6053,6903,7220,10751	intergenic
MSTRG.15681.1	AADN04006821.1	-	1710	8302	3	256,51,320	1710,5012,7982	intergenic
MSTRG.15685.1	AADN04006834.1	+	4807	9846	1	5039	4807	intergenic
MSTRG.15697.1	AADN04006890.1	+	1765	2174	1	409	1765	intergenic
MSTRG.18743.2	KQ759641.1	-	101	8899	15	292,92,103,72,78,39,66,148,161,36,63,62,97,69,144	101,482,675,893,1066,1314,1542,1690,2558,2864,3571,5563,5697,7205,8755	intergenic
MSTRG.18743.1	KQ759641.1	-	101	8899	14	292,92,103,72,78,39,66,148,161,99,62,97,69,144	101,482,675,893,1066,1314,1542,1690,2558,3535,5563,5697,7205,8755	intergenic
MSTRG.15715.1	AADN04006939.1	-	1230	3278	2	250205	1230,3073	intergenic
MSTRG.15724.1	AADN04006967.1	-	6772	11554	3	13281421659	6772,8821,9895	intergenic
MSTRG.15734.1	AADN04007017.1	-	302	2566	3	172,92,634	302,545,1932	intergenic
MSTRG.15737.1	AADN04007027.1	-	1648	3299	2	160,79	1648,3220	intergenic
MSTRG.15753.1	AADN04007092.1	+	475	3256	1	2781	475	intergenic
MSTRG.15758.1	AADN04007104.1	-	1423	10088	3	77250150	1423,1632,9938	intergenic
MSTRG.15767.1	AADN04007126.1	-	389	2515	4	1353,33,102,286	389,1900,2047,2229	intergenic
MSTRG.15767.2	AADN04007126.1	-	724	2490	2	1425261	724,2229	intergenic
MSTRG.15767.3	AADN04007126.1	-	2130	3490	2	743372	2130,3118	intergenic
MSTRG.15776.1	AADN04007185.1	-	6077	7515	4	107,668,36,316	6077,6305,7090,7199	intergenic
MSTRG.15790.1	AADN04007248.1	-	1885	5978	3	338126335	1885,4393,5643	intergenic
MSTRG.15794.1	AADN04007271.1	-	214	6752	12	240,53,57,44,45,126,46,62,124,119,128,416	214,554,1100,1250,1397,2835,3177,3467,4214,4432,5453,6336	intergenic
MSTRG.15815.1	AADN04007387.1	+	8755	9118	1	363	8755	intergenic
MSTRG.14921.2	AADN04003800.1	-	6009	7584	2	656565	6009,7019	intergenic
MSTRG.18747.1	KQ759645.1	+	8998	9237	1	239	8998	intergenic
MSTRG.18533.1	KQ759469.1	-	60	986	2	482340	60,646	intergenic
MSTRG.15836.1	AADN04007489.1	+	1764	4888	3	1688,268,21	1764,4346,4867	intergenic
MSTRG.15849.1	AADN04007539.1	-	2222	6808	3	173186168	2222,4962,6640	intergenic
MSTRG.15861.1	AADN04007582.1	+	5407	5942	1	535	5407	intergenic
MSTRG.15869.1	AADN04007672.1	-	25	9833	9	68,67,100,115,129,216,78,96,207	25,504,1153,3704,3932,6957,7693,9180,9626	intergenic
MSTRG.15873.1	AADN04007696.1	-	730	10753	15	121,121,92,78,96,83,100,30,130,140,187,116,81,189,378	730,1435,2037,2224,3443,4253,4766,5317,6260,6905,7715,8381,8760,9360,10375	intergenic
MSTRG.15878.1	AADN04007701.1	-	31	10786	6	1.73163e+17	31,2246,3997,7632,8235,10673	intergenic
MSTRG.15881.1	AADN04007718.1	-	1908	7148	2	316110	1908,7038	intergenic
MSTRG.15889.2	AADN04007759.1	-	7484	10683	3	1120470377	7484,9285,10306	intergenic
MSTRG.18750.1	KQ759651.1	-	1119	4517	3	147103282	1119,2975,4235	intergenic
MSTRG.15885.1	AADN04007743.1	+	9715	10238	1	523	9715	intergenic
MSTRG.15893.1	AADN04007780.1	+	343	1920	1	1577	343	intergenic
MSTRG.15895.1	AADN04007786.1	-	5782	9915	2	204157	5782,9758	intergenic
MSTRG.15900.1	AADN04007824.1	+	2521	2907	1	386	2521	intergenic
MSTRG.15911.1	AADN04007857.1	-	36	10678	1	10642	36	intergenic
MSTRG.18753.3	KQ759656.1	-	1826	3848	5	67465102118157	1826,2058,2800,2975,3691	intergenic
MSTRG.15971.1	AADN04008132.1	-	152	8277	6	1.96174e+17	152,1661,4113,4757,7647,8042	intergenic
MSTRG.15975.1	AADN04008159.1	+	3300	4316	1	1016	3300	intergenic
MSTRG.15978.1	AADN04008201.1	-	3375	8914	5	381141249180245	3375,4401,4847,6579,8669	intergenic
MSTRG.15981.1	AADN04008224.1	-	5416	6200	4	134,279,36,66	5416,5630,6025,6134	intergenic
MSTRG.15984.1	AADN04008247.1	-	737	6552	13	126,224,69,68,158,106,211,145,172,66,168,492,38	737,961,1255,1776,2631,2867,3048,4458,5311,5558,5703,5946,6514	intergenic
MSTRG.18755.2	KQ759660.1	-	1844	9994	20	170,41,90,113,114,96,65,132,132,65,88,171,96,118,125,78,99,179,94,140	1844,2207,2336,2521,2727,2934,3118,3488,3704,3919,4062,5564,5836,6440,6641,8740,8896,9125,9669,9854	intergenic
MSTRG.18755.3	KQ759660.1	-	1958	9164	17	97,90,113,114,96,65,132,132,65,88,171,96,118,125,78,99,39	1958,2336,2521,2727,2934,3118,3488,3704,3919,4062,5564,5836,6440,6641,8740,8896,9125	intergenic
MSTRG.15999.3	AADN04008323.1	+	5216	7074	7	135,200,59,98,68,196,591	5216,5410,5728,5945,6102,6209,6483	intergenic
MSTRG.16030.1	AADN04008504.1	+	3991	9819	1	5828	3991	intergenic
MSTRG.16013.1	AADN04008402.1	-	7115	8634	2	281186	7115,8448	intergenic
MSTRG.16055.1	AADN04008623.1	+	60	1903	1	1843	60	intergenic
MSTRG.16056.1	AADN04008623.1	+	7560	9997	1	2437	7560	intergenic
MSTRG.16066.1	AADN04008685.1	+	52	1217	1	1165	52	intergenic
MSTRG.16076.1	AADN04008708.1	-	10	4314	5	352142127130136	10,1229,2125,3106,4178	intergenic
MSTRG.16076.2	AADN04008708.1	-	10	4283	5	352286127130105	10,1229,2125,3106,4178	intergenic
MSTRG.16091.1	AADN04008777.1	+	2381	2849	1	468	2381	intergenic
MSTRG.16097.2	AADN04008809.1	-	4362	8710	4	174182102275	4362,4730,5122,8435	intergenic
MSTRG.16097.1	AADN04008809.1	-	4362	8710	3	550102275	4362,5122,8435	intergenic
MSTRG.16104.1	AADN04008844.1	+	3837	5241	1	1404	3837	intergenic
MSTRG.16111.1	AADN04008865.1	-	61	8569	2	408259	61,8310	intergenic
MSTRG.16118.1	AADN04008942.1	-	5511	6772	2	447174	5511,6598	intergenic
MSTRG.16125.1	AADN04008956.1	-	1749	8261	3	117148113	1749,5080,8148	intergenic
MSTRG.16123.1	AADN04008953.1	+	2346	3053	1	707	2346	intergenic
MSTRG.16124.1	AADN04008953.1	+	4548	4910	1	362	4548	intergenic
MSTRG.16127.1	AADN04008979.1	+	147	6520	2	5908,68	147,6452	intergenic
MSTRG.18759.2	KQ759668.1	-	16	7662	9	77,125,97,149,96,142,142,210,89	16,480,682,872,1495,2198,3867,5428,7573	intergenic
MSTRG.18759.4	KQ759668.1	-	21	7664	9	72,125,97,147,96,142,142,210,91	21,480,682,872,1495,2198,3867,5428,7573	intergenic
MSTRG.18759.3	KQ759668.1	-	16	7637	9	77,125,97,148,96,142,142,210,64	16,480,682,872,1495,2198,3867,5428,7573	intergenic
MSTRG.18759.1	KQ759668.1	-	8	7673	9	85,125,97,147,99,142,142,210,100	8,480,682,872,1492,2198,3867,5428,7573	intergenic
MSTRG.18759.5	KQ759668.1	-	1097	7712	7	2.71272e+19	1097,1205,1419,2198,3867,5428,7573	intergenic
MSTRG.16178.1	AADN04009248.1	+	3137	4288	1	1151	3137	intergenic
MSTRG.16184.1	AADN04009320.1	-	533	7916	2	227282	533,7634	intergenic
MSTRG.16188.1	AADN04009331.1	-	1656	7904	4	153,99,63,179	1656,3630,6441,7725	intergenic
MSTRG.16195.1	AADN04009375.1	-	45	8973	8	174,137,46,23,89,101,110,207	45,1652,1884,2020,3487,4629,4840,8766	intergenic
MSTRG.16202.1	AADN04009401.1	-	287	3528	2	200307	287,3221	intergenic
MSTRG.16210.1	AADN04009429.1	-	3875	5441	4	553,81,38,577	3875,4558,4741,4864	intergenic
MSTRG.16217.2	AADN04009451.1	-	1632	9208	7	775,897,375,165,68,89,161	1632,3368,4876,6007,6485,8623,9047	intergenic
MSTRG.16226.1	AADN04009486.1	-	5201	7435	2	261266	5201,7169	intergenic
MSTRG.16254.1	AADN04009613.1	-	983	6463	5	354,135,156,66,101	983,2495,3743,6203,6362	intergenic
MSTRG.16276.1	AADN04009695.1	-	3169	8471	2	124375	3169,8096	intergenic
MSTRG.16328.1	AADN04009916.1	-	75	3746	6	121,230,70,71,268,503	75,847,1609,1770,2461,3243	intergenic
MSTRG.16353.1	AADN04010023.1	+	773	8741	1	7968	773	intergenic
MSTRG.16352.1	AADN04010009.1	-	24	5029	1	5005	24	intergenic
MSTRG.16345.1	AADN04009993.1	+	1170	1569	1	399	1170	intergenic
MSTRG.16358.1	AADN04010043.1	-	835	8447	6	554,170,184,96,93,1228	835,3159,4721,5918,6889,7219	intergenic
MSTRG.16387.1	AADN04010148.1	+	37	3347	1	3310	37	intergenic
MSTRG.16356.1	AADN04010031.1	-	3458	8880	4	251,213,128,77	3458,4910,8580,8803	intergenic
MSTRG.16420.3	AADN04010303.1	-	103	4014	7	1107,101,138,112,57,78,39	103,1619,2324,2796,3196,3425,3975	intergenic
MSTRG.16421.1	AADN04010303.1	-	4224	8742	8	1.55021e+24	4224,5957,6834,7057,7428,7711,8045,8352	intergenic
MSTRG.16405.1	AADN04010241.1	-	6846	8056	3	263127265	6846,7225,7791	intergenic
MSTRG.16451.1	AADN04010454.1	-	62	3016	2	9031291	62,1725	intergenic
MSTRG.16471.1	AADN04010553.1	-	2234	8440	5	701,63,186,160,414	2234,3523,6711,7761,8026	intergenic
MSTRG.16441.1	AADN04010423.1	+	5863	6297	1	434	5863	intergenic
MSTRG.16444.1	AADN04010438.1	-	2096	2618	1	522	2096	intergenic
MSTRG.16488.1	AADN04010638.1	-	2932	6212	6	636,101,162,205,157,85	2932,3909,4095,4602,5608,6127	intergenic
MSTRG.16464.1	AADN04010531.1	-	444	5587	2	335343	444,5244	intergenic
MSTRG.16486.1	AADN04010631.1	-	2002	3526	3	237143156	2002,2646,3370	intergenic
MSTRG.16487.1	AADN04010631.1	-	3896	6750	6	77,131,68,101,81,136	3896,4622,4868,5502,5685,6614	intergenic
MSTRG.16504.1	AADN04010723.1	+	3800	5171	1	1371	3800	intergenic
MSTRG.18765.1	KQ759680.1	-	120	4965	3	108110391	120,2716,4574	intergenic
MSTRG.16517.3	AADN04010802.1	-	3052	6843	5	415,191,148,23,190	3052,4484,5258,6022,6653	intergenic
MSTRG.16522.1	AADN04010830.1	-	2655	6691	3	322531694	2655,3540,5997	intergenic
MSTRG.16554.1	AADN04010963.1	-	551	3645	2	208411	551,3234	intergenic
MSTRG.16568.1	AADN04011076.1	-	30	1157	1	1127	30	intergenic
MSTRG.16594.1	AADN04011211.1	-	49	1700	3	332185531	49,884,1169	intergenic
MSTRG.16571.1	AADN04011084.1	+	2794	7270	1	4476	2794	intergenic
MSTRG.16580.1	AADN04011179.1	-	889	6857	8	63,112,96,54,139,114,78,140	889,1331,3633,4036,5479,5703,6558,6717	intergenic
MSTRG.16580.2	AADN04011179.1	-	2007	6857	7	76,96,54,139,114,78,140	2007,3633,4036,5479,5703,6558,6717	intergenic
MSTRG.16604.1	AADN04011276.1	-	194	4446	2	206217	194,4229	intergenic
MSTRG.16608.1	AADN04011292.1	-	110	2822	5	164,119,67,148,347	110,677,882,1594,2475	intergenic
MSTRG.18791.1	KQ759745.1	-	100	7631	10	301,118,206,129,42,161,78,98,109,208	100,746,1688,2606,2814,3616,5175,5342,6328,7423	intergenic
MSTRG.16656.1	AADN04011528.1	+	1126	2669	1	1543	1126	intergenic
MSTRG.16670.4	AADN04011598.1	-	126	4588	4	98149145168	126,1868,4207,4420	intergenic
MSTRG.16670.1	AADN04011598.1	-	72	4611	4	79149145191	72,1868,4207,4420	intergenic
MSTRG.16670.3	AADN04011598.1	-	95	4527	3	208149320	95,1868,4207	intergenic
MSTRG.16672.2	AADN04011608.1	-	5	4597	5	233491117169184	5,285,836,2371,4413	intergenic
MSTRG.16672.4	AADN04011608.1	-	417	4579	4	374132169166	417,821,2371,4413	intergenic
MSTRG.16672.3	AADN04011608.1	-	417	4596	4	389117169183	417,836,2371,4413	intergenic
MSTRG.16672.1	AADN04011608.1	-	5	4597	3	948169184	5,2371,4413	intergenic
MSTRG.16674.1	AADN04011645.1	+	871	1329	1	458	871	intergenic
MSTRG.16678.1	AADN04011647.1	+	1391	2269	2	225477	1391,1792	intergenic
MSTRG.16677.3	AADN04011647.1	-	1225	2999	2	3961202	1225,1797	intergenic
MSTRG.16677.2	AADN04011647.1	-	836	2258	2	642461	836,1797	intergenic
MSTRG.16684.1	AADN04011668.1	-	3075	6756	4	211105172216	3075,4656,5846,6540	intergenic
MSTRG.18768.1	KQ759688.1	+	249	934	1	685	249	intergenic
MSTRG.18769.1	KQ759688.1	-	251	7044	3	363,57,189	251,2054,6855	intergenic
MSTRG.16701.1	AADN04011746.1	+	4578	5003	1	425	4578	intergenic
MSTRG.16705.1	AADN04011802.1	-	0	7646	2	23702813	0,4833	intergenic
MSTRG.16722.1	AADN04011856.1	+	4181	4624	1	443	4181	intergenic
MSTRG.16734.1	AADN04011932.1	+	5762	7374	1	1612	5762	intergenic
MSTRG.16750.1	AADN04011978.1	-	107	6723	6	663,545,94,83,155,505	107,1290,1974,3492,4946,6218	intergenic
MSTRG.16747.1	AADN04011972.1	-	1592	7459	6	3.33107e+17	1592,2872,3097,4496,5372,7274	intergenic
MSTRG.16746.1	AADN04011969.1	+	1671	4148	6	36,44,69,35,75,402	1671,1818,1972,2138,2301,3746	intergenic
MSTRG.16781.4	AADN04012098.1	-	49	6988	8	91,114,135,111,157,69,80,123	49,804,1185,2592,3077,3525,4042,6865	intergenic
MSTRG.16828.1	AADN04012289.1	+	5832	7405	1	1573	5832	intergenic
MSTRG.16802.1	AADN04012179.1	-	2155	5024	3	193156234	2155,3274,4790	intergenic
MSTRG.16864.1	AADN04012488.1	+	74	1900	1	1826	74	intergenic
MSTRG.16817.1	AADN04012249.1	-	660	6236	7	2.41011e+19	660,1464,1648,3968,4203,5769,6068	intergenic
MSTRG.16818.1	AADN04012251.1	-	1229	6212	3	160184147	1229,4134,6065	intergenic
MSTRG.16832.1	AADN04012304.1	-	2472	6182	2	201205	2472,5977	intergenic
MSTRG.16835.1	AADN04012334.1	-	239	6869	7	148,163,120,111,201,51,79	239,1113,2653,3527,4944,6222,6790	intergenic
MSTRG.16841.1	AADN04012349.1	-	215	7312	5	189192182117608	215,1286,4195,5273,6704	intergenic
MSTRG.16890.1	AADN04012650.1	+	104	4566	1	4462	104	intergenic
MSTRG.16850.1	AADN04012418.1	-	36	3432	2	215462	36,2970	intergenic
MSTRG.16852.1	AADN04012438.1	-	118	7241	4	270132146316	118,474,800,6925	intergenic
MSTRG.16854.1	AADN04012442.1	-	404	5155	3	28310214	404,1178,4941	intergenic
MSTRG.16897.1	AADN04012668.1	-	2642	4831	4	84,103,73,99	2642,2790,3056,4732	intergenic
MSTRG.18773.1	KQ759695.1	-	56	6870	10	188,98,189,117,108,110,79,121,83,172	56,331,969,1251,2088,2286,2766,4493,5124,6698	intergenic
MSTRG.16904.1	AADN04012687.1	+	2991	6537	3	302116128	2991,6082,6409	intergenic
MSTRG.16916.1	AADN04012734.1	-	1289	6391	6	25,85,89,71,74,107	1289,1598,2981,5909,6083,6284	intergenic
MSTRG.16914.1	AADN04012722.1	-	1565	4365	5	121124259109114	1565,2199,2988,4058,4251	intergenic
MSTRG.16920.1	AADN04012743.1	-	860	6155	6	109,99,216,146,129,175	860,2225,3236,4071,5082,5980	intergenic
MSTRG.16923.2	AADN04012754.1	+	399	6956	4	1015,1922,79,269	399,2964,5853,6687	intergenic
MSTRG.16941.1	AADN04012866.1	-	1668	4393	4	174,103,73,222	1668,2517,3181,4171	intergenic
MSTRG.16959.1	AADN04012985.1	-	595	4154	3	168224777	595,2626,3377	intergenic
MSTRG.16960.1	AADN04012985.1	+	3685	4535	2	454260	3685,4275	intergenic
MSTRG.16960.2	AADN04012985.1	+	3685	4535	2	427287	3685,4248	intergenic
MSTRG.16960.3	AADN04012985.1	+	3685	4524	2	454351	3685,4173	intergenic
MSTRG.16963.1	AADN04012991.1	+	4582	5255	1	673	4582	intergenic
MSTRG.16987.1	AADN04013116.1	-	1107	2920	2	184532	1107,2388	intergenic
MSTRG.17001.2	AADN04013168.1	-	638	3862	10	6.52072e+28	638,776,1078,1355,1788,2064,2311,2667,2964,3409	intergenic
MSTRG.17002.1	AADN04013168.1	-	3985	5533	4	522206265170	3985,4644,4975,5363	intergenic
MSTRG.16990.1	AADN04013123.1	+	5918	6520	1	602	5918	intergenic
MSTRG.16994.1	AADN04013142.1	-	2194	6406	3	183141172	2194,3654,6234	intergenic
MSTRG.17014.1	AADN04013217.1	-	1773	6539	6	912,118,201,153,56,406	1773,3375,3794,4526,5114,6133	intergenic
MSTRG.17016.1	AADN04013233.1	+	108	6785	1	6677	108	intergenic
MSTRG.17015.2	AADN04013231.1	-	616	4223	6	91,80,57,76,63,30	616,814,1536,2745,2935,4193	intergenic
MSTRG.17040.1	AADN04013358.1	+	5373	5920	1	547	5373	intergenic
MSTRG.17043.1	AADN04013396.1	-	1351	5172	2	261726	1351,4446	intergenic
MSTRG.17108.1	AADN04013752.1	+	4041	6431	1	2390	4041	intergenic
MSTRG.17103.1	AADN04013727.1	-	5121	6497	1	1376	5121	intergenic
MSTRG.17152.1	AADN04013932.1	+	5757	6449	1	692	5757	intergenic
MSTRG.17099.1	AADN04013704.1	-	1357	5934	11	40,85,240,88,114,114,89,89,52,109,85	1357,1853,2075,2537,3077,4001,4193,5060,5527,5657,5849	intergenic
MSTRG.17115.1	AADN04013796.1	-	797	3766	3	263,87,229	797,3340,3537	intergenic
MSTRG.17124.1	AADN04013817.1	-	402	976	3	155,84,125	402,653,851	intergenic
MSTRG.17149.1	AADN04013912.1	+	4281	5260	1	979	4281	intergenic
MSTRG.18777.2	KQ759705.1	+	1105	2209	1	1104	1105	intergenic
MSTRG.18776.2	KQ759705.1	-	1011	2160	2	842240	1011,1920	intergenic
MSTRG.17160.1	AADN04013983.1	+	2535	3217	1	682	2535	intergenic
MSTRG.17178.1	AADN04014078.1	+	60	6256	1	6196	60	intergenic
MSTRG.17179.1	AADN04014080.1	-	4420	6180	3	229,123,62	4420,5512,6118	intergenic
MSTRG.17207.1	AADN04014272.1	-	188	4886	15	166,110,139,81,66,61,108,131,85,149,104,79,77,82,395	188,437,652,880,1084,1412,1562,2144,2379,2709,3357,3737,3967,4292,4491	intergenic
MSTRG.17226.1	AADN04014379.1	-	3645	5582	2	843309	3645,5273	intergenic
MSTRG.17222.1	AADN04014374.1	+	50	869	2	575,27	50,842	intergenic
MSTRG.17228.1	AADN04014384.1	-	624	3982	3	162113141	624,3640,3841	intergenic
MSTRG.17249.1	AADN04014488.1	+	56	3367	1	3311	56	intergenic
MSTRG.17243.1	AADN04014475.1	-	584	2484	4	160,126,101,43	584,1344,1936,2441	intergenic
MSTRG.17257.3	AADN04014511.1	-	324	5063	4	35635129105	324,2935,4371,4958	intergenic
MSTRG.17265.1	AADN04014565.1	-	1638	5240	5	85,136,148,41,48	1638,2537,3944,5065,5192	intergenic
MSTRG.17265.2	AADN04014565.1	-	4576	5247	4	254,26,41,55	4576,4913,5065,5192	intergenic
MSTRG.17284.1	AADN04014622.1	-	4980	5450	1	470	4980	intergenic
MSTRG.17290.1	AADN04014684.1	+	58	1007	1	949	58	intergenic
MSTRG.17291.1	AADN04014684.1	+	2456	4397	1	1941	2456	intergenic
MSTRG.17305.1	AADN04014791.1	-	135	5781	2	650299	135,5482	intergenic
MSTRG.18780.1	KQ759711.1	-	1204	2002	4	103,156,88,143	1204,1415,1673,1859	intergenic
MSTRG.18781.1	KQ759711.1	-	2307	5404	6	58,82,89,100,139,110	2307,4488,4680,4854,5076,5294	intergenic
MSTRG.17300.1	AADN04014747.1	-	1730	3821	4	191118106171	1730,2006,2415,3650	intergenic
MSTRG.17308.1	AADN04014822.1	-	506	5875	5	186,70,159,115,74	506,2162,3668,4851,5801	intergenic
MSTRG.17316.1	AADN04014871.1	-	957	4612	4	51145104203	957,1166,3144,4409	intergenic
MSTRG.17329.1	AADN04014962.1	+	608	2140	1	1532	608	intergenic
MSTRG.17330.1	AADN04014962.1	+	2543	5729	1	3186	2543	intergenic
MSTRG.17318.1	AADN04014891.1	-	5186	5779	2	265226	5186,5553	intergenic
MSTRG.18419.1	AADN04024605.1	-	947	5795	4	328297358264	947,2983,4863,5531	intergenic
MSTRG.17332.1	AADN04014968.1	-	2660	5285	5	306,229,98,97,32	2660,3661,4851,5079,5253	intergenic
MSTRG.17358.1	AADN04015096.1	+	118	5727	1	5609	118	intergenic
MSTRG.17357.1	AADN04015094.1	-	2793	5538	5	236,76,86,114,1024	2793,3435,3836,4169,4514	intergenic
MSTRG.17389.1	AADN04015275.1	-	20	4644	3	2111,64,673	20,2989,3971	intergenic
MSTRG.17361.1	AADN04015121.1	+	4344	5655	1	1311	4344	intergenic
MSTRG.17411.1	AADN04015442.1	+	4038	5557	1	1519	4038	intergenic
MSTRG.17404.1	AADN04015401.1	-	591	3851	3	210,99,112	591,3515,3739	intergenic
MSTRG.17409.1	AADN04015431.1	-	326	4647	3	275292294	326,2391,4353	intergenic
MSTRG.17419.1	AADN04015472.1	-	222	2757	3	266123186	222,809,2571	intergenic
MSTRG.17421.1	AADN04015486.1	+	4040	5131	1	1091	4040	intergenic
MSTRG.17420.1	AADN04015485.1	-	3574	4688	4	426,132,88,184	3574,4098,4317,4504	intergenic
MSTRG.17422.1	AADN04015490.1	-	50	5498	3	66174428	50,1427,5070	intergenic
MSTRG.17428.1	AADN04015524.1	-	148	3194	4	135,132,114,33	148,1626,2952,3161	intergenic
MSTRG.17432.1	AADN04015543.1	-	2053	3926	3	97200103	2053,3513,3823	intergenic
MSTRG.17449.1	AADN04015625.1	+	2253	4221	1	1968	2253	intergenic
MSTRG.17450.1	AADN04015625.1	-	2253	4221	1	1968	2253	intergenic
MSTRG.17464.1	AADN04015697.1	+	84	4379	1	4295	84	intergenic
MSTRG.17484.1	AADN04015825.1	-	0	5308	2	1210983	0,4325	intergenic
MSTRG.17482.1	AADN04015798.1	-	21	4807	9	195,63,205,130,79,124,108,77,180	21,423,582,1315,1894,2413,3159,3362,4627	intergenic
MSTRG.17482.2	AADN04015798.1	-	21	4799	8	195,364,130,79,124,92,77,172	21,423,1315,1894,2413,3175,3362,4627	intergenic
MSTRG.17481.1	AADN04015786.1	-	898	1703	2	409,59	898,1644	intergenic
MSTRG.17490.1	AADN04015853.1	-	129	4744	7	145,71,201,102,125,151,171	129,838,1647,2619,3232,3786,4573	intergenic
MSTRG.17509.1	AADN04015969.1	+	1426	3529	1	2103	1426	intergenic
MSTRG.17510.1	AADN04015969.1	+	3921	5271	1	1350	3921	intergenic
MSTRG.17497.1	AADN04015889.1	-	730	4288	3	64119243	730,2049,4045	intergenic
MSTRG.17512.1	AADN04015991.1	+	1704	2506	1	802	1704	intergenic
MSTRG.17519.2	AADN04016019.1	-	1759	4571	5	257,130,69,123,234	1759,2529,2808,3390,4337	intergenic
MSTRG.17519.1	AADN04016019.1	-	323	4540	3	178145203	323,1325,4337	intergenic
MSTRG.17523.1	AADN04016038.1	-	335	4365	3	213128154	335,3988,4211	intergenic
MSTRG.17541.1	AADN04016131.1	-	943	4468	2	113648	943,3820	intergenic
MSTRG.17555.2	AADN04016254.1	-	242	5052	4	1920,128,81,1203	242,3098,3337,3849	intergenic
MSTRG.17544.1	AADN04016182.1	-	353	4848	8	490,701,446,41,102,63,52,94	353,1545,2952,3610,3739,4334,4481,4754	intergenic
MSTRG.17558.1	AADN04016291.1	-	68	5055	3	12596511681	68,2175,3374	intergenic
MSTRG.17570.1	AADN04016419.1	-	435	3316	4	192,74,156,45	435,715,1789,3271	intergenic
MSTRG.17580.2	AADN04016453.1	-	408	2042	2	1004281	408,1761	intergenic
MSTRG.17610.1	AADN04016587.1	-	95	4716	2	157293	95,4423	intergenic
MSTRG.17597.1	AADN04016522.1	+	1433	3517	3	324162101	1433,1859,3416	intergenic
MSTRG.17609.1	AADN04016585.1	+	245	4818	1	4573	245	intergenic
MSTRG.17604.2	AADN04016568.1	-	2680	3257	2	334150	2680,3107	intergenic
MSTRG.17639.1	AADN04016749.1	-	28	4664	5	945,1204,65,68,749	28,1417,3029,3762,3915	intergenic
MSTRG.17642.1	AADN04016795.1	-	676	4447	4	192157112198	676,1949,2234,4249	intergenic
MSTRG.17660.1	AADN04016877.1	+	2009	3868	3	759419378	2009,3049,3490	intergenic
MSTRG.17691.1	AADN04017049.1	+	41	2051	1	2010	41	intergenic
MSTRG.17681.1	AADN04017007.1	-	37	1979	2	330149	37,1830	intergenic
MSTRG.17705.1	AADN04017128.1	+	54	2300	1	2246	54	intergenic
MSTRG.17715.1	AADN04017210.1	-	2626	4167	3	526257261	2626,3361,3906	intergenic
MSTRG.17709.3	AADN04017167.1	-	1296	2685	3	295,173,83	1296,1753,2602	intergenic
MSTRG.17720.1	AADN04017242.1	-	1464	3474	2	465331	1464,3143	intergenic
MSTRG.17722.1	AADN04017244.1	+	1956	3902	2	109299	1956,3603	intergenic
MSTRG.17730.1	AADN04017304.1	-	18	2692	3	105132237	18,200,2455	intergenic
MSTRG.17734.1	AADN04017341.1	-	563	3661	4	442,72,183,125	563,1133,3242,3536	intergenic
MSTRG.17759.1	AADN04017511.1	-	82	4027	2	2579471	82,3556	intergenic
MSTRG.17777.1	AADN04017613.1	-	0	4082	4	51,155,88,597	0,1046,3236,3485	intergenic
MSTRG.17773.1	AADN04017594.1	-	1803	2421	1	618	1803	intergenic
MSTRG.17795.1	AADN04017743.1	-	0	3498	3	190,55,344	0,3008,3154	intergenic
MSTRG.18787.1	KQ759725.1	-	581	3871	3	254101193	581,3194,3678	intergenic
MSTRG.17828.2	AADN04018003.1	-	2	2518	4	288,98,180,423	2,434,773,2095	intergenic
MSTRG.17828.1	AADN04018003.1	-	0	2519	3	532180424	0,773,2095	intergenic
MSTRG.17813.1	AADN04017927.1	+	35	447	1	412	35	intergenic
MSTRG.17815.1	AADN04017938.1	+	49	1390	1	1341	49	intergenic
MSTRG.17839.1	AADN04018068.1	+	611	3115	1	2504	611	intergenic
MSTRG.18357.1	AADN04024019.1	+	0	4197	1	4197	0	intergenic
MSTRG.18358.1	AADN04024019.1	-	0	4197	1	4197	0	intergenic
MSTRG.17832.1	AADN04018041.1	-	506	4087	1	3581	506	intergenic
MSTRG.17841.1	AADN04018089.1	+	2693	4029	2	387289	2693,3740	intergenic
MSTRG.17843.1	AADN04018144.1	+	40	4086	1	4046	40	intergenic
MSTRG.17855.1	AADN04018294.1	-	2006	3908	3	325149187	2006,2660,3721	intergenic
MSTRG.17882.1	AADN04018450.1	+	1699	3994	1	2295	1699	intergenic
MSTRG.17877.1	AADN04018429.1	-	2152	2842	3	244,79,156	2152,2483,2686	intergenic
MSTRG.17878.1	AADN04018430.1	-	2070	2986	4	146,136,173,94	2070,2306,2568,2892	intergenic
MSTRG.17880.1	AADN04018443.1	-	192	3718	3	284111120	192,3105,3598	intergenic
MSTRG.17896.1	AADN04018550.1	+	3210	3711	1	501	3210	intergenic
MSTRG.17940.1	AADN04018950.1	+	45	3765	1	3720	45	intergenic
MSTRG.17967.1	AADN04019172.1	+	87	1032	1	945	87	intergenic
MSTRG.17976.1	AADN04019237.1	+	188	1307	2	60972	188,335	intergenic
MSTRG.17981.1	AADN04019290.1	-	368	3500	3	326,139,72	368,1540,3428	intergenic
MSTRG.17994.1	AADN04019407.1	-	141	866	3	62195207	141,316,659	intergenic
MSTRG.18005.1	AADN04019485.1	-	1445	2112	2	414,68	1445,2044	intergenic
MSTRG.18004.1	AADN04019479.1	+	610	1156	1	546	610	intergenic
MSTRG.18030.1	AADN04019757.1	+	44	3142	1	3098	44	intergenic
MSTRG.18037.1	AADN04019842.1	-	334	2703	4	172153117215	334,912,1352,2488	intergenic
MSTRG.18050.1	AADN04019927.1	-	646	1570	4	24136146101	646,812,1016,1469	intergenic
MSTRG.18067.1	AADN04020091.1	+	77	3137	1	3060	77	intergenic
MSTRG.18071.1	AADN04020131.1	-	112	3085	2	1657887	112,2198	intergenic
MSTRG.18079.1	AADN04020238.1	+	0	1004	1	1004	0	intergenic
MSTRG.18093.1	AADN04020362.1	+	733	1150	1	417	733	intergenic
MSTRG.18097.1	AADN04020400.1	+	756	2886	1	2130	756	intergenic
MSTRG.18107.1	AADN04020544.1	-	18	1563	6	174,77,79,119,65,402	18,296,452,772,990,1161	intergenic
MSTRG.18109.1	AADN04020580.1	-	0	2747	3	1011021863	0,692,884	intergenic
MSTRG.18110.1	AADN04020581.1	-	450	2811	2	103345	450,2466	intergenic
MSTRG.18131.1	AADN04020877.1	+	1868	2741	1	873	1868	intergenic
MSTRG.18133.1	AADN04020917.1	-	147	2361	3	153231195	147,1300,2166	intergenic
MSTRG.18146.1	AADN04021034.1	-	973	2073	4	231,123,59,152	973,1307,1710,1921	intergenic
MSTRG.18147.1	AADN04021070.1	-	970	2590	2	106965	970,1625	intergenic
MSTRG.18152.1	AADN04021156.1	+	217	2621	1	2404	217	intergenic
MSTRG.18162.2	AADN04021232.1	-	0	2565	10	57,156,112,103,113,581,92,43,62,88	0,230,473,683,875,1298,1962,2125,2290,2477	intergenic
MSTRG.18164.1	AADN04021259.1	+	930	2007	2	789,80	930,1927	intergenic
MSTRG.18166.4	AADN04021290.1	+	11	1120	2	676258	11,862	intergenic
MSTRG.18167.1	AADN04021290.1	-	11	2137	1	2126	11	intergenic
MSTRG.18185.1	AADN04021555.1	-	305	2400	6	71,92,52,74,64,146	305,912,1426,1564,2089,2254	intergenic
MSTRG.18186.1	AADN04021568.1	+	812	2387	1	1575	812	intergenic
MSTRG.18202.1	AADN04021698.1	+	1159	2189	1	1030	1159	intergenic
MSTRG.18204.1	AADN04021730.1	-	0	1733	2	209177	0,1556	intergenic
MSTRG.18230.1	AADN04022051.1	-	24	2026	4	50,175,110,91	24,182,1045,1935	intergenic
MSTRG.18232.1	AADN04022070.1	+	75	1103	1	1028	75	intergenic
MSTRG.18404.1	AADN04024545.1	-	0	1081	2	163833	0,248	intergenic
MSTRG.18266.1	AADN04022529.1	+	73	1949	1	1876	73	intergenic
MSTRG.18267.1	AADN04022545.1	+	682	1251	1	569	682	intergenic
MSTRG.18288.1	AADN04022791.1	-	355	1734	2	184546	355,1188	intergenic
MSTRG.18293.1	AADN04022898.1	+	1192	1756	1	564	1192	intergenic
MSTRG.18309.1	AADN04023167.1	+	64	1029	1	965	64	intergenic
MSTRG.18308.1	AADN04023156.1	+	3	1597	1	1594	3	intergenic
MSTRG.18307.1	AADN04023156.1	-	3	1597	1	1594	3	intergenic
MSTRG.18321.2	AADN04023272.1	-	0	1524	7	159,55,22,73,49,97,237	0,276,436,791,956,1108,1287	intergenic
MSTRG.18321.1	AADN04023272.1	-	0	1527	7	159,55,22,73,45,97,240	0,276,436,791,960,1108,1287	intergenic
MSTRG.18369.1	AADN04024161.1	+	0	1504	1	1504	0	intergenic
MSTRG.18412.1	AADN04024579.1	+	0	1496	1	1496	0	intergenic
MSTRG.18390.1	AADN04024453.1	-	27	1335	1	1308	27	intergenic
MSTRG.18393.1	AADN04024487.1	+	5	1234	1	1229	5	intergenic
MSTRG.18345.1	AADN04023720.1	+	75	1072	1	997	75	intergenic
MSTRG.18421.1	AADN04024617.1	+	0	1208	1	1208	0	intergenic
MSTRG.18356.1	AADN04023993.1	+	0	1194	1	1194	0	intergenic
MSTRG.18380.1	AADN04024317.1	-	54	830	1	776	54	intergenic
MSTRG.18433.1	AADN04024658.1	-	683	1068	1	385	683	intergenic
MSTRG.18383.1	AADN04024325.1	+	0	523	1	523	0	intergenic
