# Supplementary material for: Integrated analysis of lncRNA and mRNA repertoires in Marek’s disease infected spleens identifies genes relevant to resistance
Source: BMC Genomics. 2019 Mar 28;20:245. doi: 10.1186/s12864-019-5625-1 (PMC6438004; doi:10.1186/s12864-019-5625-1)
Supplement: Supplementary file 5 — DE protein coding genes, known lncRNAs and putative lncRNAs in 17 samples. (XLSX 237 kb) [file 12864_2019_5625_MOESM5_ESM.xlsx]

## Sheet: upregulated in tumorous
The tumorous spleens upregulated annotated genes, known lncRNAs and putative lncRNAs against the spleens of survivors
Genes	ID	Gene symbol	Base mean	log2FoldChange	lfcSE	Stat	Pvalue	Padj
Annotated genes	ENSGALG00000012537	MYOG	16.4314	7.35259	1.20757	6.08872	1.13814e-09	1.52531e-07
Annotated genes	ENSGALG00000042136	EBF2	64.3266	4.46811	0.736771	6.06445	1.32407e-09	1.73249e-07
Annotated genes	ENSGALG00000009274	novel gene	12.1163	6.90955	1.33674	5.16897	2.35385e-07	1.27889e-05
Annotated genes	ENSGALG00000044516	PKP1	14.0178	7.11093	1.39108	5.11182	3.19074e-07	1.65626e-05
Annotated genes	ENSGALG00000034649	LAD1	51.302	4.9161	0.962458	5.10786	3.25826e-07	1.68341e-05
Annotated genes	ENSGALG00000042880	CRHR1	7.60359	6.14785	1.222	5.03096	4.88041e-07	2.30108e-05
Annotated genes	ENSGALG00000034392	ADRA1A	18.2718	4.42783	0.918135	4.82263	1.41678e-06	5.32809e-05
Annotated genes	ENSGALG00000016891	novel gene	9.68079	6.05329	1.25858	4.80962	1.51218e-06	5.58243e-05
Annotated genes	ENSGALG00000008456	KCNH6	47.0632	3.39458	0.706723	4.80327	1.56093e-06	5.75281e-05
Annotated genes	ENSGALG00000039292	CTSE	6.45845	6.00321	1.25277	4.79195	1.65165e-06	5.9972e-05
Annotated genes	ENSGALG00000006717	novel gene	70.7893	2.59482	0.546375	4.74915	2.04273e-06	7.13598e-05
Annotated genes	ENSGALG00000037632	IL10	19.3989	7.51919	1.58994	4.72921	2.25391e-06	7.65798e-05
Annotated genes	ENSGALG00000006666	IL19	8.48516	6.39735	1.35654	4.71593	2.40607e-06	7.99835e-05
Annotated genes	ENSGALG00000032406	TMEM45B	6.58633	6.02797	1.27829	4.71566	2.40928e-06	7.99835e-05
Annotated genes	ENSGALG00000035981	GUCA1B	13.8593	7.07866	1.52749	4.63417	3.58375e-06	0.000108114
Annotated genes	ENSGALG00000041779	GUCA1A	14.7391	7.18448	1.56362	4.59478	4.33213e-06	0.000126547
Annotated genes	ENSGALG00000030237	ACTL9	6.86302	6.05733	1.32458	4.57302	4.80746e-06	0.000136117
Annotated genes	ENSGALG00000033314	ATP10B	11.9691	5.8643	1.28863	4.55081	5.34392e-06	0.000148083
Annotated genes	ENSGALG00000000808	C10H15ORF59	20.8001	5.47934	1.20665	4.54096	5.59991e-06	0.000153636
Annotated genes	ENSGALG00000001440	novel gene	16.6594	4.18202	0.925201	4.52012	6.18033e-06	0.000163938
Annotated genes	ENSGALG00000044735	SCNN1D	7.98839	6.28954	1.39621	4.50471	6.64638e-06	0.00017455
Annotated genes	ENSGALG00000012997	VTG2	108.455	3.75372	0.83707	4.48436	7.31341e-06	0.00018653
Annotated genes	ENSGALG00000006072	novel gene	27.4951	5.13959	1.16086	4.42741	9.53692e-06	0.000227989
Annotated genes	ENSGALG00000005763	GRIK3	54.4714	4.66881	1.08385	4.30763	1.65012e-05	0.000348511
Annotated genes	ENSGALG00000002223	LHX9	13.1296	7.01252	1.63027	4.30144	1.69692e-05	0.000356353
Annotated genes	ENSGALG00000034306	CDHR1	12.6409	6.95876	1.62844	4.27327	1.92626e-05	0.000397344
Annotated genes	ENSGALG00000040582	novel gene	21.7806	4.87475	1.15282	4.22855	2.35204e-05	0.000461562
Annotated genes	ENSGALG00000044592	SFTPA1	21.2412	7.71579	1.82495	4.22796	2.35822e-05	0.000461562
Annotated genes	ENSGALG00000041025	SFTPA2	53.8097	5.09521	1.20702	4.22133	2.42867e-05	0.000470685
Annotated genes	ENSGALG00000044750	novel gene	11.0066	5.52362	1.31145	4.21184	2.533e-05	0.000487063
Annotated genes	ENSGALG00000010927	TSPO2	38.8285	4.30729	1.0251	4.20182	2.64782e-05	0.000504318
Annotated genes	ENSGALG00000029326	SPIK7	13.3767	7.05399	1.68684	4.18178	2.89235e-05	0.000541335
Annotated genes	ENSGALG00000023760	SGK2	58.646	2.33703	0.559109	4.17991	2.91622e-05	0.000543729
Annotated genes	ENSGALG00000020359	ABCA12	13.783	5.37202	1.28541	4.17924	2.92487e-05	0.000544491
Annotated genes	ENSGALG00000016309	IRX5	11.1489	6.74301	1.61509	4.17501	2.97974e-05	0.00055324
Annotated genes	ENSGALG00000032749	SLC13A2	34.9756	6.34739	1.52646	4.15825	3.20695e-05	0.00058802
Annotated genes	ENSGALG00000020982	NELL1	14.9497	6.0308	1.45251	4.15198	3.29611e-05	0.00060287
Annotated genes	ENSGALG00000034212	GRM2	35.7176	4.41655	1.07025	4.12663	3.68113e-05	0.000655929
Annotated genes	ENSGALG00000044892	MLPH	8.32703	6.32634	1.53328	4.12603	3.69078e-05	0.000657082
Annotated genes	ENSGALG00000044150	DBX1	10.5103	5.81676	1.41095	4.12259	3.74638e-05	0.000664877
Annotated genes	ENSGALG00000009026	MATN4	28.5103	2.86399	0.695262	4.11929	3.80038e-05	0.000672302
Annotated genes	ENSGALG00000027772	TBX22	8.81189	6.45173	1.56902	4.11196	3.92309e-05	0.00068905
Annotated genes	ENSGALG00000000242	PKP3	41.9733	3.7888	0.925741	4.09272	4.26337e-05	0.000730579
Annotated genes	ENSGALG00000041371	SIGIRR	34.0182	3.08752	0.760885	4.0578	4.95365e-05	0.000815565
Annotated genes	ENSGALG00000046613	DNAH1	11.8147	6.06733	1.49689	4.0533	5.05003e-05	0.000825972
Annotated genes	ENSGALG00000024470	AHR1B	10.0229	4.47559	1.10462	4.05169	5.0849e-05	0.000829211
Annotated genes	ENSGALG00000006341	SOX9	5.1252	5.66748	1.40596	4.03103	5.55325e-05	0.000884719
Annotated genes	ENSGALG00000038919	novel gene	8.02159	6.29392	1.57341	4.00017	6.32983e-05	0.000975502
Annotated genes	ENSGALG00000000505	DRP2	24.6408	3.48722	0.878624	3.96896	7.21877e-05	0.00108236
Annotated genes	ENSGALG00000001203	GHRHR	10.244	6.62579	1.69049	3.91945	8.87527e-05	0.00126455
Annotated genes	ENSGALG00000029526	ADCYAP1R1	9.88798	6.4897	1.6561	3.91866	8.90432e-05	0.00126647
Annotated genes	ENSGALG00000000274	novel gene	8.49315	5.20529	1.32836	3.91858	8.90706e-05	0.00126647
Annotated genes	ENSGALG00000034308	TRIM42	5.86568	5.2587	1.34342	3.91441	9.06255e-05	0.00128297
Annotated genes	ENSGALG00000044471	LHX1	17.3832	3.10723	0.795203	3.90747	9.32667e-05	0.0013103
Annotated genes	ENSGALG00000000469	novel gene	20.4627	3.2043	0.821009	3.90287	9.50569e-05	0.00132451
Annotated genes	ENSGALG00000007538	SLC6A7	10.1201	5.42623	1.39044	3.90253	9.51908e-05	0.00132485
Annotated genes	ENSGALG00000046064	VILL	9.16251	6.50209	1.66787	3.89844	9.6813e-05	0.00134221
Annotated genes	ENSGALG00000043868	EEF1A2	14.0854	4.25225	1.09966	3.86688	0.000110237	0.00148367
Annotated genes	ENSGALG00000035762	novel gene	23.1007	2.73572	0.709328	3.85678	0.000114889	0.00153289
Annotated genes	ENSGALG00000014979	TNFRSF6B	11.5605	6.69942	1.73843	3.85372	0.000116335	0.00154413
Annotated genes	ENSGALG00000026395	SLC25A48	7.94264	6.19495	1.60879	3.85069	0.000117787	0.00155936
Annotated genes	ENSGALG00000010596	ATP12A	25.2513	3.16915	0.826284	3.83542	0.000125351	0.00163437
Annotated genes	ENSGALG00000038995	FGF13	64.8887	2.5291	0.65961	3.83423	0.000125956	0.00163647
Annotated genes	ENSGALG00000032573	KIAA1024	11.2723	3.6726	0.960472	3.82375	0.000131437	0.00168589
Annotated genes	ENSGALG00000029243	CLDN18	35.6777	2.43902	0.640927	3.80546	0.000141541	0.00178954
Annotated genes	ENSGALG00000000892	BPIFB2	154.915	3.30112	0.869823	3.79517	0.000147544	0.00184747
Annotated genes	ENSGALG00000040666	BPIFB6	21.9722	3.22781	0.85468	3.77663	0.000158966	0.00195616
Annotated genes	ENSGALG00000006674	BPIFB4	8.706	5.54131	1.47338	3.76095	0.000169272	0.00205552
Annotated genes	ENSGALG00000004386	novel gene	9.03824	5.77134	1.53788	3.75278	0.000174884	0.00210862
Annotated genes	ENSGALG00000046496	RAB36	8.6846	6.20897	1.65906	3.74247	0.000182221	0.00217691
Annotated genes	ENSGALG00000029432	novel gene	13.6028	3.26876	0.877915	3.72332	0.000196616	0.0022823
Annotated genes	ENSGALG00000011113	ACAN	17.3307	3.33105	0.895287	3.72064	0.000198715	0.00230062
Annotated genes	ENSGALG00000045668	IL4	18.5137	3.57655	0.963462	3.71218	0.000205481	0.00235423
Annotated genes	ENSGALG00000003965	CDH22	15.0913	5.4471	1.46921	3.7075	0.000209318	0.00238713
Annotated genes	ENSGALG00000042474	novel gene	6.77349	6.01778	1.62867	3.6949	0.000219977	0.00248308
Annotated genes	ENSGALG00000016744	SST	23.8018	6.54788	1.77546	3.688	0.000226022	0.00253835
Annotated genes	ENSGALG00000038500	TMPRSS4	32.5835	4.25717	1.15488	3.68624	0.00022759	0.00255208
Annotated genes	ENSGALG00000043810	novel gene	15.5403	4.15877	1.12964	3.68149	0.000231873	0.00258308
Annotated genes	ENSGALG00000030012	OTOP2	11.4631	4.70951	1.27972	3.68011	0.00023313	0.00259378
Annotated genes	ENSGALG00000032958	ANKK1	34.4515	2.1256	0.578029	3.67733	0.000235691	0.00261639
Annotated genes	ENSGALG00000033070	CYP2AB4	5.93549	5.84178	1.59248	3.66836	0.000244115	0.00268888
Annotated genes	ENSGALG00000016492	LHX5	34.1046	2.37407	0.647987	3.66376	0.00024854	0.00272753
Annotated genes	ENSGALG00000046392	CACNA1B	8.84585	6.38662	1.74389	3.66228	0.000249984	0.00273572
Annotated genes	ENSGALG00000006519	LMOD2	23.0075	3.79606	1.03941	3.65214	0.000260062	0.00282582
Annotated genes	ENSGALG00000013813	GRIN1	7.30633	6.17357	1.6988	3.63407	0.000278985	0.00296738
Annotated genes	ENSGALG00000001716	FEZF1	6.6859	5.99586	1.65093	3.63181	0.000281435	0.00298914
Annotated genes	ENSGALG00000045520	EPCAM	3.31904	5.04092	1.39906	3.60307	0.000314486	0.00325725
Annotated genes	ENSGALG00000005843	ZNF804B	25.2206	2.79691	0.778023	3.59489	0.000324528	0.00332543
Annotated genes	ENSGALG00000001863	novel gene	33.9204	2.45544	0.683442	3.59276	0.000327199	0.00334505
Annotated genes	ENSGALG00000036504	PNLIP	6.3212	5.94121	1.65372	3.59262	0.000327365	0.0033452
Annotated genes	ENSGALG00000016384	HOXD12	10.0406	4.82809	1.34517	3.58921	0.000331687	0.00337688
Annotated genes	ENSGALG00000034889	CAPN8	11.4567	4.02261	1.12689	3.56967	0.000357429	0.00356993
Annotated genes	ENSGALG00000044550	AVPR2	6.25687	5.95621	1.67313	3.55991	0.000370979	0.0036853
Annotated genes	ENSGALG00000014918	novel gene	10.5627	4.26638	1.19962	3.55644	0.00037592	0.00372267
Annotated genes	ENSGALG00000013193	CTSEAL	12.199	3.17117	0.895141	3.54265	0.000396132	0.00388283
Annotated genes	ENSGALG00000023359	DNAH8	16.1081	2.83758	0.802765	3.53476	0.000408142	0.00396258
Annotated genes	ENSGALG00000042419	TTC6	44.234	2.03366	0.577158	3.52358	0.000425765	0.00409345
Annotated genes	ENSGALG00000033288	novel gene	15.8091	5.58777	1.58673	3.52157	0.000429004	0.00412083
Annotated genes	ENSGALG00000040527	HPGDS	6.20842	5.89793	1.68124	3.50809	0.00045133	0.00429074
Annotated genes	ENSGALG00000016554	TACR3	14.3049	3.06866	0.875164	3.50638	0.000454243	0.00431287
Annotated genes	ENSGALG00000001662	DMP1	89.9537	2.28133	0.650701	3.50595	0.000454976	0.00431629
Annotated genes	ENSGALG00000035241	SCN1A	6.42834	5.99578	1.71124	3.50376	0.00045874	0.00434252
Annotated genes	ENSGALG00000008898	SGIP1	22.0108	3.0722	0.880207	3.49031	0.000482453	0.00452054
Annotated genes	ENSGALG00000045395	WNT10A	6.94948	5.30795	1.52087	3.49008	0.00048288	0.004522
Annotated genes	ENSGALG00000004393	KCNH5	15.7892	4.09022	1.17276	3.48768	0.000487227	0.00455177
Annotated genes	ENSGALG00000039835	novel gene	9.06557	2.96192	0.852194	3.47564	0.000509629	0.00470621
Annotated genes	ENSGALG00000046449	ARMH4	5.22926	5.69151	1.64048	3.46942	0.000521581	0.00479374
Annotated genes	ENSGALG00000031010	SLC39A8	8.4867	5.2735	1.52184	3.46522	0.000529801	0.00484913
Annotated genes	ENSGALG00000034228	KCNJ3	6.23958	5.95182	1.72358	3.45317	0.000554044	0.00501703
Annotated genes	ENSGALG00000016905	MYLK4	15.6184	5.21708	1.51125	3.45216	0.000556127	0.00502971
Annotated genes	ENSGALG00000006725	novel gene	43.4436	3.16594	0.918344	3.44745	0.000565911	0.00510151
Annotated genes	ENSGALG00000003839	novel gene	11.1202	4.42436	1.28477	3.44371	0.000573792	0.00515993
Annotated genes	ENSGALG00000031076	DNAH5	13.8532	5.46936	1.58831	3.44351	0.000574205	0.00516154
Annotated genes	ENSGALG00000028570	novel gene	24.8436	3.09143	0.898522	3.44058	0.000580479	0.00520314
Annotated genes	ENSGALG00000042706	IRX2	20.1081	3.45349	1.00473	3.43723	0.000587698	0.00525932
Annotated genes	ENSGALG00000023742	novel gene	23.5845	2.84418	0.828544	3.43275	0.000597501	0.00533194
Annotated genes	ENSGALG00000035104	GZMA	4.65761	5.52479	1.61076	3.42992	0.000603753	0.00537049
Annotated genes	ENSGALG00000014232	novel gene	12.107	6.80146	1.98352	3.42898	0.000605858	0.00538695
Annotated genes	ENSGALG00000005031	novel gene	19.579	2.65245	0.774062	3.42666	0.000611045	0.00541584
Annotated genes	ENSGALG00000045240	NMBR	16.113	5.02889	1.46884	3.42372	0.000617705	0.00545365
Annotated genes	ENSGALG00000033432	CNGA1	10.1069	4.42371	1.29522	3.41542	0.000636837	0.00557497
Annotated genes	ENSGALG00000004297	GABRA4	120.03	2.20441	0.645765	3.41363	0.000641029	0.00560058
Annotated genes	ENSGALG00000035051	GABRA2	45.347	2.49022	0.731002	3.40658	0.000657816	0.00570577
Annotated genes	ENSGALG00000029015	RIBC2	8.6115	4.51566	1.32809	3.4001	0.000673601	0.00580037
Annotated genes	ENSGALG00000038379	UCHL1	8.79026	4.35425	1.28123	3.3985	0.000677558	0.00583217
Annotated genes	ENSGALG00000003110	RHOBTB3	5.96829	4.68198	1.37798	3.3977	0.000679537	0.00584668
Annotated genes	ENSGALG00000016757	SIDT1	14.1144	4.98037	1.46687	3.39524	0.000685692	0.00587702
Annotated genes	ENSGALG00000041878	novel gene	15.3047	4.03571	1.19005	3.39122	0.00069582	0.0059408
Annotated genes	ENSGALG00000039209	CLUL1	9.03381	3.78041	1.11554	3.38886	0.000701835	0.0059737
Annotated genes	ENSGALG00000033822	ROS1	5.18236	5.68525	1.67983	3.38442	0.000713276	0.00603854
Annotated genes	ENSGALG00000045397	RFX6	2.92224	4.85833	1.4389	3.37641	0.000734381	0.00618268
Annotated genes	ENSGALG00000032339	FRK	10.4929	3.31979	0.984717	3.37131	0.000748109	0.00625983
Annotated genes	ENSGALG00000033622	GPR6	10.1463	2.95451	0.877072	3.36861	0.000755486	0.00631371
Annotated genes	ENSGALG00000023761	PPIL6	14.5633	3.70947	1.10135	3.36812	0.000756839	0.00631629
Annotated genes	ENSGALG00000006469	OPRK1	42.8803	3.58638	1.06709	3.36091	0.00077687	0.00645097
Annotated genes	ENSGALG00000007245	CHRNA7L	9.44175	3.56137	1.06052	3.35815	0.000784662	0.00649615
Annotated genes	ENSGALG00000003512	BVES	4.31654	5.38828	1.60952	3.34776	0.000814666	0.00669102
Annotated genes	ENSGALG00000013281	SIM1	15.0655	5.17568	1.54604	3.3477	0.000814857	0.00669102
Annotated genes	ENSGALG00000025899	novel gene	22.2107	3.92206	1.17424	3.34008	0.000837548	0.00683925
Annotated genes	ENSGALG00000003553	ARC	62.5695	2.72307	0.816149	3.33649	0.00084845	0.00690025
Annotated genes	ENSGALG00000029807	novel gene	10.0341	6.57473	1.97394	3.33076	0.000866089	0.00702046
Annotated genes	ENSGALG00000038579	novel gene	40.3718	3.34298	1.00951	3.3115	0.000927978	0.00738674
Annotated genes	ENSGALG00000013105	LGSN	4.84928	4.37248	1.32146	3.30882	0.000936891	0.0074414
Annotated genes	ENSGALG00000037352	MLIP	5.21	4.8667	1.47242	3.30524	0.000948949	0.00751906
Annotated genes	ENSGALG00000000786	KLHL31	4.91842	4.82415	1.46008	3.30404	0.000953029	0.00754001
Annotated genes	ENSGALG00000014900	FAM110C	12.7361	4.88744	1.48034	3.30157	0.000961455	0.00759309
Annotated genes	ENSGALG00000030377	MYT1L	4.61824	5.50691	1.66923	3.29907	0.000970054	0.00764735
Annotated genes	ENSGALG00000010137	MAP7D2	19.8463	4.88179	1.48034	3.29775	0.000974617	0.00767784
Annotated genes	ENSGALG00000019738	novel gene	3.15005	4.94351	1.49962	3.2965	0.000978975	0.00770943
Annotated genes	ENSGALG00000043637	TDRD15	4.75443	5.51639	1.67981	3.28394	0.00102367	0.00795623
Annotated genes	ENSGALG00000029660	ACE2	27.6389	3.04355	0.927782	3.28046	0.00103638	0.00802993
Annotated genes	ENSGALG00000016680	BMX	6.32865	5.97366	1.82173	3.27911	0.00104136	0.00805728
Annotated genes	ENSGALG00000033692	GPR143	6.45623	5.084	1.55596	3.26744	0.00108523	0.00831233
Annotated genes	ENSGALG00000003777	TFAP2B	198.697	2.66373	0.816883	3.26085	0.0011108	0.008473
Annotated genes	ENSGALG00000031164	GABRA5	8.79356	4.96979	1.52803	3.25241	0.00114432	0.00867482
Annotated genes	ENSGALG00000027146	TSGA10	8.06335	6.29822	1.93988	3.2467	0.0011675	0.00880992
Annotated genes	ENSGALG00000023640	LYG2	9.18599	3.03938	0.937585	3.24171	0.00118816	0.00893359
Annotated genes	ENSGALG00000026658	SLC10A2	9.90726	4.43867	1.36986	3.24023	0.00119433	0.00895873
Annotated genes	ENSGALG00000029331	novel gene	8.80179	4.32555	1.33568	3.23847	0.00120175	0.00899601
Annotated genes	ENSGALG00000039936	SLITRK6	9.31194	5.81806	1.79875	3.2345	0.00121857	0.00909427
Annotated genes	ENSGALG00000032980	SLITRK1	51.7647	2.59588	0.803028	3.23261	0.00122666	0.00914533
Annotated genes	ENSGALG00000040115	PCDH17	7.46385	4.01429	1.24245	3.23095	0.00123379	0.00918614
Annotated genes	ENSGALG00000009691	OLFM4	7.3291	4.98588	1.54354	3.23016	0.00123721	0.00920435
Annotated genes	ENSGALG00000010116	KL	64.6078	2.15235	0.666421	3.22972	0.00123913	0.00920632
Annotated genes	ENSGALG00000042358	novel gene	8.7009	6.42826	1.9946	3.22284	0.00126927	0.00936518
Annotated genes	ENSGALG00000044129	TYR	5.63876	5.76147	1.78806	3.2222	0.00127212	0.00937638
Annotated genes	ENSGALG00000017237	novel gene	9.74503	3.92938	1.22167	3.21641	0.00129806	0.00951091
Annotated genes	ENSGALG00000003537	FOLR1	7.27413	4.97579	1.54821	3.2139	0.00130944	0.00957152
Annotated genes	ENSGALG00000006710	novel gene	10.5424	6.58801	2.05212	3.21034	0.00132577	0.00965108
Annotated genes	ENSGALG00000044343	UNC5A	14.1188	3.72811	1.16129	3.21031	0.00132592	0.00965108
Annotated genes	ENSGALG00000045937	novel gene	15.9791	4.7347	1.47645	3.20682	0.00134212	0.00974654
Annotated genes	ENSGALG00000045698	novel gene	7.69692	5.06419	1.58023	3.20472	0.00135193	0.00980494
Annotated genes	ENSGALG00000031144	SLC6A19	8.07165	6.29732	1.97716	3.18503	0.00144741	0.0103261
Annotated genes	ENSGALG00000015068	KRT19	6.00037	4.92773	1.54759	3.18412	0.00145193	0.0103536
Annotated genes	ENSGALG00000025772	FBXO47	21.9671	4.29546	1.35068	3.18021	0.00147167	0.0104674
Annotated genes	ENSGALG00000045947	TFAP2D	47.9832	2.41424	0.759299	3.17956	0.00147497	0.0104808
Annotated genes	ENSGALG00000045194	AvBD11	5.40846	4.53994	1.4313	3.17189	0.00151448	0.0106962
Annotated genes	ENSGALG00000039896	SIX6	7.98746	6.30938	1.99148	3.16819	0.00153391	0.0108127
Annotated genes	ENSGALG00000009382	novel gene	4.61125	4.29711	1.36337	3.15183	0.00162249	0.011286
Annotated genes	ENSGALG00000045901	novel gene	5.27013	4.61461	1.46865	3.14206	0.00167761	0.0115892
Annotated genes	ENSGALG00000028047	novel gene	9.4289	4.89344	1.55756	3.14173	0.00167951	0.0115961
Annotated genes	ENSGALG00000005242	CLDN3	18.9834	3.8152	1.21497	3.14015	0.00168862	0.0116507
Annotated genes	ENSGALG00000017216	IRX4	8.67696	4.49406	1.43148	3.13945	0.00169267	0.011664
Annotated genes	ENSGALG00000040613	BTBD17	17.3372	2.20621	0.703198	3.13739	0.00170458	0.0117279
Annotated genes	ENSGALG00000010018	AVD	8.46247	5.61305	1.78937	3.13689	0.00170753	0.0117434
Annotated genes	ENSGALG00000027144	RSPO4	8.64984	4.69024	1.50555	3.1153	0.00183759	0.0124341
Annotated genes	ENSGALG00000042846	AHR2	8.13761	6.33613	2.03438	3.11453	0.00184241	0.0124629
Annotated genes	ENSGALG00000044844	CHIA	2.72848	4.69501	1.51008	3.10911	0.0018765	0.0126253
Annotated genes	ENSGALG00000029775	novel gene	10.6992	4.90185	1.57745	3.10744	0.00188713	0.0126724
Annotated genes	ENSGALG00000034047	RPP25	7.68841	6.22512	2.00408	3.10622	0.00189497	0.0127101
Annotated genes	ENSGALG00000014812	S100A9	16.3029	3.49845	1.1268	3.10476	0.00190433	0.0127607
Annotated genes	ENSGALG00000037011	CCLI5	13.9123	3.88163	1.25195	3.10046	0.00193219	0.012895
Annotated genes	ENSGALG00000033721	CDK5R2	6.04214	4.70226	1.51827	3.09712	0.00195413	0.0129726
Annotated genes	ENSGALG00000045526	ELOVL3	4.14405	5.18758	1.67625	3.09475	0.00196979	0.013053
Annotated genes	ENSGALG00000034843	CLCN2	11.1739	4.7555	1.53827	3.09146	0.00199174	0.0131708
Annotated genes	ENSGALG00000046510	novel gene	4.46029	5.45815	1.76628	3.09019	0.00200029	0.0131978
Annotated genes	ENSGALG00000033461	OLFR6	8.82591	5.51348	1.79369	3.07382	0.00211338	0.0137532
Annotated genes	ENSGALG00000022896	EIF4E1B	12.795	3.45192	1.12383	3.07155	0.00212948	0.0138227
Annotated genes	ENSGALG00000036780	GBP	12.0347	3.60774	1.17497	3.07048	0.00213713	0.0138547
Annotated genes	ENSGALG00000027296	novel gene	10.3531	4.24002	1.38136	3.06945	0.00214453	0.0138904
Annotated genes	ENSGALG00000012845	RUNDC3A	5.59941	5.01491	1.63678	3.06389	0.00218477	0.0140933
Annotated genes	ENSGALG00000011860	novel gene	4.56909	5.50376	1.7998	3.05798	0.00222831	0.0142991
Annotated genes	ENSGALG00000028374	LACTBL1	6.69743	6.04458	1.97718	3.05716	0.00223442	0.0143299
Annotated genes	ENSGALG00000021198	TMEM72	20.7358	4.15602	1.35969	3.0566	0.00223865	0.0143423
Annotated genes	ENSGALG00000036364	novel gene	6.53803	4.76895	1.56025	3.05653	0.00223912	0.0143423
Annotated genes	ENSGALG00000007791	PTF1A	7.79404	4.58604	1.50213	3.05302	0.0022655	0.0144663
Annotated genes	ENSGALG00000026840	GPR139	39.2242	2.06444	0.676823	3.05019	0.00228697	0.0145656
Annotated genes	ENSGALG00000025729	CPA5	7.24057	3.41953	1.12158	3.04886	0.00229713	0.0146093
Annotated genes	ENSGALG00000029454	SCN11A	7.40785	6.17592	2.02635	3.0478	0.0023052	0.0146437
Annotated genes	ENSGALG00000044846	NANOG	6.39131	5.97214	1.96347	3.04162	0.00235307	0.0148455
Annotated genes	ENSGALG00000001418	RF00100	6.85272	6.07548	1.99847	3.04006	0.00236529	0.014907
Annotated genes	ENSGALG00000015606	RHOV	14.7963	4.04198	1.33316	3.03188	0.00243039	0.0152333
Annotated genes	ENSGALG00000037576	HBE1	18.0151	2.84317	0.937838	3.03162	0.00243243	0.0152375
Annotated genes	ENSGALG00000008303	PTX3	6.6801	5.95284	1.97049	3.02099	0.00251947	0.0156585
Annotated genes	ENSGALG00000016268	novel gene	24.7403	3.71451	1.22992	3.02013	0.00252668	0.0156813
Annotated genes	ENSGALG00000030326	C6orf132	6.51693	4.18097	1.38567	3.01729	0.00255046	0.015789
Annotated genes	ENSGALG00000042115	novel gene	14.9815	4.24803	1.41009	3.01259	0.00259033	0.0159643
Annotated genes	ENSGALG00000014913	CBLN2	33.5675	2.18201	0.724971	3.0098	0.00261423	0.0160668
Annotated genes	ENSGALG00000015237	novel gene	12.5285	3.65085	1.21407	3.00712	0.00263732	0.0161907
Annotated genes	ENSGALG00000044780	TM6SF2	13.8772	2.87591	0.958263	3.00118	0.0026894	0.0163831
Annotated genes	ENSGALG00000038355	ISLR2	12.3021	4.75211	1.58367	3.0007	0.00269359	0.0164041
Annotated genes	ENSGALG00000040318	novel gene	12.7511	3.96407	1.32331	2.99558	0.00273927	0.0166137
Annotated genes	ENSGALG00000014202	novel gene	12.086	2.91424	0.974103	2.99171	0.00277417	0.0167793
Annotated genes	ENSGALG00000006679	novel gene	5.41157	4.60531	1.54141	2.98773	0.00281058	0.0169301
Annotated genes	ENSGALG00000002098	novel gene	12.4337	3.89739	1.30772	2.9803	0.00287962	0.017239
Annotated genes	ENSGALG00000035867	novel gene	18.5126	4.88522	1.63984	2.97908	0.00289114	0.0172929
Annotated genes	ENSGALG00000019842	novel gene	8.59972	4.68599	1.57513	2.97498	0.00293004	0.0174776
Annotated genes	ENSGALG00000039492	MYH1E	7.01288	5.38867	1.81628	2.96687	0.00300852	0.0178549
Annotated genes	ENSGALG00000034985	TH	6.03236	5.89977	1.99404	2.9587	0.00308935	0.0182481
Annotated genes	ENSGALG00000016858	novel gene	15.5327	3.64276	1.2341	2.95176	0.00315972	0.0185629
Annotated genes	ENSGALG00000039617	NEUROG1	6.63317	6.02957	2.04427	2.9495	0.0031829	0.0186496
Annotated genes	ENSGALG00000029151	novel gene	24.4428	3.96691	1.34619	2.94677	0.00321112	0.0187801
Annotated genes	ENSGALG00000043837	novel gene	19.4766	2.63123	0.893303	2.94551	0.00322424	0.0188468
Annotated genes	ENSGALG00000004028	novel gene	19.895	2.93734	0.998054	2.94307	0.00324978	0.0189611
Annotated genes	ENSGALG00000014206	EMILIN3	4.71129	5.54784	1.88599	2.9416	0.00326521	0.0190461
Annotated genes	ENSGALG00000036678	FABP4	25.8198	2.8791	0.979211	2.94022	0.0032798	0.019116
Annotated genes	ENSGALG00000039831	novel gene	23.9831	2.41304	0.821602	2.937	0.00331409	0.0192854
Annotated genes	ENSGALG00000014136	novel gene	11.8042	3.68044	1.25336	2.93646	0.00331987	0.0192995
Annotated genes	ENSGALG00000038432	novel gene	17.7793	2.69264	0.917258	2.93553	0.00332975	0.0193307
Annotated genes	ENSGALG00000044330	novel gene	5.68972	5.80828	1.97954	2.93415	0.00334462	0.0193662
Annotated genes	ENSGALG00000016943	PITX1	10.9158	4.66972	1.59335	2.93075	0.0033814	0.0194943
Annotated genes	ENSGALG00000005286	novel gene	15.1487	2.3876	0.81499	2.9296	0.00339396	0.0195579
Annotated genes	ENSGALG00000019175	SOX1	8.47213	3.82728	1.30678	2.92877	0.00340301	0.0196017
Annotated genes	ENSGALG00000037975	OTOP1	55.33	2.45072	0.836953	2.92815	0.00340985	0.0196257
Annotated genes	ENSGALG00000029648	MDFI	12.2127	3.23253	1.10547	2.92412	0.00345437	0.0198388
Annotated genes	ENSGALG00000019527	novel gene	13.2616	2.32518	0.795811	2.92178	0.00348039	0.0199149
Annotated genes	ENSGALG00000012941	novel gene	12.3545	3.24955	1.11672	2.9099	0.00361541	0.0205719
Annotated genes	ENSGALG00000045816	DRGX	27.8168	2.52063	0.866254	2.90981	0.00361652	0.0205719
Annotated genes	ENSGALG00000042494	FRMD5	5.18915	4.47333	1.53962	2.90547	0.003667	0.0208231
Annotated genes	ENSGALG00000045507	FOXA2	15.901	2.91007	1.00245	2.90297	0.00369644	0.0209374
Annotated genes	ENSGALG00000038936	OLIG2	9.47217	4.36549	1.5043	2.90201	0.00370773	0.0209744
Annotated genes	ENSGALG00000016483	ESRP1	12.1744	2.79842	0.969315	2.88701	0.00388921	0.0217151
Annotated genes	ENSGALG00000019291	ZIC3	8.85031	5.24153	1.81848	2.88238	0.0039469	0.0219843
Annotated genes	ENSGALG00000046539	WFDC2	8.25511	4.85484	1.68705	2.8777	0.00400583	0.0222453
Annotated genes	ENSGALG00000031204	novel gene	11.2816	4.50195	1.56585	2.87508	0.00403919	0.0224093
Annotated genes	ENSGALG00000044875	ENPEP	11.0759	2.83494	0.989124	2.86611	0.00415549	0.0228583
Annotated genes	ENSGALG00000039105	novel gene	6.56002	6.02526	2.10253	2.86571	0.0041607	0.0228813
Annotated genes	ENSGALG00000031739	novel gene	6.17925	5.84365	2.0397	2.86496	0.00417065	0.0229246
Annotated genes	ENSGALG00000040488	novel gene	14.1732	4.40082	1.53849	2.86048	0.00423004	0.0231589
Annotated genes	ENSGALG00000039356	KRT4	5.83255	4.6527	1.62845	2.85714	0.00427475	0.0233575
Annotated genes	ENSGALG00000000299	novel gene	16.7476	4.52437	1.58558	2.85344	0.00432482	0.0235791
Annotated genes	ENSGALG00000017276	novel gene	15.0629	2.86684	1.00481	2.8531	0.00432947	0.0235791
Annotated genes	ENSGALG00000037997	novel gene	31.4651	3.69539	1.29598	2.85143	0.00435235	0.0236409
Annotated genes	ENSGALG00000011355	novel gene	4.5806	5.47521	1.92104	2.85013	0.00437012	0.0237203
Annotated genes	ENSGALG00000043195	novel gene	13.3857	3.80652	1.33838	2.84412	0.00445345	0.0240486
Annotated genes	ENSGALG00000035972	novel gene	11.7302	5.13983	1.80806	2.84274	0.00447281	0.0241143
Annotated genes	ENSGALG00000031410	novel gene	33.2001	3.96762	1.39781	2.83846	0.00453313	0.0243369
Annotated genes	ENSGALG00000032789	novel gene	35.1572	2.57973	0.910162	2.83436	0.00459176	0.0245952
Annotated genes	ENSGALG00000003647	novel gene	20.5977	2.16714	0.764636	2.83422	0.00459383	0.0245965
Annotated genes	ENSGALG00000037100	TBX18	57.0747	2.06338	0.728064	2.83406	0.00459608	0.0246026
Annotated genes	ENSGALG00000041122	AMPH	11.1066	2.81055	0.9939	2.82779	0.00468699	0.0249984
Annotated genes	ENSGALG00000013762	novel gene	15.9296	3.26965	1.1608	2.81671	0.00485186	0.025606
Annotated genes	ENSGALG00000000477	DLGAP3	6.29935	5.21795	1.85743	2.80923	0.00496603	0.0261026
Annotated genes	ENSGALG00000002367	novel gene	15.2922	3.12301	1.11176	2.80908	0.0049684	0.026105
Annotated genes	ENSGALG00000016941	HOXB13	21.4395	2.94495	1.04914	2.80701	0.00500035	0.0262083
Annotated genes	ENSGALG00000000371	GABRQ	6.65075	5.14954	1.83467	2.8068	0.00500359	0.0262128
Annotated genes	ENSGALG00000028682	novel gene	19.398	2.31178	0.826043	2.79862	0.00513218	0.0267485
Annotated genes	ENSGALG00000042746	novel gene	5.95748	5.88518	2.1029	2.7986	0.00513246	0.0267485
Annotated genes	ENSGALG00000036782	novel gene	3.93314	4.46209	1.59458	2.79828	0.00513752	0.0267623
Annotated genes	ENSGALG00000044588	NHLH2	6.0955	5.46645	1.95439	2.79701	0.00515781	0.0268301
Annotated genes	ENSGALG00000044284	novel gene	5.52436	5.74081	2.0547	2.79399	0.0052062	0.0270436
Annotated genes	ENSGALG00000038769	VSX2	5.51553	5.6829	2.0342	2.79369	0.00521111	0.02705
Annotated genes	ENSGALG00000032971	novel gene	9.51486	4.41023	1.57859	2.79378	0.0052096	0.02705
Annotated genes	ENSGALG00000028652	novel gene	5.11681	5.66079	2.02733	2.79224	0.00523439	0.02715
Annotated genes	ENSGALG00000045414	novel gene	12.9081	2.94416	1.05546	2.78946	0.00527956	0.027322
Annotated genes	ENSGALG00000000172	novel gene	5.20145	5.50692	1.97453	2.78898	0.00528741	0.0273493
Annotated genes	ENSGALG00000036059	novel gene	5.85053	5.8565	2.10296	2.78488	0.00535478	0.0275852
Annotated genes	ENSGALG00000000911	OLFR3B	11.2538	3.69706	1.32936	2.78108	0.00541791	0.0278231
Annotated genes	ENSGALG00000003904	novel gene	18.8611	3.10572	1.11773	2.7786	0.00545945	0.0279668
Annotated genes	ENSGALG00000037115	CFAP65	5.40342	5.74193	2.06856	2.77581	0.00550648	0.0281732
Annotated genes	ENSGALG00000018998	novel gene	5.44639	5.50026	1.98331	2.77327	0.00554955	0.0283346
Annotated genes	ENSGALG00000033901	NEUROD4	5.19018	5.65346	2.03931	2.77223	0.00556731	0.0283859
Annotated genes	ENSGALG00000016273	novel gene	22.5351	3.63098	1.3099	2.77196	0.00557207	0.0283971
Annotated genes	ENSGALG00000014904	novel gene	5.32506	5.72362	2.06733	2.7686	0.00562979	0.0286319
Annotated genes	ENSGALG00000035857	novel gene	9.50268	3.01521	1.08974	2.76692	0.00565884	0.0287334
Annotated genes	ENSGALG00000034019	TOX3	5.89401	5.83799	2.11182	2.76444	0.0057021	0.0288867
Annotated genes	ENSGALG00000012089	novel gene	26.6674	2.49702	0.904435	2.76086	0.00576501	0.0291513
Annotated genes	ENSGALG00000023859	TRPA1	5.19041	5.683	2.06014	2.75855	0.00580578	0.0293046
Annotated genes	ENSGALG00000005223	novel gene	20.0091	2.14	0.775928	2.75798	0.00581593	0.0293156
Annotated genes	ENSGALG00000042279	novel gene	33.5852	3.06628	1.11172	2.75814	0.00581308	0.0293156
Annotated genes	ENSGALG00000016415	OTX2	20.3526	2.21788	0.804864	2.7556	0.00585846	0.0294695
Annotated genes	ENSGALG00000037795	novel gene	11.5677	2.44367	0.886917	2.75524	0.00586484	0.0294815
Annotated genes	ENSGALG00000030353	novel gene	16.0617	2.67453	0.970909	2.75466	0.00587526	0.0295205
Annotated genes	ENSGALG00000035560	BMP3	5.85266	5.84766	2.12302	2.75441	0.00587973	0.0295362
Annotated genes	ENSGALG00000042704	HAND1	5.46556	4.09887	1.48832	2.75402	0.00588676	0.0295648
Annotated genes	ENSGALG00000036514	novel gene	4.96805	5.6232	2.04329	2.75204	0.00592259	0.0296908
Annotated genes	ENSGALG00000012298	novel gene	75.9467	2.10269	0.764205	2.75147	0.00593283	0.0297085
Annotated genes	ENSGALG00000045731	novel gene	20.4349	2.59046	0.941729	2.75075	0.00594598	0.0297541
Annotated genes	ENSGALG00000044563	SLC14A1	6.28431	5.29966	1.92851	2.74807	0.0059948	0.0299713
Annotated genes	ENSGALG00000002314	ADAM11	29.7214	2.6946	0.98158	2.74517	0.00604802	0.0301828
Annotated genes	ENSGALG00000030169	PRSS57	12.4854	3.37802	1.23155	2.74289	0.00609005	0.0303417
Annotated genes	ENSGALG00000016361	novel gene	19.4729	2.30422	0.840382	2.74187	0.00610909	0.0304257
Annotated genes	ENSGALG00000006693	ELF5	6.31832	4.32463	1.57783	2.74088	0.00612755	0.0304879
Annotated genes	ENSGALG00000044580	KRT75	14.6687	4.98348	1.82041	2.73756	0.0061896	0.0307436
Annotated genes	ENSGALG00000005409	NOTO	8.8585	3.57694	1.30694	2.73689	0.00620238	0.0307864
Annotated genes	ENSGALG00000043383	novel gene	8.95142	4.26399	1.5581	2.73666	0.00620662	0.0307938
Annotated genes	ENSGALG00000042606	novel gene	17.3505	3.19473	1.1707	2.7289	0.00635465	0.0313257
Annotated genes	ENSGALG00000038552	novel gene	7.25416	4.12313	1.51092	2.72888	0.00635496	0.0313257
Annotated genes	ENSGALG00000042484	FOXG1	5.64475	5.79622	2.1247	2.72802	0.00637152	0.0313934
Annotated genes	ENSGALG00000016154	GRB7	12.9542	3.89834	1.43012	2.72588	0.00641301	0.0315276
Annotated genes	ENSGALG00000005672	C14orf39	11.9091	3.26131	1.1975	2.72343	0.00646075	0.031734
Annotated genes	ENSGALG00000027702	novel gene	19.0778	3.76813	1.38538	2.71992	0.00652975	0.0319877
Annotated genes	ENSGALG00000005212	novel gene	7.94052	4.14293	1.52339	2.71954	0.00653729	0.0320033
Annotated genes	ENSGALG00000006593	LHX4	16.0156	4.87123	1.79177	2.71868	0.0065544	0.0320729
Annotated genes	ENSGALG00000044298	novel gene	4.66498	3.73153	1.37451	2.7148	0.00663148	0.0323168
Annotated genes	ENSGALG00000018415	ETV4	9.43847	2.85197	1.05063	2.71453	0.00663691	0.0323335
Annotated genes	ENSGALG00000037263	novel gene	21.113	2.52163	0.932165	2.70513	0.00682769	0.0330808
Annotated genes	ENSGALG00000032073	novel gene	12.6211	2.41477	0.89322	2.70345	0.0068624	0.0331839
Annotated genes	ENSGALG00000036551	novel gene	11.5508	4.01561	1.48588	2.70252	0.00688168	0.0332622
Annotated genes	ENSGALG00000033517	CILP2	9.32392	4.19239	1.55329	2.69904	0.00695401	0.0335526
Annotated genes	ENSGALG00000020458	novel gene	10.075	4.50343	1.66926	2.69786	0.00697869	0.0336181
Annotated genes	ENSGALG00000042369	novel gene	8.94756	3.55417	1.31739	2.69788	0.00697822	0.0336181
Annotated genes	ENSGALG00000026037	novel gene	4.67867	5.53102	2.05702	2.68885	0.00716981	0.0342876
Annotated genes	ENSGALG00000008105	SOX14	15.2722	4.30595	1.60139	2.68888	0.00716924	0.0342876
Annotated genes	ENSGALG00000035052	VSX1	17.8902	4.85724	1.80676	2.68837	0.00718009	0.0343219
Annotated genes	ENSGALG00000011858	novel gene	5.12409	5.66313	2.10678	2.68805	0.00718701	0.0343476
Annotated genes	ENSGALG00000009497	NKX2-1	5.19882	5.24478	1.95443	2.68354	0.00728483	0.0347101
Annotated genes	ENSGALG00000016615	novel gene	11.3648	3.7903	1.41606	2.67666	0.0074361	0.0352636
Annotated genes	ENSGALG00000015269	LOXHD1	16.6639	3.78009	1.41242	2.67632	0.00744353	0.035277
Annotated genes	ENSGALG00000034751	CA3B	12.7308	3.18175	1.19054	2.67252	0.00752843	0.0356175
Annotated genes	ENSGALG00000009231	RGS22	9.42201	3.60593	1.351	2.66908	0.00760593	0.0358844
Annotated genes	ENSGALG00000030822	novel gene	3.21918	4.96579	1.86069	2.66879	0.00761256	0.0359003
Annotated genes	ENSGALG00000009004	novel gene	24.84	3.1807	1.19268	2.66686	0.00765637	0.0360378
Annotated genes	ENSGALG00000035400	GDF5	4.44577	5.44555	2.04191	2.66689	0.00765577	0.0360378
Annotated genes	ENSGALG00000045183	novel gene	13.113	4.30586	1.61578	2.66488	0.00770155	0.0362041
Annotated genes	ENSGALG00000042045	novel gene	7.56921	4.00287	1.50286	2.6635	0.00773321	0.0363298
Annotated genes	ENSGALG00000040949	novel gene	4.44556	5.3549	2.01084	2.66302	0.00774434	0.0363721
Annotated genes	ENSGALG00000039318	novel gene	6.39895	3.24919	1.22112	2.66082	0.00779496	0.0365113
Annotated genes	ENSGALG00000026035	novel gene	5.44202	5.10955	1.92279	2.65736	0.00787546	0.036756
Annotated genes	ENSGALG00000016557	USH1G	8.20463	3.08888	1.16242	2.65727	0.00787762	0.0367583
Annotated genes	ENSGALG00000034713	MSX2	4.70612	4.28966	1.61549	2.65534	0.00792284	0.036946
Annotated genes	ENSGALG00000042416	SLC32A1	26.3779	3.75059	1.41398	2.65251	0.00798965	0.0371791
Annotated genes	ENSGALG00000032692	TMEM182	4.50766	5.42447	2.04813	2.6485	0.00808495	0.0374991
Annotated genes	ENSGALG00000001806	GRIA4	5.59844	4.86309	1.83908	2.6443	0.00818595	0.0378853
Annotated genes	ENSGALG00000036131	novel gene	5.03599	5.63195	2.13004	2.64406	0.00819174	0.0379041
Annotated genes	ENSGALG00000015466	WIF1	22.6967	3.17794	1.2026	2.64257	0.00822804	0.0380323
Annotated genes	ENSGALG00000034564	UNCX	10.2376	4.4419	1.68239	2.64023	0.00828507	0.0382559
Annotated genes	ENSGALG00000044833	novel gene	4.53132	5.47973	2.0795	2.63511	0.00841096	0.0387266
Annotated genes	ENSGALG00000008805	HEPACAM	13.2619	2.97035	1.12767	2.63406	0.00843694	0.0388154
Annotated genes	ENSGALG00000031831	novel gene	4.62912	5.49136	2.08483	2.63396	0.00843957	0.0388154
Annotated genes	ENSGALG00000043067	novel gene	9.93073	3.46934	1.31739	2.6335	0.00845093	0.0388252
Annotated genes	ENSGALG00000016301	novel gene	19.848	2.82629	1.07317	2.63359	0.00844869	0.0388252
Annotated genes	ENSGALG00000000309	novel gene	6.70062	4.85832	1.84553	2.63248	0.00847647	0.0389042
Annotated genes	ENSGALG00000039479	FAM135B	6.08881	4.13026	1.5712	2.62873	0.00857034	0.0392315
Annotated genes	ENSGALG00000036652	novel gene	5.18974	4.76392	1.81282	2.62791	0.00859111	0.0393045
Annotated genes	ENSGALG00000013668	novel gene	9.73958	2.90312	1.10743	2.62149	0.00875467	0.0399406
Annotated genes	ENSGALG00000032591	novel gene	6.45436	3.22984	1.23226	2.62108	0.00876525	0.0399559
Annotated genes	ENSGALG00000038848	novel gene	14.8006	2.45603	0.937922	2.61859	0.00882941	0.0401595
Annotated genes	ENSGALG00000033298	novel gene	5.8642	4.98324	1.90536	2.61538	0.00891272	0.0404281
Annotated genes	ENSGALG00000041249	novel gene	13.4697	3.30529	1.26656	2.60965	0.00906338	0.0408939
Annotated genes	ENSGALG00000004093	novel gene	10.617	2.9629	1.13541	2.60954	0.00906647	0.0408959
Annotated genes	ENSGALG00000017068	novel gene	22.5005	2.85981	1.09934	2.60139	0.00928481	0.0415954
Annotated genes	ENSGALG00000037583	LMX1B	10.0338	2.36615	0.910375	2.59909	0.00934703	0.0418233
Annotated genes	ENSGALG00000041608	novel gene	4.38351	5.34536	2.06429	2.58944	0.00961317	0.0427157
Annotated genes	ENSGALG00000005443	ATP6V0A4	6.89727	4.29505	1.66122	2.58548	0.0097243	0.043067
Annotated genes	ENSGALG00000041921	novel gene	38.4712	2.71506	1.05191	2.58107	0.00984939	0.0434383
Annotated genes	ENSGALG00000015336	FOXJ1	15.7479	2.85883	1.10944	2.57682	0.00997142	0.0438972
Annotated genes	ENSGALG00000029692	SLC17A8	7.66149	4.05556	1.57436	2.576	0.00999508	0.0439843
Annotated genes	ENSGALG00000031938	novel gene	4.27826	5.39358	2.09551	2.57387	0.0100567	0.044238
Annotated genes	ENSGALG00000035595	novel gene	5.2441	4.61727	1.79425	2.57337	0.0100714	0.0442898
Annotated genes	ENSGALG00000030728	novel gene	10.8311	2.216	0.861514	2.57221	0.0101051	0.0443537
Annotated genes	ENSGALG00000001431	OPN4-1	7.52143	6.18899	2.408	2.57018	0.0101646	0.0445267
Annotated genes	ENSGALG00000037829	novel gene	31.2675	2.74711	1.06911	2.56953	0.0101837	0.0445837
Annotated genes	ENSGALG00000033183	NPSR1	10.4059	3.9411	1.5376	2.56316	0.0103725	0.0451956
Annotated genes	ENSGALG00000016183	AQP5	10.452	3.07428	1.20017	2.56155	0.0104208	0.0453343
Annotated genes	ENSGALG00000028040	CWH43	4.19181	4.1489	1.62031	2.56056	0.0104503	0.045427
Annotated genes	ENSGALG00000045333	IRX3	7.75	3.42205	1.34061	2.55261	0.0106919	0.0462318
Annotated genes	ENSGALG00000007361	novel gene	5.4	4.02327	1.57871	2.54846	0.0108201	0.0466677
Annotated genes	ENSGALG00000042887	PKHD1	7.5166	3.90678	1.53357	2.54752	0.0108493	0.0467753
Annotated genes	ENSGALG00000030356	CYP24A1	10.872	4.18241	1.64506	2.5424	0.0110093	0.0473636
Annotated genes	ENSGALG00000046644	novel gene	4.31575	5.36455	2.1116	2.54052	0.0110688	0.047579
Annotated genes	ENSGALG00000026808	novel gene	2.89717	4.1216	1.62376	2.53831	0.0111389	0.0478003
Annotated genes	ENSGALG00000004322	HOXC11	21.2374	2.62538	1.03556	2.53523	0.0112374	0.0481241
Annotated genes	ENSGALG00000029967	KCTD17	4.05758	5.15884	2.0357	2.53418	0.011271	0.0482268
Annotated genes	ENSGALG00000007211	FOXD2	15.6077	2.29153	0.905117	2.53176	0.0113493	0.0484773
Annotated genes	ENSGALG00000016904	novel gene	11.7177	2.73981	1.08248	2.53105	0.011372	0.0485557
Annotated genes	ENSGALG00000026595	novel gene	2.92745	4.85798	1.9231	2.52612	0.0115329	0.0490447
Annotated genes	ENSGALG00000041662	novel gene	18.8318	2.12312	0.840465	2.52612	0.0115329	0.0490447
Annotated genes	ENSGALG00000045815	novel gene	3.29415	3.67517	1.45491	2.52605	0.0115354	0.0490447
Annotated genes	ENSGALG00000008941	novel gene	9.50928	2.94772	1.16757	2.52468	0.0115805	0.0491609
Annotated genes	ENSGALG00000014261	TMC2	92.5002	9.09916	1.42318	6.39354	1.62085e-10	9.25619e-09
Annotated genes	ENSGALG00000010943	novel gene	31.1958	7.55581	1.18889	6.35536	2.07935e-10	1.10829e-08
Annotated genes	ENSGALG00000023622	novel gene	5891.83	4.3533	0.750195	5.80289	6.51833e-09	2.6057e-07
Annotated genes	ENSGALG00000031974	novel gene	12.0583	6.22937	1.1593	5.37341	7.72628e-08	2.09395e-06
Annotated genes	ENSGALG00000028895	novel gene	91.4306	4.99609	0.965891	5.17252	2.30954e-07	5.1291e-06
Annotated genes	ENSGALG00000002503	novel gene	586.101	8.06873	1.58133	5.10249	3.3521e-07	6.96105e-06
Annotated genes	ENSGALG00000002496	novel gene	557.368	7.25904	1.43854	5.04613	4.5085e-07	8.58225e-06
Annotated genes	ENSGALG00000016761	novel gene	397.539	10.3618	2.11436	4.90071	9.54928e-07	1.6073e-05
Annotated genes	ENSGALG00000030858	novel gene	8.76602	5.66877	1.1686	4.85091	1.22894e-06	1.98492e-05
Annotated genes	ENSGALG00000015410	novel gene	17.3723	6.1503	1.34535	4.57153	4.84174e-06	6.00151e-05
Annotated genes	ENSGALG00000038176	novel gene	9.40087	5.81197	1.37139	4.23802	2.25504e-05	0.000214631
Annotated genes	ENSGALG00000024272	novel gene	1319.83	2.02972	0.497979	4.07592	4.5833e-05	0.000400475
Annotated genes	ENSGALG00000026518	novel gene	45.9559	2.86387	0.703537	4.07067	4.68772e-05	0.000405857
Annotated genes	ENSGALG00000042567	FOXN1	4.43193	4.75222	1.20333	3.94922	7.84063e-05	0.000636404
Annotated genes	ENSGALG00000007815	novel gene	12.5457	4.06464	1.03111	3.94202	8.07997e-05	0.00064924
Annotated genes	ENSGALG00000026152	RSPH1	5309.09	2.52992	0.64541	3.91986	8.85999e-05	0.000697888
Annotated genes	ENSGALG00000030889	novel gene	10.0887	5.95413	1.57775	3.77382	0.000160768	0.00113747
Annotated genes	ENSGALG00000035673	novel gene	48.7078	2.49651	0.662531	3.76813	0.000164473	0.00115855
Annotated genes	ENSGALG00000004260	novel gene	9.76374	3.89937	1.07024	3.64345	0.000269007	0.00177013
Annotated genes	ENSGALG00000028273	novel gene	206.381	4.18823	1.15974	3.61136	0.000304592	0.00194041
Annotated genes	ENSGALG00000034771	novel gene	57.4158	2.14842	0.605629	3.54741	0.000389035	0.0023834
Annotated genes	ENSGALG00000039845	novel gene	9.03009	5.79409	1.66227	3.48565	0.000490938	0.00290744
Annotated genes	ENSGALG00000046141	novel gene	33.4862	5.91135	1.69832	3.48071	0.000500087	0.0029507
Annotated genes	ENSGALG00000022557	novel gene	24.1636	4.40808	1.27022	3.47033	0.000519825	0.00304034
Annotated genes	ENSGALG00000045167	novel gene	10.234	5.11023	1.47605	3.46209	0.000536001	0.0030941
Annotated genes	ENSGALG00000001835	novel gene	57.9645	2.29342	0.665042	3.44853	0.000563643	0.00320735
Annotated genes	ENSGALG00000006827	novel gene	4.31309	4.23997	1.23199	3.44156	0.000578374	0.00326791
Annotated genes	ENSGALG00000006508	novel gene	9.39498	5.85315	1.70329	3.43638	0.000589533	0.00331924
Annotated genes	ENSGALG00000014675	novel gene	18.2937	6.82534	1.98823	3.43287	0.000597226	0.00335075
Annotated genes	ENSGALG00000030042	novel gene	13.3353	3.43585	1.00534	3.41759	0.000631778	0.00349555
Annotated genes	ENSGALG00000019846	novel gene	3.47022	4.42694	1.30923	3.38132	0.000721382	0.00391013
Annotated genes	ENSGALG00000046297	novel gene	13.3171	3.20235	0.950692	3.36844	0.000755954	0.00402727
Annotated genes	ENSGALG00000030025	novel gene	84.7606	4.34536	1.29357	3.35919	0.0007817	0.00411164
Annotated genes	ENSGALG00000030235	novel gene	7.29035	5.49651	1.65188	3.32743	0.000876504	0.00456524
Annotated genes	ENSGALG00000013548	novel gene	15745.6	2.42212	0.728643	3.32416	0.000886862	0.0045893
Annotated genes	ENSGALG00000029606	novel gene	18.1667	3.35584	1.0164	3.30168	0.00096108	0.00489271
Annotated genes	ENSGALG00000031514	novel gene	3.66603	3.83528	1.20809	3.17467	0.00150009	0.00709476
Annotated genes	ENSGALG00000004267	novel gene	12.6674	5.59072	1.78946	3.12426	0.00178254	0.00826167
Annotated genes	ENSGALG00000045875	novel gene	60.0113	5.49957	1.76198	3.12124	0.00180093	0.00828756
Annotated genes	ENSGALG00000008969	novel gene	52.2518	5.55293	1.7934	3.09631	0.00195948	0.00888426
Annotated genes	ENSGALG00000036500	novel gene	7.5127	4.34579	1.41906	3.06243	0.00219545	0.00977863
Annotated genes	ENSGALG00000028284	novel gene	10.4084	5.55508	1.83109	3.03375	0.00241534	0.0105812
Annotated genes	ENSGALG00000038070	novel gene	4.46902	3.52082	1.16715	3.01661	0.00255621	0.0110172
Annotated genes	ENSGALG00000030815	novel gene	10.6281	3.89208	1.31517	2.95938	0.00308258	0.0127696
Annotated genes	ENSGALG00000033154	novel gene	3.70473	4.49356	1.52711	2.94253	0.00325547	0.0133474
Annotated genes	ENSGALG00000039821	novel gene	20.6638	2.67179	0.911236	2.93205	0.00336732	0.0136659
Annotated genes	ENSGALG00000017343	novel gene	23.2408	4.67116	1.61592	2.89071	0.00384368	0.0151493
Annotated genes	ENSGALG00000002083	novel gene	6.76842	2.90445	1.0179	2.85336	0.00432592	0.0167081
Annotated genes	ENSGALG00000010402	novel gene	9.36048	3.40796	1.19823	2.84416	0.00445288	0.0170692
Annotated genes	ENSGALG00000041820	novel gene	3.53899	4.44909	1.57718	2.82092	0.00478866	0.0181018
Annotated genes	ENSGALG00000025804	novel gene	6.30948	2.72475	0.972474	2.80187	0.00508076	0.0188495
Annotated genes	ENSGALG00000044142	novel gene	24.3475	3.79591	1.36077	2.78954	0.00527834	0.0191734
Annotated genes	ENSGALG00000003588	novel gene	4.361	3.95968	1.45582	2.71989	0.00653031	0.022076
Annotated genes	ENSGALG00000044567	novel gene	7.03421	3.51873	1.29365	2.71999	0.00652832	0.022076
Annotated genes	ENSGALG00000006106	novel gene	174.434	2.78366	1.02419	2.71792	0.00656938	0.0221613
Annotated genes	ENSGALG00000043870	novel gene	7.40327	3.44296	1.2799	2.69002	0.00714478	0.023622
Annotated genes	ENSGALG00000045650	KCNU1	7.26568	3.32265	1.23742	2.68514	0.00724994	0.0238042
Annotated genes	ENSGALG00000003212	novel gene	823.697	2.53709	0.946034	2.68182	0.00732223	0.0239787
Annotated genes	ENSGALG00000019719	novel gene	59.3943	5.98867	2.27996	2.62665	0.00862297	0.0271955
Annotated genes	ENSGALG00000012984	novel gene	17.5727	2.22442	0.853885	2.60506	0.00918592	0.0284657
Annotated genes	ENSGALG00000042950	ROBO3	20.2131	3.30371	1.2873	2.56638	0.0102766	0.030262
Annotated genes	ENSGALG00000010222	PSCA	2.29346	3.76621	1.46825	2.56509	0.0103148	0.0303188
Annotated genes	ENSGALG00000007406	novel gene	14.1135	3.52354	1.39596	2.5241	0.0115995	0.0332991
Annotated genes	ENSGALG00000043976	novel gene	4.82004	3.261	1.29615	2.5159	0.0118728	0.0337191
Annotated genes	ENSGALG00000044676	novel gene	4.29698	4.73884	1.88523	2.51367	0.0119482	0.0338144
Annotated genes	ENSGALG00000036951	novel gene	4.21904	3.88942	1.55425	2.50245	0.0123337	0.0344783
Annotated genes	ENSGALG00000036021	novel gene	86.204	2.37888	0.952053	2.49869	0.0124655	0.034772
Annotated genes	ENSGALG00000030036	novel gene	3.32792	3.55577	1.42832	2.48948	0.012793	0.0353298
Annotated genes	ENSGALG00000046152	novel gene	3.9175	4.5901	1.87175	2.4523	0.0141945	0.0374539
Annotated genes	ENSGALG00000046133	novel gene	8.94915	3.17154	1.29427	2.45044	0.0142683	0.0375865
Annotated genes	ENSGALG00000045952	novel gene	5.67348	2.61412	1.10297	2.37007	0.0177848	0.0437895
Annotated genes	ENSGALG00000043836	novel gene	3.71326	4.30659	1.8233	2.36198	0.0181775	0.0444433
Annotated genes	ENSGALG00000036587	C2orf50	6.23863	3.32201	1.40811	2.3592	0.0183146	0.0446632
Annotated genes	ENSGALG00000044873	novel gene	3.49186	3.76098	1.59858	2.3527	0.0186378	0.0451544
Annotated genes	ENSGALG00000044073	novel gene	3.88661	3.61157	1.54455	2.33826	0.0193736	0.0465142
Annotated genes	ENSGALG00000031490	novel gene	4.11693	4.21397	1.80602	2.33329	0.0196331	0.0470612
Annotated genes	ENSGALG00000045238	novel gene	9.71231	2.20923	0.951678	2.32141	0.0202649	0.0480765
Annotated genes	ENSGALG00000044785	novel gene	2.31292	3.8468	1.66476	2.31072	0.0208486	0.049097
Putative lncRNAs	MSTRG.9807.4	-	406.761	11.8975	1.02244	11.6364	2.69211e-31	1.65161e-28
Putative lncRNAs	MSTRG.8447.6	-	921.593	30	3.09321	9.69866	3.05489e-22	1.24945e-19
Putative lncRNAs	MSTRG.4324.12	-	229.168	24.8836	2.92117	8.51836	1.61824e-17	3.97115e-15
Putative lncRNAs	MSTRG.8790.3	-	314.879	25.2448	3.09325	8.16124	3.31611e-16	4.52097e-14
Putative lncRNAs	MSTRG.14637.1	-	87.5551	24.6694	3.09342	7.97481	1.52618e-15	1.87262e-13
Putative lncRNAs	MSTRG.4607.1	-	278.574	24.5125	3.09326	7.92448	2.29094e-15	2.55544e-13
Putative lncRNAs	MSTRG.13927.3	-	42.3662	22.5493	3.09366	7.28887	3.12559e-13	2.95007e-11
Putative lncRNAs	MSTRG.19363.1	-	59.3727	22.3069	3.09352	7.21085	5.56034e-13	4.54836e-11
Putative lncRNAs	MSTRG.13106.11	-	1158.16	20.4146	3.149	6.48287	8.99924e-11	6.13448e-09
Putative lncRNAs	MSTRG.7487.2	-	316.093	19.5336	3.149	6.20309	5.53645e-10	3.57538e-08
Putative lncRNAs	MSTRG.13835.2	-	208.406	4.29735	0.744263	5.77397	7.74266e-09	4.52392e-07
Putative lncRNAs	MSTRG.9890.1	-	375.232	2.11821	0.419242	5.05247	4.3614e-07	2.05824e-05
Putative lncRNAs	MSTRG.8564.8	-	376.143	11.662	2.40326	4.8526	1.21854e-06	5.33984e-05
Putative lncRNAs	MSTRG.2926.5	-	216.573	4.81038	1.00185	4.80152	1.57465e-06	6.4403e-05
Putative lncRNAs	MSTRG.4593.1	-	635.242	12.1162	2.78744	4.3467	1.38201e-05	0.000423581
Putative lncRNAs	MSTRG.14232.1	-	122.617	5.22625	1.4409	3.62708	0.000286639	0.00502437
Putative lncRNAs	MSTRG.14351.2	-	609.635	4.11303	1.21425	3.3873	0.000705832	0.00984155
Putative lncRNAs	MSTRG.18656.1	-	91.6647	9.73263	3.01551	3.22752	0.00124869	0.0162994
Putative lncRNAs	MSTRG.17481.1	-	199.421	2.53698	0.829112	3.05987	0.00221432	0.0242587
Putative lncRNAs	MSTRG.8447.1	-	4084.06	2.0993	0.698597	3.00503	0.00265554	0.0271529
Putative lncRNAs	MSTRG.4180.1	-	355.201	5.22877	1.774	2.94744	0.00320414	0.0314518
Putative lncRNAs	MSTRG.18380.1	-	157.664	2.2486	0.764366	2.94178	0.00326328	0.0316355
Putative lncRNAs	MSTRG.8043.1	-	204.666	2.90187	1.03271	2.80996	0.00495475	0.0426723
Putative lncRNAs	MSTRG.17043.1	-	161.077	4.11906	1.46812	2.80567	0.00502126	0.0427853
Known lncRNAs	MSTRG.2233.12	-	2953.19	28.6044	3.07385	9.30572	1.33087e-20	7.51276e-18
Known lncRNAs	MSTRG.4704.5	-	795.541	26.3281	3.09322	8.51157	1.71596e-17	4.84329e-15
Known lncRNAs	MSTRG.15889.1	-	1818.22	4.38137	0.522357	8.3877	4.95733e-17	1.11937e-14
Known lncRNAs	MSTRG.6864.3	-	226.368	25.0743	3.09328	8.10606	5.22864e-16	9.83857e-14
Known lncRNAs	MSTRG.9390.5	-	2219.97	13.3817	1.94325	6.88624	5.72869e-12	9.23955e-10
Known lncRNAs	MSTRG.6067.6	-	229.87	19.4109	3.149	6.16415	7.08617e-10	6.6669e-08
Known lncRNAs	MSTRG.6725.1	-	2151.25	2.7196	0.452664	6.00799	1.87837e-09	1.41379e-07
Known lncRNAs	MSTRG.2435.4	-	848.949	13.1193	2.32934	5.6322	1.77927e-08	9.5657e-07
Known lncRNAs	MSTRG.11866.7	-	29280	6.93665	1.33716	5.18762	2.12999e-07	8.90652e-06
Known lncRNAs	MSTRG.18441.1	-	346.273	2.13588	0.419219	5.09491	3.48901e-07	1.35831e-05
Known lncRNAs	MSTRG.2926.4	-	1098.34	4.10532	0.916148	4.48107	7.42695e-06	0.000209288
Known lncRNAs	MSTRG.6344.3	-	2325.81	2.10659	0.528748	3.98412	6.77307e-05	0.00139033
Known lncRNAs	MSTRG.2245.9	-	5293.06	2.27594	0.586822	3.87841	0.000105141	0.0019784
Known lncRNAs	MSTRG.7920.2	-	1076.15	3.26813	0.879872	3.71433	0.000203743	0.00338274
Known lncRNAs	MSTRG.2285.7	-	7073.43	2.46977	0.68687	3.59569	0.000323538	0.00491141
Known lncRNAs	MSTRG.5317.1	-	18587.3	2.09624	0.597304	3.50951	0.000448941	0.00657088
Known lncRNAs	MSTRG.10503.3	-	3685	3.30633	1.14316	2.89226	0.00382478	0.0304097

## Sheet: downregulated in tumorous
The tumorous spleens downregulated annotated genes, known lncRNAs and putative lncRNAs against the spleens of survivors
Genes	ID	Gene symbol	Base mean	log2FoldChange	lfcSE	Stat	Pvalue	Padj
Annotated genes	ENSGALG00000011058	BLEC2	867.567	-2.26079	0.362371	-6.23888	4.40711e-10	6.76766e-08
Annotated genes	ENSGALG00000038740	SYCP1	235.787	-2.64025	0.445214	-5.9303	3.02377e-09	3.48253e-07
Annotated genes	ENSGALG00000011635	EBF1	97.7845	-2.35658	0.402368	-5.85679	4.71899e-09	4.89911e-07
Annotated genes	ENSGALG00000005347	BRINP2	100.939	-2.26209	0.417615	-5.41668	6.07169e-08	4.16967e-06
Annotated genes	ENSGALG00000006192	HVCN1	139.538	-2.26075	0.46822	-4.82839	1.37638e-06	5.20272e-05
Annotated genes	ENSGALG00000043415	CD72	112.648	-2.00622	0.481001	-4.17093	3.03356e-05	0.000560411
Annotated genes	ENSGALG00000030588	EPHA4	88.924	-2.71842	0.673651	-4.03536	5.45197e-05	0.000870465
Annotated genes	ENSGALG00000041918	ADAMTS18	66.6237	-2.14905	0.549635	-3.90995	9.23139e-05	0.00130021
Annotated genes	ENSGALG00000027960	NPY4R	129.33	-2.00265	0.537543	-3.72556	0.000194882	0.00226931
Annotated genes	ENSGALG00000004448	USH1C	51.2428	-2.4505	0.714776	-3.42835	0.000607252	0.005395
Annotated genes	ENSGALG00000033641	PTPN5	54.9253	-2.15328	0.711106	-3.02808	0.00246114	0.0153825
Annotated genes	ENSGALG00000046534	novel gene	14.3283	-2.83603	0.995325	-2.84936	0.00438079	0.0237549
Annotated genes	ENSGALG00000034684	novel gene	69.7945	-2.35667	0.830028	-2.83926	0.00452177	0.0242989
Annotated genes	ENSGALG00000015084	RASAL1	83.947	-2.11539	0.749213	-2.82348	0.00475056	0.0252258
Annotated genes	ENSGALG00000016981	NRXN1	342.772	-3.77323	0.506885	-7.44395	9.77194e-14	1.1161e-11
Annotated genes	ENSGALG00000015551	SERPINI1	951.377	-4.1722	0.592914	-7.03676	1.96762e-12	1.7479e-10
Annotated genes	ENSGALG00000028822	CLRN3	589.855	-5.84018	0.840668	-6.94707	3.72957e-12	2.98179e-10
Annotated genes	ENSGALG00000017106	LGR5	361.679	-3.73016	0.536795	-6.94896	3.67996e-12	2.98179e-10
Annotated genes	ENSGALG00000000136	ENPP6	54.2048	-3.94305	0.604156	-6.52655	6.73038e-11	4.30475e-09
Annotated genes	ENSGALG00000041212	LEPR	82.5534	-3.35204	0.551653	-6.07636	1.22944e-09	6.14336e-08
Annotated genes	ENSGALG00000032161	JCHAIN	350.876	-3.36749	0.554947	-6.06812	1.29414e-09	6.2707e-08
Annotated genes	ENSGALG00000015235	TFCP2L1	5386.65	-4.05264	0.7233	-5.60299	2.10682e-08	7.65637e-07
Annotated genes	ENSGALG00000022939	PLD4	40.4219	-3.87018	0.699666	-5.53146	3.17569e-08	1.08041e-06
Annotated genes	ENSGALG00000013212	HSPA2	94.5493	-3.84174	0.699001	-5.49604	3.88421e-08	1.24217e-06
Annotated genes	ENSGALG00000016288	IGF-I	386.09	-3.44311	0.628025	-5.48244	4.19495e-08	1.28995e-06
Annotated genes	ENSGALG00000007732	novel gene	158.848	-3.2924	0.605159	-5.44055	5.31165e-08	1.57284e-06
Annotated genes	ENSGALG00000032856	AICDA	496.263	-3.95214	0.727501	-5.4325	5.55713e-08	1.61561e-06
Annotated genes	ENSGALG00000027247	DDX4	3253.42	-3.39354	0.627251	-5.41018	6.29598e-08	1.79773e-06
Annotated genes	ENSGALG00000027990	TPD52L1	35.7182	-3.34954	0.620662	-5.39672	6.78708e-08	1.90396e-06
Annotated genes	ENSGALG00000046280	IGSF11	53.9763	-4.28992	0.824418	-5.20357	1.95493e-07	4.53034e-06
Annotated genes	ENSGALG00000010645	XCL1	246.835	-3.3429	0.652412	-5.12392	2.99255e-07	6.46634e-06
Annotated genes	ENSGALG00000005256	GRIN3A	1150.62	-3.35624	0.656646	-5.11119	3.20132e-07	6.7354e-06
Annotated genes	ENSGALG00000010163	CD8B	1295.52	-3.26547	0.642713	-5.08077	3.75912e-07	7.51353e-06
Annotated genes	ENSGALG00000034756	CYBB	105.296	-3.43809	0.688393	-4.99437	5.90273e-07	1.07255e-05
Annotated genes	ENSGALG00000011551	IL1RAPL1	83816	-3.61243	0.727169	-4.96781	6.77143e-07	1.21657e-05
Annotated genes	ENSGALG00000045786	PAX5	54.4178	-6.57794	1.34141	-4.90374	9.40288e-07	1.6073e-05
Annotated genes	ENSGALG00000011715	ARSH	42489.3	-2.95418	0.605787	-4.8766	1.07929e-06	1.79769e-05
Annotated genes	ENSGALG00000014280	SPERT	98.4568	-3.63045	0.749977	-4.84074	1.29355e-06	2.02783e-05
Annotated genes	ENSGALG00000033561	ATP8A2	278.714	-4.11734	0.850315	-4.84214	1.2845e-06	2.02783e-05
Annotated genes	ENSGALG00000009787	TNFRSF13C	163.127	-3.67252	0.769378	-4.77337	1.81172e-06	2.73296e-05
Annotated genes	ENSGALG00000037138	novel gene	277.621	-3.24588	0.684759	-4.74019	2.13521e-06	3.10382e-05
Annotated genes	ENSGALG00000044720	novel gene	72.4128	-6.83003	1.44594	-4.72361	2.31698e-06	3.2627e-05
Annotated genes	ENSGALG00000045508	RGS5	87.9689	-4.4517	0.94721	-4.6998	2.60416e-06	3.5897e-05
Annotated genes	ENSGALG00000044139	EOMES	153.844	-3.12997	0.667084	-4.69202	2.70524e-06	3.69716e-05
Annotated genes	ENSGALG00000043945	CPE	56.3605	-3.48696	0.745539	-4.6771	2.90959e-06	3.81348e-05
Annotated genes	ENSGALG00000046024	GRPR	20.4162	-4.64683	1.01828	-4.56342	5.03258e-06	6.19007e-05
Annotated genes	ENSGALG00000012755	RF02271	503.924	-4.15088	0.911321	-4.5548	5.24365e-06	6.40046e-05
Annotated genes	ENSGALG00000015902	RNF152	2721.19	-3.37285	0.742829	-4.54054	5.611e-06	6.69552e-05
Annotated genes	ENSGALG00000016261	novel gene	215.09	-2.59079	0.573652	-4.51631	6.29263e-06	7.29124e-05
Annotated genes	ENSGALG00000008150	SCUBE2	605.806	-2.83759	0.62879	-4.51278	6.39836e-06	7.36042e-05
Annotated genes	ENSGALG00000040992	CALB1	66.4719	-4.31021	0.972235	-4.43331	9.2799e-06	0.000100943
Annotated genes	ENSGALG00000006368	novel gene	281.407	-3.06628	0.700997	-4.37417	1.21895e-05	0.000127393
Annotated genes	ENSGALG00000043487	GFRA2	231.248	-3.41394	0.786399	-4.34123	1.4169e-05	0.000146169
Annotated genes	ENSGALG00000032282	DGKB	209.015	-4.06564	0.947167	-4.29243	1.76731e-05	0.000177732
Annotated genes	ENSGALG00000027788	NRG2	3319.35	-3.51071	0.818693	-4.28818	1.8014e-05	0.000180027
Annotated genes	ENSGALG00000005194	BCL11A	716.412	-3.27081	0.772884	-4.23196	2.31668e-05	0.000219193
Annotated genes	ENSGALG00000006851	novel gene	81.3594	-6.61521	1.5749	-4.20041	2.66426e-05	0.000247683
Annotated genes	ENSGALG00000009470	novel gene	158.183	-6.01705	1.43677	-4.18788	2.81567e-05	0.000260246
Annotated genes	ENSGALG00000044631	BCHE	44.9778	-4.25004	1.04416	-4.07028	4.69566e-05	0.000405857
Annotated genes	ENSGALG00000016431	KCNQ1	197.649	-3.60722	0.889468	-4.05548	5.0031e-05	0.000430105
Annotated genes	ENSGALG00000014713	COL14A1	11.7654	-7.72881	1.91417	-4.03768	5.39826e-05	0.000459139
Annotated genes	ENSGALG00000002511	AMY2A	251.9	-4.21838	1.05476	-3.99936	6.35147e-05	0.000526217
Annotated genes	ENSGALG00000026572	C1QL2	829.343	-3.1051	0.800183	-3.88049	0.000104248	0.000793774
Annotated genes	ENSGALG00000003699	novel gene	33.1258	-3.0203	0.785471	-3.84521	0.00012045	0.000891665
Annotated genes	ENSGALG00000011646	CPA6	3331.33	-3.21176	0.842741	-3.81109	0.000138357	0.000996546
Annotated genes	ENSGALG00000045960	novel gene	63.9127	-4.32777	1.15986	-3.7313	0.000190494	0.00129956
Annotated genes	ENSGALG00000032828	novel gene	16.0227	-3.19104	0.867391	-3.67889	0.000234248	0.00157379
Annotated genes	ENSGALG00000034860	novel gene	2929.11	-2.95305	0.830883	-3.55411	0.000379255	0.00233242
Annotated genes	ENSGALG00000037675	novel gene	7.13836	-3.67675	1.03951	-3.537	0.000404705	0.00246994
Annotated genes	ENSGALG00000009107	novel gene	93.6	-6.46199	1.83831	-3.51518	0.000439456	0.00266628
Annotated genes	ENSGALG00000044668	novel gene	3.9864	-3.70543	1.07277	-3.45406	0.000552215	0.00316496
Annotated genes	ENSGALG00000044675	novel gene	353.307	-2.75696	0.831537	-3.3155	0.000914794	0.00470339
Annotated genes	ENSGALG00000044440	novel gene	180.026	-2.40982	0.734795	-3.27958	0.0010396	0.00522743
Annotated genes	ENSGALG00000019322	novel gene	450.554	-3.46851	1.05805	-3.2782	0.00104472	0.00523672
Annotated genes	ENSGALG00000004562	novel gene	6182.72	-2.4859	0.772071	-3.21978	0.00128289	0.00621134
Annotated genes	ENSGALG00000046410	novel gene	38.4361	-4.67706	1.46082	-3.20167	0.00136632	0.00652161
Annotated genes	ENSGALG00000034048	novel gene	1296.38	-2.46529	0.807993	-3.05113	0.0022798	0.0100424
Annotated genes	ENSGALG00000021353	novel gene	11.3557	-3.09441	1.03682	-2.98451	0.0028403	0.0119203
Annotated genes	ENSGALG00000005923	novel gene	308.739	-3.301	1.10703	-2.98186	0.00286501	0.0119925
Annotated genes	ENSGALG00000044720	novel gene	24.8078	-2.91697	1.02584	-2.8435	0.00446212	0.0170692
Annotated genes	ENSGALG00000045767	novel gene	9.33421	-4.1674	1.52824	-2.72693	0.00639272	0.0217027
Annotated genes	ENSGALG00000044440	novel gene	50.9778	-2.16257	0.834742	-2.5907	0.00957807	0.0290613
Annotated genes	ENSGALG00000003699	novel gene	172.252	-2.41663	0.938965	-2.57372	0.0100611	0.0299585
Annotated genes	ENSGALG00000016636	TPD52L1	309.158	-2.89062	1.12609	-2.56695	0.0102596	0.030262
Annotated genes	ENSGALG00000014843	ARSH	2.66063	-3.69969	1.50452	-2.45905	0.0139305	0.036923
Annotated genes	ENSGALG00000045545	novel gene	10.2648	-3.82342	1.60499	-2.3822	0.0172094	0.0430455
Putative lncRNAs	MSTRG.4102.41	-	1266.38	-28.7636	2.29822	-12.5156	6.13399e-36	7.5264e-33
Putative lncRNAs	MSTRG.4102.9	-	669.996	-28.1063	3.0536	-9.20429	3.43922e-20	1.05498e-17
Putative lncRNAs	MSTRG.9898.1	-	1004.11	-3.65387	0.442379	-8.2596	1.46166e-16	2.60736e-14
Putative lncRNAs	MSTRG.7723.2	-	69.6872	-25.2173	3.05386	-8.25751	1.48749e-16	2.60736e-14
Putative lncRNAs	MSTRG.4102.26	-	191.307	-25.9122	3.149	-8.22869	1.8927e-16	2.90292e-14
Putative lncRNAs	MSTRG.6754.1	-	122.538	-2.96805	0.433088	-6.85323	7.2202e-12	5.21129e-10
Putative lncRNAs	MSTRG.13719.3	-	2848.65	-2.93582	0.519724	-5.6488	1.61571e-08	9.01124e-07
Putative lncRNAs	MSTRG.4324.4	-	323.929	-14.9334	3.01378	-4.95504	7.23152e-07	3.28632e-05
Putative lncRNAs	MSTRG.15325.1	-	290.125	-2.02385	0.434964	-4.65291	3.27283e-06	0.000125493
Putative lncRNAs	MSTRG.14609.1	-	951.182	-2.47534	0.533356	-4.64107	3.46615e-06	0.000128878
Putative lncRNAs	MSTRG.15753.1	-	579.075	-3.18907	0.704282	-4.52812	5.95109e-06	0.000202833
Putative lncRNAs	MSTRG.15767.3	-	464.833	-3.13305	0.699452	-4.47929	7.4893e-06	0.000248361
Putative lncRNAs	MSTRG.19091.1	-	321.616	-2.16527	0.538062	-4.02421	5.71662e-05	0.00143149
Putative lncRNAs	MSTRG.15539.1	-	549.877	-2.55192	0.703276	-3.62861	0.000284949	0.00502437
Putative lncRNAs	MSTRG.7747.5	-	142.687	-2.31915	0.660077	-3.51345	0.000442323	0.00714118
Putative lncRNAs	MSTRG.4102.10	-	367.748	-7.73639	2.30412	-3.35764	0.000786121	0.0107175
Putative lncRNAs	MSTRG.4102.8	-	2521.38	-3.66744	1.17668	-3.11676	0.00182851	0.0215729
Putative lncRNAs	MSTRG.18615.1	-	58.7005	-3.32718	1.08905	-3.05512	0.00224974	0.0244285
Putative lncRNAs	MSTRG.12035.1	-	49.5825	-2.01915	0.717236	-2.81518	0.00487503	0.0426723
Putative lncRNAs	MSTRG.16464.1	-	23309.8	-2.50138	0.902605	-2.77129	0.00558344	0.0466047
Known lcRNAs	MSTRG.12911.5	-	844.874	-28.2639	3.03498	-9.31269	1.24637e-20	7.51276e-18
Known lcRNAs	MSTRG.5771.7	-	269.071	-26.8138	3.05364	-8.78092	1.62137e-18	6.10176e-16
Known lcRNAs	MSTRG.360.1	-	2104.32	-3.59217	0.597057	-6.01646	1.78274e-09	1.41379e-07
Known lcRNAs	MSTRG.12410.2	-	876.093	-2.58401	0.62598	-4.12795	3.66019e-05	0.000810266
Known lcRNAs	MSTRG.399.1	-	1139.34	-2.5147	0.717144	-3.50654	0.000453967	0.00657088
Known lcRNAs	MSTRG.12042.3	-	803.224	-10.4189	2.98537	-3.48999	0.000483034	0.00679469
Known lcRNAs	MSTRG.8043.110	-	870.782	-7.25904	2.55832	-2.83743	0.00454784	0.033341

## Sheet: upregulated in tumorigenesis 
The tumorous spleens upregulated annotated genes, known lncRNAs and putative lncRNAs against noninfected spleens
Genes	ID	Gene symbol	Base mean	log2FoldChange	lfcSE	Stat	Pvalue	Padj
Annotated genes	ENSGALG00000000892	PANX2	146.757	6.69976	0.717808	9.33365	1.0229e-20	7.77404e-18
Annotated genes	ENSGALG00000006717	EBF2	68.1463	3.31182	0.474037	6.98643	2.81972e-12	3.90859e-10
Annotated genes	ENSGALG00000025899	novel gene	21.3512	7.75918	1.1324	6.85198	7.28324e-12	8.91792e-10
Annotated genes	ENSGALG00000038500	NKX2-6	31.7842	8.40847	1.37821	6.10099	1.0541e-09	6.91441e-08
Annotated genes	ENSGALG00000003833	ADRA1A	154.614	2.43837	0.41348	5.89721	3.69708e-09	2.04219e-07
Annotated genes	ENSGALG00000010596	IL10	24.741	5.99428	1.03655	5.78292	7.34142e-09	3.66905e-07
Annotated genes	ENSGALG00000008898	IL19	20.4905	7.7857	1.35735	5.73595	9.69659e-09	4.64593e-07
Annotated genes	ENSGALG00000045304	ACTL9	34.3277	5.47499	0.984438	5.56154	2.67405e-08	1.08939e-06
Annotated genes	ENSGALG00000038432	novel gene	16.3204	6.24904	1.13485	5.50649	3.66049e-08	1.40553e-06
Annotated genes	ENSGALG00000013193	ATP10B	11.2852	6.9688	1.2985	5.36679	8.01502e-08	2.70937e-06
Annotated genes	ENSGALG00000014717	VTG2	38.753	2.76828	0.516893	5.35562	8.52623e-08	2.85156e-06
Annotated genes	ENSGALG00000005286	SRRM3	13.4323	7.07894	1.32343	5.34894	8.84702e-08	2.93657e-06
Annotated genes	ENSGALG00000034873	PDILT	7.96981	6.46752	1.22511	5.27913	1.29798e-07	4.0179e-06
Annotated genes	ENSGALG00000006031	GRIK3	12.8919	6.89262	1.3168	5.23436	1.65557e-07	4.85223e-06
Annotated genes	ENSGALG00000036846	LRIT1	20.6685	6.04674	1.16197	5.20389	1.95164e-07	5.57178e-06
Annotated genes	ENSGALG00000004322	novel gene	20.0565	4.92786	0.955825	5.15561	2.52802e-07	6.91285e-06
Annotated genes	ENSGALG00000000242	SPDEF	42.8882	3.66612	0.712012	5.14895	2.61946e-07	7.12751e-06
Annotated genes	ENSGALG00000008805	PACSIN1	12.1669	6.8458	1.33025	5.14627	2.65723e-07	7.22136e-06
Annotated genes	ENSGALG00000012537	novel gene	17.5002	5.78349	1.13177	5.11015	3.21904e-07	8.49673e-06
Annotated genes	ENSGALG00000029151	SPIK7	23.6307	7.97295	1.56866	5.08267	3.72175e-07	9.53806e-06
Annotated genes	ENSGALG00000004093	SGK2	9.87715	6.7675	1.33166	5.08199	3.73507e-07	9.54999e-06
Annotated genes	ENSGALG00000022896	SLC13A2	11.9565	6.97933	1.37656	5.07011	3.97591e-07	1.00839e-05
Annotated genes	ENSGALG00000034889	CACNA1E	11.0874	6.88672	1.36447	5.04716	4.48425e-07	1.10939e-05
Annotated genes	ENSGALG00000043209	MLPH	68.2299	2.48592	0.497233	4.99951	5.74763e-07	1.3534e-05
Annotated genes	ENSGALG00000041371	RBPJL	32.5925	5.82605	1.1663	4.99531	5.87418e-07	1.37584e-05
Annotated genes	ENSGALG00000028570	TBX22	23.5788	5.13972	1.03403	4.97057	6.67563e-07	1.52194e-05
Annotated genes	ENSGALG00000036484	NMUR2	20.6184	6.07854	1.22747	4.95209	7.34222e-07	1.63457e-05
Annotated genes	ENSGALG00000001440	AHR1B	17.1009	4.02866	0.814072	4.94878	7.46801e-07	1.65755e-05
Annotated genes	ENSGALG00000017237	KCNJ16	9.36925	6.47186	1.31534	4.92031	8.64094e-07	1.8709e-05
Annotated genes	ENSGALG00000042419	SOX9	42.3195	2.79087	0.567958	4.91387	8.9295e-07	1.92758e-05
Annotated genes	ENSGALG00000002367	novel gene	14.2671	7.24276	1.48881	4.86478	1.14581e-06	2.36458e-05
Annotated genes	ENSGALG00000041878	WNT11B	14.8932	6.52499	1.34318	4.85789	1.18646e-06	2.41901e-05
Annotated genes	ENSGALG00000013668	KIF19	8.92862	6.4738	1.33817	4.83781	1.3128e-06	2.6175e-05
Annotated genes	ENSGALG00000032573	novel gene	11.4082	5.14893	1.07246	4.80103	1.57849e-06	3.04107e-05
Annotated genes	ENSGALG00000009004	CHST8	23.963	6.66485	1.39527	4.77676	1.78138e-06	3.3746e-05
Annotated genes	ENSGALG00000039292	TRIM42	6.52164	6.11696	1.29091	4.7385	2.15306e-06	3.93152e-05
Annotated genes	ENSGALG00000043689	LHX1	11.0349	6.75102	1.42665	4.73209	2.22221e-06	4.02444e-05
Annotated genes	ENSGALG00000041025	novel gene	54.6244	5.44374	1.15644	4.7073	2.51016e-06	4.45441e-05
Annotated genes	ENSGALG00000034675	HNF1B	18.6162	4.515	0.960914	4.69865	2.61885e-06	4.61756e-05
Annotated genes	ENSGALG00000006072	SLC6A7	28.5417	6.88412	1.48025	4.65064	3.30909e-06	5.60588e-05
Annotated genes	ENSGALG00000029015	CDX1	8.46402	6.53749	1.4091	4.63947	3.49306e-06	5.85453e-05
Annotated genes	ENSGALG00000044471	VILL	16.4359	5.05987	1.09865	4.60554	4.1139e-06	6.71632e-05
Annotated genes	ENSGALG00000009037	BRDT	6.68509	6.165	1.34576	4.58106	4.6262e-06	7.41538e-05
Annotated genes	ENSGALG00000010116	novel gene	61.6386	3.4246	0.748058	4.57798	4.6948e-06	7.51441e-05
Annotated genes	ENSGALG00000008456	SCNN1B	47.0461	3.99602	0.875167	4.56601	4.97089e-06	7.87059e-05
Annotated genes	ENSGALG00000014812	ATP12A	16.247	5.98623	1.31273	4.56012	5.11236e-06	8.04832e-05
Annotated genes	ENSGALG00000030012	KIAA1024	11.4498	6.08152	1.34183	4.53227	5.83527e-06	8.95609e-05
Annotated genes	ENSGALG00000004394	DD1CR	23.7407	2.87651	0.635155	4.52882	5.93133e-06	9.05935e-05
Annotated genes	ENSGALG00000000003	BPIFB3	45.969	2.20011	0.487159	4.5162	6.29596e-06	9.48435e-05
Annotated genes	ENSGALG00000043810	BPIFB6	15.3439	6.25034	1.39314	4.48652	7.23972e-06	0.000106803
Annotated genes	ENSGALG00000009349	novel gene	18.3536	7.57358	1.69211	4.47582	7.61185e-06	0.000110956
Annotated genes	ENSGALG00000004903	novel gene	56.2535	2.53808	0.56795	4.46885	7.86416e-06	0.000113955
Annotated genes	ENSGALG00000017068	ACAN	21.6488	6.46027	1.44641	4.46641	7.95417e-06	0.000115108
Annotated genes	ENSGALG00000041779	IL13	14.9166	7.31258	1.63796	4.46444	8.02787e-06	0.000115871
Annotated genes	ENSGALG00000043868	novel gene	13.9578	6.05573	1.3593	4.45505	8.38724e-06	0.000120036
Annotated genes	ENSGALG00000035857	CABP1	8.79091	6.07838	1.36562	4.45102	8.5464e-06	0.00012176
Annotated genes	ENSGALG00000037842	CDH22	60.483	2.20682	0.496463	4.44509	8.78548e-06	0.000124924
Annotated genes	ENSGALG00000006725	novel gene	43.0921	4.32808	0.974192	4.44273	8.88239e-06	0.000126058
Annotated genes	ENSGALG00000015826	novel gene	9.88929	6.63576	1.50329	4.41415	1.01408e-05	0.000141279
Annotated genes	ENSGALG00000044150	MYO3A	10.2578	6.71417	1.52535	4.40173	1.07393e-05	0.000147197
Annotated genes	ENSGALG00000029331	FGF8	8.56528	6.39168	1.45616	4.3894	1.13666e-05	0.000154546
Annotated genes	ENSGALG00000033653	OTOP2	19.2161	5.40358	1.23171	4.38704	1.14906e-05	0.000155751
Annotated genes	ENSGALG00000012997	CACNA1B	108.268	4.41873	1.01592	4.34948	1.36459e-05	0.000179449
Annotated genes	ENSGALG00000001863	CPO	33.3874	2.77227	0.637837	4.34637	1.38412e-05	0.000181691
Annotated genes	ENSGALG00000012140	LMOD2	18.7433	5.37143	1.23777	4.33961	1.42733e-05	0.000185815
Annotated genes	ENSGALG00000010927	GRIN1	39.7339	4.61604	1.07209	4.30563	1.6651e-05	0.00021055
Annotated genes	ENSGALG00000016899	novel gene	19.4684	6.30254	1.46898	4.29043	1.78331e-05	0.000223573
Annotated genes	ENSGALG00000002098	FEZF1	11.7682	6.99931	1.63315	4.28577	1.82104e-05	0.000227398
Annotated genes	ENSGALG00000042880	ZNF804B	8.03547	5.16226	1.21124	4.26198	2.02627e-05	0.000248106
Annotated genes	ENSGALG00000032073	novel gene	11.7487	5.50896	1.29376	4.25809	2.06183e-05	0.000251621
Annotated genes	ENSGALG00000033288	SPTLC3	15.7745	7.33504	1.73334	4.23172	2.31907e-05	0.000277031
Annotated genes	ENSGALG00000004101	novel gene	19.7275	6.33498	1.49826	4.22823	2.35541e-05	0.000280916
Annotated genes	ENSGALG00000038650	DLX5	18.2305	3.46529	0.82006	4.22565	2.38251e-05	0.000283535
Annotated genes	ENSGALG00000016273	PNLIP	23.3192	4.08837	0.968386	4.22184	2.42311e-05	0.000286817
Annotated genes	ENSGALG00000014918	HOXD12	10.6531	5.56349	1.32027	4.2139	2.50993e-05	0.000295665
Annotated genes	ENSGALG00000015434	SLC7A14	12.964	6.9132	1.64118	4.21232	2.52757e-05	0.000297108
Annotated genes	ENSGALG00000016891	CAPN8	10.0679	5.56829	1.32251	4.21039	2.5493e-05	0.000299342
Annotated genes	ENSGALG00000038379	GRIA2	8.60359	6.44246	1.53225	4.20457	2.61575e-05	0.000305517
Annotated genes	ENSGALG00000042115	GPR85	14.4808	7.24442	1.7255	4.19845	2.68745e-05	0.000312896
Annotated genes	ENSGALG00000041662	DYNC1I1	16.6664	4.54676	1.08528	4.18948	2.79596e-05	0.000323256
Annotated genes	ENSGALG00000044994	CFAP57	11.2287	5.58821	1.33678	4.18034	2.91072e-05	0.000333432
Annotated genes	ENSGALG00000039029	KIF6	5.91539	5.63181	1.35072	4.1695	3.05265e-05	0.000346318
Annotated genes	ENSGALG00000046613	DNAH8	11.6116	6.82674	1.63916	4.16478	3.11656e-05	0.000352432
Annotated genes	ENSGALG00000000274	TCTE1	8.61732	5.65638	1.35903	4.16208	3.15361e-05	0.000355892
Annotated genes	ENSGALG00000037975	TACR3	52.2068	3.58528	0.862452	4.15708	3.2234e-05	0.000361729
Annotated genes	ENSGALG00000030237	AREG	7.11201	5.41162	1.30236	4.15525	3.24938e-05	0.00036393
Annotated genes	ENSGALG00000006202	DMP1	28.9443	2.40749	0.581934	4.13705	3.51797e-05	0.000386906
Annotated genes	ENSGALG00000010165	KCNH8	18.1511	2.86332	0.692158	4.13681	3.52174e-05	0.000386916
Annotated genes	ENSGALG00000009274	CFAP221	12.8589	5.79303	1.40443	4.12482	3.71027e-05	0.000404023
Annotated genes	ENSGALG00000007647	FSHB	38.0874	2.87453	0.701018	4.10051	4.12233e-05	0.000440408
Annotated genes	ENSGALG00000016904	SLC39A8	12.234	5.48932	1.34213	4.08999	4.31389e-05	0.000457767
Annotated genes	ENSGALG00000045531	KCNJ3	15.3801	6.47445	1.58392	4.08762	4.35822e-05	0.000461138
Annotated genes	ENSGALG00000034843	MYLK4	11.0279	6.85419	1.68157	4.07606	4.58046e-05	0.000480272
Annotated genes	ENSGALG00000044592	SYT10	21.5076	7.82231	1.92457	4.06446	4.81446e-05	0.000499345
Annotated genes	ENSGALG00000001450	DNAH5	19.0686	3.82896	0.944124	4.05556	5.00137e-05	0.000514854
Annotated genes	ENSGALG00000005763	novel gene	54.2311	4.90792	1.21186	4.0499	5.12395e-05	0.000525753
Annotated genes	ENSGALG00000003110	SLC6A18	5.85859	5.96092	1.47255	4.04802	5.16517e-05	0.000529737
Annotated genes	ENSGALG00000030353	IRX2	14.8376	5.09635	1.26062	4.04275	5.28288e-05	0.000539549
Annotated genes	ENSGALG00000040432	novel gene	11.1655	6.91173	1.7131	4.03464	5.46857e-05	0.000555425
Annotated genes	ENSGALG00000039835	CNGA1	8.52631	5.15348	1.27803	4.03238	5.52153e-05	0.000559623
Annotated genes	ENSGALG00000026058	novel gene	14.0819	5.72192	1.42036	4.02851	5.61327e-05	0.000567506
Annotated genes	ENSGALG00000007245	ANKRD55	10.1146	5.01692	1.24873	4.01763	5.87872e-05	0.000590282
Annotated genes	ENSGALG00000008516	novel gene	8.9884	5.64817	1.40684	4.01479	5.95e-05	0.000595811
Annotated genes	ENSGALG00000044516	SIDT1	14.507	5.10955	1.27518	4.00691	6.1517e-05	0.000611012
Annotated genes	ENSGALG00000003904	novel gene	18.0942	5.31809	1.32874	4.00235	6.2717e-05	0.000620972
Annotated genes	ENSGALG00000045414	ROS1	12.1959	6.03885	1.51194	3.99411	6.49379e-05	0.000639513
Annotated genes	ENSGALG00000037795	RFX6	10.9955	5.25655	1.31806	3.9881	6.6605e-05	0.000652144
Annotated genes	ENSGALG00000029775	PDE6B	10.5868	6.82036	1.7111	3.98595	6.72104e-05	0.000657486
Annotated genes	ENSGALG00000016415	GRIK2	19.6022	3.23644	0.813772	3.97708	6.97661e-05	0.000678872
Annotated genes	ENSGALG00000035569	SIM1	12.0579	4.06584	1.02256	3.97613	7.0045e-05	0.000681285
Annotated genes	ENSGALG00000033632	novel gene	8.67799	5.16388	1.29976	3.97294	7.09918e-05	0.000689277
Annotated genes	ENSGALG00000033517	GABRR1	9.13656	6.61653	1.66545	3.97283	7.10249e-05	0.000689295
Annotated genes	ENSGALG00000007116	HTR1E	11.1456	5.80182	1.46369	3.96382	7.37594e-05	0.000710515
Annotated genes	ENSGALG00000044343	ARC	14.5604	5.95306	1.50194	3.96357	7.38362e-05	0.000710943
Annotated genes	ENSGALG00000037194	novel gene	26.3987	6.18026	1.56027	3.96102	7.46312e-05	0.000717971
Annotated genes	ENSGALG00000031466	LGSN	15.7765	5.68667	1.43808	3.95436	7.67385e-05	0.000735355
Annotated genes	ENSGALG00000044750	TPO	11.5052	5.74107	1.46004	3.93214	8.41931e-05	0.000791453
Annotated genes	ENSGALG00000009231	MYT1L	8.95275	6.52502	1.66507	3.91876	8.90045e-05	0.00082947
Annotated genes	ENSGALG00000000365	KLHL34	7.85245	6.37862	1.6309	3.91111	9.18743e-05	0.00085116
Annotated genes	ENSGALG00000036338	MAP7D2	16.5469	3.15464	0.807434	3.907	9.345e-05	0.000863218
Annotated genes	ENSGALG00000044067	BMX	14.4673	4.26414	1.09171	3.90591	9.38713e-05	0.000865658
Annotated genes	ENSGALG00000037602	TFAP2B	11.5942	5.40535	1.38426	3.90487	9.42746e-05	0.00086865
Annotated genes	ENSGALG00000034306	ASMT	12.8631	6.29208	1.61418	3.898	9.69894e-05	0.000887727
Annotated genes	ENSGALG00000001662	KIAA1211L	88.1856	2.7379	0.702453	3.89762	9.71415e-05	0.00088875
Annotated genes	ENSGALG00000029243	TSGA10	33.4815	4.08217	1.04791	3.89555	9.79764e-05	0.000895273
Annotated genes	ENSGALG00000004401	SLC10A2	21.3863	3.76821	0.967519	3.89472	9.83122e-05	0.000897226
Annotated genes	ENSGALG00000012298	novel gene	71.6132	2.99654	0.770435	3.88941	0.000100489	0.000913691
Annotated genes	ENSGALG00000027296	DCT	10.079	6.60193	1.69836	3.88724	0.000101391	0.000921128
Annotated genes	ENSGALG00000027144	SLITRK6	8.50754	6.40051	1.64888	3.88172	0.00010372	0.000936494
Annotated genes	ENSGALG00000008941	KL	9.21487	5.3906	1.38929	3.88012	0.000104406	0.000940973
Annotated genes	ENSGALG00000044168	VMO1	11.2032	5.43569	1.40208	3.87686	0.000105812	0.00095083
Annotated genes	ENSGALG00000029521	TYR	13.9084	4.96664	1.28238	3.87299	0.000107508	0.000963586
Annotated genes	ENSGALG00000038355	KLHL35	12.7445	5.86162	1.51855	3.86002	0.000113378	0.00100557
Annotated genes	ENSGALG00000036914	TFAP2D	21.9307	4.722	1.23318	3.82914	0.000128594	0.00111715
Annotated genes	ENSGALG00000035051	novel gene	43.0933	3.86643	1.01043	3.82651	0.000129975	0.00112782
Annotated genes	ENSGALG00000023761	SIX6	14.4479	4.43546	1.16036	3.82247	0.000132121	0.00114239
Annotated genes	ENSGALG00000009382	EPHA8	4.49382	5.57742	1.45921	3.82221	0.00013226	0.00114314
Annotated genes	ENSGALG00000044298	NRTN	4.47976	5.5862	1.46253	3.81955	0.000133695	0.00115328
Annotated genes	ENSGALG00000042374	novel gene	44.442	2.92616	0.766134	3.81938	0.000133787	0.00115363
Annotated genes	ENSGALG00000046553	IRX4	4.28654	5.27211	1.38051	3.81895	0.000134021	0.00115474
Annotated genes	ENSGALG00000040666	novel gene	23.0184	3.98326	1.04419	3.81469	0.000136354	0.0011706
Annotated genes	ENSGALG00000017332	BTBD17	13.3716	6.22658	1.63246	3.81424	0.000136605	0.00117196
Annotated genes	ENSGALG00000028047	HOXD4	9.30259	6.52291	1.71083	3.81271	0.000137451	0.00117556
Annotated genes	ENSGALG00000007706	RSPO4	12.4377	6.72621	1.76534	3.81015	0.00013888	0.0011841
Annotated genes	ENSGALG00000004386	AHR2	8.86044	6.18147	1.62602	3.8016	0.000143766	0.00121776
Annotated genes	ENSGALG00000043195	novel gene	14.97	5.60915	1.47791	3.79534	0.000147441	0.00124267
Annotated genes	ENSGALG00000040582	TGFA	22.4617	4.15429	1.09489	3.79424	0.000148094	0.00124771
Annotated genes	ENSGALG00000046064	ELOVL3	9.27792	6.61437	1.74722	3.78566	0.000153301	0.00128347
Annotated genes	ENSGALG00000033183	novel gene	10.1809	5.94526	1.5731	3.77934	0.000157247	0.00131129
Annotated genes	ENSGALG00000016557	novel gene	8.11391	5.16539	1.36773	3.7766	0.000158982	0.00132352
Annotated genes	ENSGALG00000006801	CACNG4	4.53236	5.6307	1.49299	3.77142	0.000162318	0.00134543
Annotated genes	ENSGALG00000032937	novel gene	12.7068	6.03693	1.60208	3.76818	0.000164443	0.00135893
Annotated genes	ENSGALG00000044510	HOXA10	8.8201	6.39048	1.70003	3.75905	0.000170563	0.00139955
Annotated genes	ENSGALG00000037829	SLC30A10	29.3905	5.07707	1.35229	3.75442	0.000173744	0.00141931
Annotated genes	ENSGALG00000034649	novel gene	52.4492	3.95335	1.0592	3.7324	0.000189666	0.0015223
Annotated genes	ENSGALG00000029526	PTF1A	10.1382	6.02085	1.61357	3.73139	0.000190424	0.00152783
Annotated genes	ENSGALG00000033622	MC3R	9.63983	4.82081	1.29436	3.72447	0.000195724	0.00156069
Annotated genes	ENSGALG00000019958	CPA5	10.0701	6.54832	1.76167	3.71711	0.000201514	0.00159646
Annotated genes	ENSGALG00000012911	HOXD9	12.2781	5.77074	1.55717	3.70591	0.000210635	0.00165089
Annotated genes	ENSGALG00000041561	SCN11A	9.6616	5.73201	1.54768	3.70361	0.00021255	0.00166297
Annotated genes	ENSGALG00000016757	RHOV	14.1404	6.3873	1.72513	3.7025	0.000213489	0.00166796
Annotated genes	ENSGALG00000032406	MGAT4C	6.82677	4.79472	1.29525	3.70178	0.000214095	0.0016721
Annotated genes	ENSGALG00000029648	FAM180A	12.1882	5.81637	1.57356	3.69632	0.000218747	0.0017036
Annotated genes	ENSGALG00000010866	novel gene	25.9642	2.66766	0.723082	3.68929	0.00022488	0.00173907
Annotated genes	ENSGALG00000026727	C6orf132	14.2037	3.96461	1.07466	3.68917	0.000224991	0.00173932
Annotated genes	ENSGALG00000043383	CBLN2	9.35467	5.27747	1.43285	3.6832	0.000230326	0.00177535
Annotated genes	ENSGALG00000003647	novel gene	19.8103	2.61491	0.710742	3.67912	0.000234037	0.00179665
Annotated genes	ENSGALG00000015373	OTX1	40.4324	2.36605	0.643494	3.67688	0.000236102	0.00180935
Annotated genes	ENSGALG00000042136	TM6SF2	68.2175	3.01161	0.820061	3.67242	0.000240265	0.0018355
Annotated genes	ENSGALG00000032749	ISLR2	35.4551	5.37676	1.47024	3.65707	0.000255114	0.00193353
Annotated genes	ENSGALG00000036406	novel gene	211.367	2.31295	0.633029	3.65377	0.000258414	0.00195518
Annotated genes	ENSGALG00000028489	PADI2	8.32232	5.36492	1.47169	3.64541	0.000266962	0.00200677
Annotated genes	ENSGALG00000045395	novel gene	6.68563	5.93233	1.62823	3.64342	0.000269036	0.00202029
Annotated genes	ENSGALG00000037124	novel gene	9.46616	5.29754	1.45519	3.64044	0.000272168	0.00203895
Annotated genes	ENSGALG00000000469	novel gene	20.2122	4.05802	1.11662	3.63419	0.000278854	0.00207844
Annotated genes	ENSGALG00000042128	SKOR1	6.30381	6.09554	1.6794	3.62961	0.000283853	0.00211061
Annotated genes	ENSGALG00000014136	novel gene	12.4852	5.70186	1.57301	3.6248	0.000289184	0.00214239
Annotated genes	ENSGALG00000032097	TH	10.8976	3.79977	1.04951	3.62053	0.000293997	0.00216857
Annotated genes	ENSGALG00000002303	NEUROG1	9.88101	5.37411	1.48498	3.61897	0.000295783	0.00217883
Annotated genes	ENSGALG00000014900	novel gene	13.2927	5.98803	1.65533	3.61741	0.000297563	0.00219121
Annotated genes	ENSGALG00000031204	novel gene	11.3299	5.96255	1.64891	3.61605	0.000299136	0.00220059
Annotated genes	ENSGALG00000037100	EMILIN3	54.0584	2.88182	0.800118	3.60174	0.000316088	0.00230529
Annotated genes	ENSGALG00000039659	TMEM200C	34.9912	4.14692	1.15145	3.60147	0.000316429	0.00230625
Annotated genes	ENSGALG00000021647	PITX1	26.7554	2.56864	0.71444	3.59532	0.000323992	0.00235049
Annotated genes	ENSGALG00000033721	SOX1	5.956	5.98329	1.66431	3.59506	0.000324321	0.0023521
Annotated genes	ENSGALG00000003952	novel gene	9.60617	5.73442	1.59778	3.58899	0.000331964	0.00239649
Annotated genes	ENSGALG00000029692	IRX1	7.41302	6.18409	1.7264	3.58207	0.000340882	0.00245003
Annotated genes	ENSGALG00000030991	WFDC2	9.64767	5.70482	1.59426	3.57836	0.000345756	0.0024782
Annotated genes	ENSGALG00000028459	novel gene	10.5289	5.38269	1.50761	3.57035	0.000356498	0.0025395
Annotated genes	ENSGALG00000006662	novel gene	17.3742	3.97073	1.11274	3.56843	0.000359127	0.0025541
Annotated genes	ENSGALG00000007211	novel gene	15.9828	2.21897	0.622818	3.56279	0.000366935	0.00259873
Annotated genes	ENSGALG00000000911	TBX20	11.2387	4.25771	1.1952	3.56234	0.000367562	0.0026015
Annotated genes	ENSGALG00000016388	novel gene	9.58838	5.79594	1.62775	3.5607	0.000369874	0.00261534
Annotated genes	ENSGALG00000005679	novel gene	12.4479	7.02366	1.97531	3.55572	0.000376946	0.00265598
Annotated genes	ENSGALG00000034212	novel gene	36.31	4.05186	1.14304	3.5448	0.000392913	0.00274827
Annotated genes	ENSGALG00000044868	novel gene	13.3956	3.07157	0.867682	3.53997	0.00040017	0.00279018
Annotated genes	ENSGALG00000023640	novel gene	9.75187	5.09264	1.43937	3.5381	0.00040301	0.00280518
Annotated genes	ENSGALG00000036780	TBX18	11.6275	5.5008	1.55558	3.53618	0.000405959	0.00282072
Annotated genes	ENSGALG00000006469	DLGAP2	42.1219	3.90627	1.10502	3.53503	0.000407724	0.00283121
Annotated genes	ENSGALG00000014913	VSIG10L2	34.0337	3.25355	0.921038	3.53249	0.000411673	0.00285503
Annotated genes	ENSGALG00000042219	AMPH	6.75601	6.03062	1.70825	3.53029	0.000415107	0.00287064
Annotated genes	ENSGALG00000032946	novel gene	6.59715	6.09044	1.72526	3.53016	0.000415305	0.00287064
Annotated genes	ENSGALG00000040021	DLGAP3	15.0269	3.50003	0.992377	3.52692	0.000420425	0.0028993
Annotated genes	ENSGALG00000004627	novel gene	8.40221	5.52997	1.57207	3.51763	0.000435415	0.00298215
Annotated genes	ENSGALG00000042706	GABRQ	20.0607	3.77132	1.07212	3.51764	0.000435406	0.00298215
Annotated genes	ENSGALG00000010057	novel gene	22.9231	2.80457	0.799806	3.50656	0.000453939	0.003086
Annotated genes	ENSGALG00000029212	novel gene	31.391	2.36547	0.674923	3.5048	0.000456956	0.00310364
Annotated genes	ENSGALG00000046659	novel gene	3.74257	5.33878	1.52538	3.49997	0.000465313	0.00314779
Annotated genes	ENSGALG00000032958	VSX2	33.9936	2.32716	0.665264	3.49809	0.000468594	0.0031661
Annotated genes	ENSGALG00000014762	novel gene	7.55647	5.21724	1.49592	3.48765	0.000487281	0.00326831
Annotated genes	ENSGALG00000023179	novel gene	7.51875	5.53613	1.5888	3.48448	0.000493094	0.00329927
Annotated genes	ENSGALG00000013105	novel gene	4.82308	4.95482	1.42334	3.48111	0.000499337	0.00333193
Annotated genes	ENSGALG00000005409	novel gene	8.78204	5.50575	1.58597	3.47153	0.000517505	0.003434
Annotated genes	ENSGALG00000024024	CFAP65	46.8786	2.6136	0.752955	3.47113	0.000518278	0.00343662
Annotated genes	ENSGALG00000020359	NEUROD4	14.3861	4.11078	1.18485	3.46944	0.000521538	0.00345186
Annotated genes	ENSGALG00000029208	novel gene	5.32847	5.81006	1.67479	3.46914	0.000522135	0.00345378
Annotated genes	ENSGALG00000023359	novel gene	16.2967	2.89994	0.836799	3.46551	0.000529217	0.00349325
Annotated genes	ENSGALG00000023419	TOX3	9.42576	5.66521	1.63638	3.46203	0.000536117	0.00353244
Annotated genes	ENSGALG00000042606	XKR9	16.9999	4.11756	1.18977	3.46082	0.000538533	0.00354339
Annotated genes	ENSGALG00000040527	TMEM52B	6.28519	6.08549	1.75867	3.46029	0.000539604	0.00354799
Annotated genes	ENSGALG00000009439	novel gene	19.7672	2.99603	0.866403	3.45801	0.000544186	0.00357173
Annotated genes	ENSGALG00000028817	novel gene	10.0069	6.7387	1.95256	3.45121	0.000558077	0.00364524
Annotated genes	ENSGALG00000033358	OTX2	11.962	6.85205	1.98541	3.45119	0.000558113	0.00364524
Annotated genes	ENSGALG00000016370	CLPS	9.31137	5.36894	1.56461	3.43149	0.000600269	0.00387747
Annotated genes	ENSGALG00000038552	novel gene	7.21619	5.41804	1.57938	3.43049	0.000602485	0.00388516
Annotated genes	ENSGALG00000007791	HAND1	8.00672	5.34109	1.55909	3.42577	0.000613064	0.00393934
Annotated genes	ENSGALG00000040188	novel gene	12.0475	5.87511	1.7151	3.42551	0.000613635	0.00394186
Annotated genes	ENSGALG00000042416	novel gene	25.9511	4.96262	1.45008	3.4223	0.000620928	0.00397596
Annotated genes	ENSGALG00000011262	novel gene	12.7938	5.86048	1.71277	3.42164	0.00062244	0.00398231
Annotated genes	ENSGALG00000045264	MC2R	14.8755	6.43185	1.88254	3.41657	0.000634146	0.00404532
Annotated genes	ENSGALG00000005504	novel gene	8.26268	5.202	1.52458	3.4121	0.000644652	0.00409377
Annotated genes	ENSGALG00000037352	ELF5	5.09706	5.7885	1.69647	3.41209	0.00064467	0.00409377
Annotated genes	ENSGALG00000026091	novel gene	9.9812	6.73365	1.97465	3.41005	0.000649505	0.00411708
Annotated genes	ENSGALG00000009129	CPNE9	9.34622	5.71451	1.67836	3.40482	0.000662071	0.0041811
Annotated genes	ENSGALG00000042494	NCAN	5.0878	5.76083	1.6924	3.40395	0.000664197	0.00419333
Annotated genes	ENSGALG00000037583	C14orf39	9.36711	3.67135	1.07968	3.40042	0.000672832	0.00423502
Annotated genes	ENSGALG00000035241	novel gene	6.49537	6.08091	1.79008	3.397	0.000681295	0.00427629
Annotated genes	ENSGALG00000037064	novel gene	5.9362	5.99474	1.76482	3.3968	0.000681787	0.00427692
Annotated genes	ENSGALG00000028360	novel gene	8.54701	5.73096	1.68808	3.39496	0.000686377	0.00429888
Annotated genes	ENSGALG00000023742	novel gene	23.1474	3.4079	1.00417	3.39373	0.000689476	0.00431583
Annotated genes	ENSGALG00000042454	novel gene	27.262	3.19263	0.940813	3.39349	0.000690093	0.00431847
Annotated genes	ENSGALG00000035867	novel gene	18.7578	6.71727	1.98046	3.39178	0.00069441	0.00433634
Annotated genes	ENSGALG00000045183	novel gene	13.4352	6.11587	1.80428	3.38964	0.00069985	0.00436342
Annotated genes	ENSGALG00000031164	novel gene	8.86556	5.61659	1.65763	3.38833	0.000703204	0.00437326
Annotated genes	ENSGALG00000009722	novel gene	24.0317	2.64367	0.780737	3.38612	0.000708879	0.00440104
Annotated genes	ENSGALG00000016183	novel gene	9.90811	4.6882	1.3871	3.37986	0.00072523	0.00448761
Annotated genes	ENSGALG00000045698	SOX14	7.8614	5.50999	1.63085	3.37859	0.000728574	0.00450429
Annotated genes	ENSGALG00000016384	novel gene	10.5772	5.70793	1.69013	3.37721	0.000732262	0.00452328
Annotated genes	ENSGALG00000045901	novel gene	4.9802	5.75369	1.70422	3.37614	0.000735118	0.00453837
Annotated genes	ENSGALG00000029426	NKX2-1	12.9506	4.00249	1.18625	3.37408	0.000740631	0.00456474
Annotated genes	ENSGALG00000046496	novel gene	9.07433	5.48352	1.62541	3.37362	0.000741866	0.0045698
Annotated genes	ENSGALG00000012100	novel gene	14.0296	5.99442	1.77996	3.36772	0.000757915	0.00464787
Annotated genes	ENSGALG00000025772	LOXHD1	22.0465	4.73839	1.40707	3.36756	0.000758379	0.00464813
Annotated genes	ENSGALG00000007538	LRGUK	10.3113	4.92899	1.46367	3.36756	0.000758358	0.00464813
Annotated genes	ENSGALG00000005443	CA3B	6.72154	6.12306	1.82005	3.36423	0.000767582	0.00469539
Annotated genes	ENSGALG00000028720	GABRG2	7.64438	5.35368	1.59266	3.36148	0.000775272	0.004728
Annotated genes	ENSGALG00000030210	GDF5	15.367	3.75909	1.12034	3.35532	0.000792744	0.00481324
Annotated genes	ENSGALG00000001932	novel gene	9.45803	5.14008	1.5331	3.35272	0.000800203	0.00484252
Annotated genes	ENSGALG00000035275	novel gene	38.4685	2.23249	0.666296	3.3506	0.000806363	0.00487311
Annotated genes	ENSGALG00000002802	novel gene	7.15694	5.47431	1.63794	3.34219	0.000831189	0.00499109
Annotated genes	ENSGALG00000038042	KCNH7	13.5527	6.36279	1.90416	3.34152	0.000833215	0.00499934
Annotated genes	ENSGALG00000046069	novel gene	11.2075	3.97057	1.18845	3.34096	0.000834885	0.00500431
Annotated genes	ENSGALG00000026395	NXPH3	8.36713	5.35102	1.60203	3.34016	0.000837302	0.00501744
Annotated genes	ENSGALG00000017172	novel gene	31.5421	2.84017	0.851044	3.33728	0.00084603	0.00505873
Annotated genes	ENSGALG00000036551	MSX2	11.4781	5.93815	1.78182	3.33264	0.000860257	0.00511881
Annotated genes	ENSGALG00000004502	TMEM182	6.24788	6.05476	1.81697	3.33234	0.000861196	0.00512163
Annotated genes	ENSGALG00000035372	FBXO43	8.55608	5.58806	1.67885	3.32851	0.000873127	0.00517583
Annotated genes	ENSGALG00000033070	TAS2R4	6.21551	5.13568	1.54366	3.32694	0.000878052	0.00519524
Annotated genes	ENSGALG00000040567	UNCX	4.96912	5.64017	1.69579	3.32599	0.00088105	0.00520878
Annotated genes	ENSGALG00000030734	novel gene	4.28912	5.4607	1.64245	3.32474	0.00088502	0.00522385
Annotated genes	ENSGALG00000037724	SLC9A3	10.027	5.22264	1.57103	3.32434	0.000886287	0.00522936
Annotated genes	ENSGALG00000041115	novel gene	12.4769	4.18921	1.2607	3.32292	0.00089081	0.00524538
Annotated genes	ENSGALG00000045397	HOXA11	2.95368	4.92876	1.48598	3.31683	0.000910439	0.00533957
Annotated genes	ENSGALG00000016755	novel gene	41.0343	2.23878	0.676095	3.31133	0.000928523	0.00541823
Annotated genes	ENSGALG00000032980	novel gene	52.2353	3.07113	0.928646	3.3071	0.000942664	0.00548477
Annotated genes	ENSGALG00000019842	novel gene	8.82253	5.54905	1.67868	3.3056	0.000947717	0.00551075
Annotated genes	ENSGALG00000009902	DLX3	29.9409	2.56326	0.775684	3.30451	0.000951413	0.00552255
Annotated genes	ENSGALG00000009041	AVPR1A	8.05979	5.06739	1.53777	3.29527	0.000983254	0.00567986
Annotated genes	ENSGALG00000032971	LMX1B	9.31613	6.39327	1.94126	3.29336	0.000989989	0.00571038
Annotated genes	ENSGALG00000040529	novel gene	6.97467	5.12963	1.56399	3.27983	0.00103869	0.00593385
Annotated genes	ENSGALG00000026631	ATP6V0A4	4.99499	5.68537	1.73584	3.27528	0.00105558	0.00601008
Annotated genes	ENSGALG00000043923	novel gene	10.1039	6.74927	2.06122	3.27441	0.00105882	0.00602542
Annotated genes	ENSGALG00000008940	FOXJ1	88.2026	2.18366	0.66735	3.27214	0.00106737	0.00606155
Annotated genes	ENSGALG00000044268	novel gene	8.79178	5.60644	1.71482	3.2694	0.00107776	0.00610323
Annotated genes	ENSGALG00000022787	novel gene	11.7271	6.90452	2.11332	3.26714	0.0010864	0.00614005
Annotated genes	ENSGALG00000045513	novel gene	5.29563	4.58699	1.40397	3.26715	0.00108635	0.00614005
Annotated genes	ENSGALG00000034403	OPN4-1	5.42396	5.76781	1.76567	3.26665	0.00108829	0.00614865
Annotated genes	ENSGALG00000040613	novel gene	16.6598	3.03291	0.929053	3.26451	0.00109652	0.00618715
Annotated genes	ENSGALG00000006540	AQP5	4.97328	5.70951	1.7492	3.26406	0.00109829	0.00619402
Annotated genes	ENSGALG00000016154	IRX3	13.8698	6.10506	1.87114	3.26275	0.00110337	0.00621794
Annotated genes	ENSGALG00000029807	novel gene	10.1656	6.77043	2.08141	3.25281	0.0011427	0.0064133
Annotated genes	ENSGALG00000043637	novel gene	4.79938	5.69783	1.7526	3.25108	0.00114969	0.00644268
Annotated genes	ENSGALG00000032638	PKHD1	6.37765	6.05652	1.86366	3.2498	0.00115487	0.00646026
Annotated genes	ENSGALG00000021567	novel gene	15.2993	4.27798	1.31756	3.24691	0.00116666	0.00649813
Annotated genes	ENSGALG00000003537	novel gene	7.53223	5.28103	1.63071	3.23849	0.00120166	0.00665609
Annotated genes	ENSGALG00000036533	novel gene	9.2039	5.49463	1.6974	3.23709	0.00120757	0.00668377
Annotated genes	ENSGALG00000034934	HOXC11	4.61533	5.62468	1.73781	3.23665	0.00120941	0.00668757
Annotated genes	ENSGALG00000042045	KCTD17	7.64649	5.32595	1.64981	3.22821	0.00124566	0.00683997
Annotated genes	ENSGALG00000042704	DCDC2	5.30857	5.77581	1.78917	3.2282	0.00124572	0.00683997
Annotated genes	ENSGALG00000045333	novel gene	7.66482	5.34068	1.65766	3.22182	0.0012738	0.00696317
Annotated genes	ENSGALG00000036504	novel gene	6.55751	5.2865	1.64488	3.21391	0.00130943	0.00711883
Annotated genes	ENSGALG00000038936	novel gene	9.67481	5.63557	1.75374	3.21346	0.00131146	0.00712638
Annotated genes	ENSGALG00000016685	TMC2	10.2744	3.21184	1.00004	3.21171	0.00131949	0.00715587
Annotated genes	ENSGALG00000032789	novel gene	37.5064	2.18789	0.682319	3.20654	0.00134341	0.00725882
Annotated genes	ENSGALG00000038940	novel gene	9.10784	5.52184	1.72274	3.20526	0.0013494	0.00727871
Annotated genes	ENSGALG00000015466	novel gene	22.576	3.95524	1.23441	3.20416	0.00135455	0.00729556
Annotated genes	ENSGALG00000003512	ADGRB2	4.35547	5.35524	1.67647	3.19436	0.00140141	0.00749507
Annotated genes	ENSGALG00000028682	novel gene	19.4385	2.9142	0.91306	3.19169	0.00141445	0.00755013
Annotated genes	ENSGALG00000036823	novel gene	15.3557	6.27227	1.96725	3.18834	0.00143091	0.00761218
Annotated genes	ENSGALG00000045816	novel gene	28.7472	2.70388	0.848431	3.18692	0.00143798	0.00763687
Annotated genes	ENSGALG00000006674	novel gene	9.33406	5.30041	1.66364	3.18602	0.00144242	0.00765494
Annotated genes	ENSGALG00000006922	FOXN1	8.74607	5.21618	1.63787	3.18474	0.00144883	0.00768342
Annotated genes	ENSGALG00000042882	OR5AS1	4.41383	5.49552	1.72622	3.18356	0.00145474	0.00770908
Annotated genes	ENSGALG00000016858	novel gene	15.1554	5.13025	1.61187	3.1828	0.00145859	0.00772402
Annotated genes	ENSGALG00000045937	novel gene	16.1626	4.92735	1.54897	3.18104	0.00146747	0.00776542
Annotated genes	ENSGALG00000038645	novel gene	9.37622	4.83932	1.52193	3.17973	0.00147413	0.00779318
Annotated genes	ENSGALG00000013180	novel gene	17.812	3.35573	1.05663	3.17588	0.00149382	0.00787462
Annotated genes	ENSGALG00000014685	novel gene	8.67077	6.54063	2.06069	3.17401	0.00150351	0.0079138
Annotated genes	ENSGALG00000040705	novel gene	5.85289	5.65796	1.7842	3.17114	0.00151842	0.00796809
Annotated genes	ENSGALG00000002792	novel gene	13.5942	6.3478	2.00197	3.17077	0.00152034	0.00797436
Annotated genes	ENSGALG00000009405	novel gene	16.6204	3.18881	1.00662	3.16785	0.00153573	0.00805123
Annotated genes	ENSGALG00000037632	novel gene	20.024	4.9091	1.55093	3.16527	0.00154937	0.00810734
Annotated genes	ENSGALG00000027260	C18orf63	8.39112	6.46648	2.04394	3.16373	0.00155763	0.00814281
Annotated genes	ENSGALG00000016680	novel gene	6.40641	6.0374	1.90907	3.16248	0.0015643	0.00816996
Annotated genes	ENSGALG00000027513	novel gene	5.42289	5.691	1.80121	3.15955	0.00158015	0.00823516
Annotated genes	ENSGALG00000039738	novel gene	12.4195	5.92294	1.87494	3.15901	0.00158308	0.00824848
Annotated genes	ENSGALG00000034698	novel gene	17.5264	3.7691	1.1949	3.15431	0.00160876	0.00835725
Annotated genes	ENSGALG00000038848	novel gene	14.4859	3.23857	1.02681	3.154	0.00161048	0.00836285
Annotated genes	ENSGALG00000015606	novel gene	15.3512	3.92208	1.24449	3.15156	0.001624	0.00841396
Annotated genes	ENSGALG00000044844	novel gene	2.75346	4.9115	1.5589	3.15062	0.00162922	0.00843701
Annotated genes	ENSGALG00000038543	novel gene	11.1978	5.74319	1.826	3.14523	0.00165956	0.00856396
Annotated genes	ENSGALG00000012845	novel gene	5.39793	5.79677	1.84494	3.14198	0.00167811	0.00863747
Annotated genes	ENSGALG00000006519	novel gene	26.6296	2.03952	0.649379	3.14072	0.00168533	0.00866247
Annotated genes	ENSGALG00000004373	novel gene	17.244	3.17521	1.01218	3.137	0.00170689	0.00875287
Annotated genes	ENSGALG00000043910	novel gene	5.17928	5.72912	1.82772	3.13457	0.00172105	0.00881115
Annotated genes	ENSGALG00000035104	novel gene	4.84545	4.90158	1.56554	3.13091	0.00174265	0.00890103
Annotated genes	ENSGALG00000032696	novel gene	6.7996	5.24323	1.67584	3.12872	0.0017557	0.00895235
Annotated genes	ENSGALG00000009026	novel gene	29.3705	3.02839	0.968443	3.12707	0.0017656	0.00899327
Annotated genes	ENSGALG00000034564	novel gene	10.3595	5.89048	1.88531	3.12441	0.0017816	0.00906012
Annotated genes	ENSGALG00000006693	ROBO3	5.87116	5.97057	1.91368	3.11994	0.00180887	0.00917125
Annotated genes	ENSGALG00000033314	novel gene	12.3433	3.53984	1.13458	3.11995	0.00180881	0.00917125
Annotated genes	ENSGALG00000002006	novel gene	10.8348	5.75198	1.84742	3.11352	0.00184868	0.00933871
Annotated genes	ENSGALG00000005672	novel gene	11.5555	4.30775	1.38567	3.1088	0.00187851	0.00947205
Annotated genes	ENSGALG00000042358	novel gene	8.82244	6.5304	2.10225	3.10638	0.00189394	0.0095324
Annotated genes	ENSGALG00000044307	novel gene	10.9833	5.78065	1.86378	3.10158	0.00192493	0.0096553
Annotated genes	ENSGALG00000015778	novel gene	12.3916	4.17106	1.34966	3.09046	0.0019985	0.00996742
Annotated genes	ENSGALG00000027702	novel gene	19.8669	4.74493	1.53924	3.08265	0.00205169	0.0101616
Annotated genes	ENSGALG00000026840	novel gene	38.2845	2.4056	0.780481	3.08221	0.00205472	0.0101708
Annotated genes	ENSGALG00000015089	WFIKKN1	5.36494	4.98958	1.62116	3.07778	0.00208551	0.0102866
Annotated genes	ENSGALG00000016465	novel gene	9.96876	5.42895	1.76416	3.07736	0.00208846	0.0102975
Annotated genes	ENSGALG00000045619	KCNH6	16.9223	3.1981	1.03993	3.07529	0.00210295	0.0103527
Annotated genes	ENSGALG00000009265	CNTN2	15.2615	3.33644	1.08666	3.07038	0.0021379	0.0104887
Annotated genes	ENSGALG00000044542	SLC26A9	12.6027	5.89852	1.92164	3.06952	0.00214401	0.0105126
Annotated genes	ENSGALG00000015730	LHX2	7.80648	5.2638	1.71773	3.0644	0.0021811	0.0106612
Annotated genes	ENSGALG00000045668	TMEM45B	20.3359	2.2591	0.738518	3.05896	0.00222106	0.010811
Annotated genes	ENSGALG00000032845	GUCA1B	7.47792	4.89737	1.60162	3.05777	0.00222991	0.0108516
Annotated genes	ENSGALG00000018415	GUCA1A	9.71742	3.06461	1.00292	3.0557	0.00224535	0.0108979
Annotated genes	ENSGALG00000044129	novel gene	5.72561	5.72172	1.87379	3.05355	0.00226147	0.0109473
Annotated genes	ENSGALG00000019291	novel gene	8.96888	5.82278	1.90943	3.04948	0.00229235	0.0110675
Annotated genes	ENSGALG00000037997	MCHR2	31.3869	4.14926	1.3625	3.04533	0.00232424	0.0111896
Annotated genes	ENSGALG00000030506	LHX9	8.95073	5.40959	1.77701	3.0442	0.00233297	0.0112243
Annotated genes	ENSGALG00000044332	LRIT2	6.17857	4.23267	1.39039	3.04424	0.00233271	0.0112243
Annotated genes	ENSGALG00000039896	OPN1MSW	8.08848	6.38233	2.09716	3.04333	0.00233979	0.0112498
Annotated genes	ENSGALG00000033499	ANKFN1	9.1738	5.39688	1.77873	3.03412	0.0024124	0.0115198
Annotated genes	ENSGALG00000032039	NOG	8.34213	5.23945	1.72694	3.03395	0.00241373	0.0115198
Annotated genes	ENSGALG00000004028	novel gene	20.8423	2.32175	0.765224	3.03407	0.00241277	0.0115198
Annotated genes	ENSGALG00000002223	LMX1A	13.9729	4.59265	1.51428	3.03289	0.00242225	0.0115505
Annotated genes	ENSGALG00000004163	ABCA12	8.27602	6.45226	2.12787	3.03226	0.00242729	0.0115695
Annotated genes	ENSGALG00000003839	SLC1A3	11.1604	4.67426	1.54198	3.03135	0.00243466	0.0115939
Annotated genes	ENSGALG00000019527	GRM2	14.4426	2.92233	0.965355	3.02721	0.00246824	0.0117267
Annotated genes	ENSGALG00000042467	DBX1	6.18204	5.7289	1.8926	3.02701	0.0024699	0.0117295
Annotated genes	ENSGALG00000046510	MATN4	4.51426	5.58119	1.84608	3.02326	0.00250069	0.0118273
Annotated genes	ENSGALG00000000505	NPHS2	25.0544	3.72826	1.2338	3.02177	0.00251301	0.0118779
Annotated genes	ENSGALG00000045815	WDR72	3.16618	4.79128	1.58643	3.02017	0.00252634	0.0119264
Annotated genes	ENSGALG00000033535	FOXN4	12.7014	3.20283	1.06073	3.01946	0.00253223	0.0119381
Annotated genes	ENSGALG00000034047	novel gene	7.78165	6.3775	2.11227	3.01926	0.00253392	0.0119435
Annotated genes	ENSGALG00000032259	TBX4	7.17616	6.25439	2.07159	3.01912	0.00253512	0.0119465
Annotated genes	ENSGALG00000038062	CAMK2A	4.93473	4.91505	1.62847	3.01821	0.00254277	0.0119788
Annotated genes	ENSGALG00000034983	PKD2L1	4.68334	5.51622	1.82974	3.01476	0.00257181	0.0120973
Annotated genes	ENSGALG00000043837	CHRNA4	19.9434	2.62469	0.871523	3.01161	0.00259863	0.0121911
Annotated genes	ENSGALG00000032591	NRIP3	6.41714	3.7841	1.25909	3.00543	0.00265208	0.0124023
Annotated genes	ENSGALG00000036378	novel gene	40.7177	2.00471	0.667789	3.00201	0.00268205	0.0125142
Annotated genes	ENSGALG00000042372	SAMD10	8.32696	5.35092	1.7827	3.00157	0.00268588	0.012526
Annotated genes	ENSGALG00000032718	GPC3	5.82647	4.96656	1.65544	3.00014	0.00269851	0.0125627
Annotated genes	ENSGALG00000013154	TNFRSF6B	6.14261	4.83937	1.61325	2.99976	0.0027019	0.0125712
Annotated genes	ENSGALG00000039629	IL9	7.84877	6.39259	2.13193	2.99849	0.00271319	0.0125998
Annotated genes	ENSGALG00000031338	FGF13	6.98574	6.17864	2.06253	2.99565	0.00273858	0.0126856
Annotated genes	ENSGALG00000045520	A4GNT	3.60665	4.15261	1.38951	2.98855	0.00280307	0.01293
Annotated genes	ENSGALG00000032889	RAB36	12.8066	3.24714	1.08671	2.98805	0.00280763	0.0129456
Annotated genes	ENSGALG00000042474	novel gene	7.54678	4.97904	1.66959	2.98219	0.00286198	0.0131495
Annotated genes	ENSGALG00000040151	ZIC4	5.46261	5.00062	1.67789	2.98031	0.00287958	0.0132083
Annotated genes	ENSGALG00000010862	BICDL1	4.79487	5.06789	1.701	2.97935	0.00288858	0.0132441
Annotated genes	ENSGALG00000037058	MAP6	6.79942	6.16736	2.07042	2.97879	0.0028939	0.0132602
Annotated genes	ENSGALG00000025821	FGF16	4.04836	5.43785	1.82586	2.97824	0.00289913	0.0132814
Annotated genes	ENSGALG00000037082	CPA2	9.42935	5.0617	1.70091	2.97587	0.00292158	0.0133676
Annotated genes	ENSGALG00000029432	CPA1	13.9977	3.1368	1.05464	2.97429	0.00293664	0.0134226
Annotated genes	ENSGALG00000045947	SDSL	48.6958	2.63325	0.88645	2.97056	0.00297256	0.0135574
Annotated genes	ENSGALG00000007441	novel gene	19.5627	2.34398	0.789494	2.96896	0.0029881	0.0136101
Annotated genes	ENSGALG00000015237	CTLA4	12.6922	3.75945	1.26637	2.96867	0.00299087	0.0136139
Annotated genes	ENSGALG00000043152	VAX1	6.79982	6.18159	2.08377	2.96654	0.00301168	0.0136917
Annotated genes	ENSGALG00000025729	KCNK18	7.21234	3.98325	1.34555	2.96032	0.00307321	0.0139169
Annotated genes	ENSGALG00000030461	PPP1R3A	4.55139	5.56647	1.88071	2.95976	0.00307877	0.0139294
Annotated genes	ENSGALG00000011860	AVPR2	4.61903	5.56905	1.88233	2.9586	0.00309037	0.0139612
Annotated genes	ENSGALG00000040436	NPY1R	10.635	5.46676	1.84776	2.95858	0.00309059	0.0139612
Annotated genes	ENSGALG00000005621	novel gene	8.67495	5.33247	1.80262	2.95818	0.00309462	0.0139737
Annotated genes	ENSGALG00000039572	TTC6	30.2736	3.84444	1.29999	2.95729	0.00310359	0.0140017
Annotated genes	ENSGALG00000011113	GPR149	17.6408	3.14155	1.06342	2.95419	0.00313496	0.0141124
Annotated genes	ENSGALG00000044846	DMBX1	6.48258	6.10419	2.06673	2.95355	0.0031414	0.0141357
Annotated genes	ENSGALG00000007319	GNOT2	18.2705	2.12297	0.718914	2.95302	0.00314679	0.014157
Annotated genes	ENSGALG00000040543	GLIS1	6.38037	6.09566	2.06785	2.94783	0.00320015	0.0143601
Annotated genes	ENSGALG00000001124	FERD3L	7.02025	6.22799	2.1129	2.9476	0.00320255	0.0143625
Annotated genes	ENSGALG00000015609	TMEM196	4.04148	5.44457	1.84769	2.94668	0.00321203	0.0143867
Annotated genes	ENSGALG00000005903	MYF6	9.41061	5.57178	1.89219	2.94462	0.00323347	0.0144585
Annotated genes	ENSGALG00000030468	SLC35F3	6.84999	6.19507	2.10415	2.94421	0.00323775	0.0144688
Annotated genes	ENSGALG00000019352	SGIP1	7.50711	5.22616	1.7758	2.94298	0.00325069	0.0145119
Annotated genes	ENSGALG00000033830	NR1H4	8.45196	5.10352	1.73496	2.94158	0.00326546	0.0145644
Annotated genes	ENSGALG00000011633	SLC5A8	6.35182	5.15922	1.75504	2.93967	0.00328567	0.0146354
Annotated genes	ENSGALG00000037279	novel gene	8.32553	5.42164	1.84458	2.93923	0.00329031	0.0146532
Annotated genes	ENSGALG00000038439	KCNJ4	4.16721	5.3043	1.80576	2.93743	0.00330946	0.0147176
Annotated genes	ENSGALG00000005242	ISX	18.9033	4.26828	1.45523	2.93306	0.00335643	0.0148844
Annotated genes	ENSGALG00000033369	MAK	8.93954	3.2883	1.12144	2.93221	0.00336557	0.0149205
Annotated genes	ENSGALG00000001721	DGKI	6.50387	6.08697	2.07764	2.92975	0.00339234	0.0150135
Annotated genes	ENSGALG00000014218	SLC13A4	7.81864	4.55386	1.55445	2.92956	0.00339444	0.0150177
Annotated genes	ENSGALG00000012254	CAPZA3	21.4148	2.10513	0.718781	2.92875	0.00340324	0.0150442
Annotated genes	ENSGALG00000004545	SLCO1C1	14.2931	4.04193	1.38042	2.92804	0.00341109	0.0150692
Annotated genes	ENSGALG00000033708	novel gene	7.43305	6.12769	2.09534	2.92444	0.00345079	0.015208
Annotated genes	ENSGALG00000039730	GZMA	14.0409	3.13256	1.07277	2.92007	0.00349954	0.015389
Annotated genes	ENSGALG00000026563	novel gene	5.32278	4.61644	1.58228	2.91758	0.00352759	0.0155031
Annotated genes	ENSGALG00000006600	novel gene	6.80025	6.18439	2.12074	2.91614	0.00354389	0.0155561
Annotated genes	ENSGALG00000035744	novel gene	4.19795	5.40821	1.85456	2.91616	0.00354369	0.0155561
Annotated genes	ENSGALG00000024031	PHF21B	8.54629	5.64352	1.93679	2.91386	0.00356989	0.0156422
Annotated genes	ENSGALG00000043460	SMC1B	22.5297	2.66495	0.915514	2.91088	0.00360416	0.015761
Annotated genes	ENSGALG00000039492	RIBC2	6.75355	6.0536	2.08129	2.90858	0.0036307	0.0158488
Annotated genes	ENSGALG00000038699	UCHL1	5.85698	5.03401	1.73176	2.90687	0.00365068	0.0159171
Annotated genes	ENSGALG00000044780	CLUL1	13.6574	3.57527	1.23046	2.90565	0.00366496	0.0159667
Annotated genes	ENSGALG00000017276	FRK	14.2934	3.98756	1.37406	2.90202	0.0037076	0.0161175
Annotated genes	ENSGALG00000045692	GPR6	7.30081	6.27565	2.16288	2.90153	0.00371342	0.0161332
Annotated genes	ENSGALG00000006710	GAP43	10.8998	6.03332	2.08512	2.89352	0.00380951	0.0164723
Annotated genes	ENSGALG00000045240	APOV1	16.5369	4.50075	1.5567	2.89121	0.00383768	0.0165556
Annotated genes	ENSGALG00000039831	PPIL6	24.3075	2.47779	0.859095	2.88418	0.00392431	0.0168666
Annotated genes	ENSGALG00000036782	ADGRG7	3.62748	5.03463	1.74746	2.88112	0.00396268	0.0170049
Annotated genes	ENSGALG00000033213	CHRNB3	6.37503	6.00085	2.08527	2.87773	0.00400542	0.017155
Annotated genes	ENSGALG00000036473	BVES	6.01314	4.84159	1.68311	2.87657	0.00402017	0.0172048
Annotated genes	ENSGALG00000019018	novel gene	9.3745	4.32118	1.50294	2.87514	0.00403844	0.0172629
Annotated genes	ENSGALG00000040063	SOHO-1	5.64132	3.65666	1.27296	2.87256	0.00407165	0.0173644
Annotated genes	ENSGALG00000007806	novel gene	6.61224	4.59923	1.60183	2.87124	0.0040886	0.0174178
Annotated genes	ENSGALG00000011594	TMPRSS15	17.2298	4.05978	1.41402	2.8711	0.0040905	0.0174178
Annotated genes	ENSGALG00000032713	UMODL1	16.1656	4.10774	1.43146	2.86962	0.00410963	0.017479
Annotated genes	ENSGALG00000032008	novel gene	4.21621	4.56022	1.58924	2.86943	0.00411213	0.0174863
Annotated genes	ENSGALG00000031010	MLIP	10.128	5.09273	1.77648	2.86675	0.00414709	0.0176213
Annotated genes	ENSGALG00000044894	MYOM2	11.1309	5.81394	2.03062	2.86314	0.00419464	0.0177959
Annotated genes	ENSGALG00000016342	ZPAX	23.274	2.67174	0.933589	2.8618	0.00421243	0.0178611
Annotated genes	ENSGALG00000023099	ACE2	23.1677	3.30628	1.15579	2.86062	0.00422811	0.0179172
Annotated genes	ENSGALG00000039479	GPR143	6.17659	5.12753	1.79313	2.85955	0.00424247	0.0179574
Annotated genes	ENSGALG00000019175	IL17A	8.60038	3.95403	1.38353	2.85793	0.00426413	0.0180283
Annotated genes	ENSGALG00000039309	SLITRK1	6.78371	6.07697	2.12695	2.85712	0.004275	0.0180569
Annotated genes	ENSGALG00000039617	DLEU7	6.72253	6.15096	2.15316	2.85672	0.0042805	0.0180732
Annotated genes	ENSGALG00000020486	NEK5	5.99584	4.98001	1.74653	2.85137	0.00435309	0.0183061
Annotated genes	ENSGALG00000031515	novel gene	5.01552	5.26135	1.84636	2.84958	0.00437775	0.0183922
Annotated genes	ENSGALG00000010137	novel gene	20.2897	4.57809	1.60706	2.84873	0.00438937	0.018427
Annotated genes	ENSGALG00000044330	novel gene	5.76532	5.93027	2.08247	2.84771	0.00440355	0.0184707
Annotated genes	ENSGALG00000012770	NPTX1	10.8722	2.89913	1.01853	2.8464	0.00442171	0.0185275
Annotated genes	ENSGALG00000011003	novel gene	16.5443	2.76578	0.971837	2.84593	0.00442824	0.0185513
Annotated genes	ENSGALG00000016268	NKX6-3	25.872	3.0153	1.06299	2.83663	0.00455929	0.0190028
Annotated genes	ENSGALG00000042369	UNC5A	8.81717	4.23391	1.49421	2.83354	0.00460354	0.0191582
Annotated genes	ENSGALG00000037285	novel gene	6.52646	4.78473	1.69051	2.83034	0.00464982	0.0193071
Annotated genes	ENSGALG00000010436	novel gene	5.49209	5.88265	2.07926	2.8292	0.0046665	0.0193545
Annotated genes	ENSGALG00000039166	SLC6A12	6.18223	6.03967	2.1369	2.82637	0.00470793	0.0194933
Annotated genes	ENSGALG00000031144	novel gene	8.52772	5.5102	1.95149	2.82359	0.0047489	0.0196244
Annotated genes	ENSGALG00000010721	novel gene	30.6059	2.82305	1.00272	2.81539	0.00487183	0.0200252
Annotated genes	ENSGALG00000029454	MYRFL	7.67434	5.59633	1.98813	2.81487	0.00487972	0.0200389
Annotated genes	ENSGALG00000042846	SLC6A19	8.5057	5.64647	2.00645	2.81416	0.00489045	0.0200681
Annotated genes	ENSGALG00000044550	novel gene	7.36717	4.99445	1.77717	2.81033	0.00494901	0.0202668
Annotated genes	ENSGALG00000008317	EVX2	16.5292	3.10426	1.10505	2.80915	0.00496724	0.0203267
Annotated genes	ENSGALG00000040488	novel gene	14.3341	4.47117	1.59389	2.80519	0.00502862	0.0205394
Annotated genes	ENSGALG00000035972	novel gene	12.4109	4.34748	1.5512	2.80266	0.00506831	0.0206594
Annotated genes	ENSGALG00000045417	ZDHHC22	6.22084	6.03603	2.15448	2.80162	0.0050847	0.0207147
Annotated genes	ENSGALG00000003114	AVD	5.93167	5.9875	2.13761	2.80103	0.00509397	0.0207448
Annotated genes	ENSGALG00000018998	RPP25	5.51688	5.82553	2.08037	2.80023	0.00510654	0.0207884
Annotated genes	ENSGALG00000032628	CYB561	59.2318	2.22682	0.796052	2.79733	0.00515271	0.0209486
Annotated genes	ENSGALG00000024138	novel gene	5.97341	5.87905	2.10297	2.79559	0.0051805	0.0210311
Annotated genes	ENSGALG00000045869	CCLI5	11.647	2.87624	1.02928	2.79441	0.0051995	0.0210811
Annotated genes	ENSGALG00000000745	RF00003	17.7902	2.59392	0.930713	2.78703	0.00531943	0.0214962
Annotated genes	ENSGALG00000017216	CDK5R2	8.70787	4.42661	1.58918	2.78546	0.00534514	0.0215687
Annotated genes	ENSGALG00000006329	PDE6H	4.93508	4.61828	1.65924	2.78338	0.00537963	0.0216759
Annotated genes	ENSGALG00000003424	CLDN16	7.09527	4.83889	1.73876	2.78295	0.00538665	0.021695
Annotated genes	ENSGALG00000039318	OR1052	6.50709	4.08022	1.46634	2.78258	0.0053928	0.0217091
Annotated genes	ENSGALG00000030534	OLFR6	21.5745	2.8743	1.0334	2.7814	0.00541251	0.0217567
Annotated genes	ENSGALG00000003176	EIF4E1B	7.23163	3.98597	1.43635	2.77506	0.00551909	0.0220803
Annotated genes	ENSGALG00000017014	SLC26A6	4.80516	4.26361	1.53967	2.76917	0.00561987	0.0223982
Annotated genes	ENSGALG00000000477	GBP	6.03263	5.91537	2.1387	2.76587	0.00567719	0.0225899
Annotated genes	ENSGALG00000015068	HAPLN4	6.41182	4.7691	1.72507	2.76459	0.00569942	0.0226579
Annotated genes	ENSGALG00000046569	DIRAS1	27.304	2.09949	0.759718	2.76351	0.00571833	0.0227084
Annotated genes	ENSGALG00000017023	novel gene	17.0945	2.34494	0.850055	2.75858	0.00580538	0.022959
Annotated genes	ENSGALG00000038769	novel gene	5.57772	5.90068	2.14106	2.75596	0.00585203	0.023102
Annotated genes	ENSGALG00000045878	TROJANZ	7.7078	4.03276	1.46417	2.7543	0.00588187	0.0232074
Annotated genes	ENSGALG00000046539	novel gene	8.36734	5.44453	1.97738	2.75341	0.00589785	0.0232531
Annotated genes	ENSGALG00000035393	TNS4	7.31035	5.36768	1.94999	2.75268	0.00591104	0.0232933
Annotated genes	ENSGALG00000044735	novel gene	8.67085	3.42545	1.24569	2.74984	0.00596239	0.0234705
Annotated genes	ENSGALG00000006810	NKX2-8	6.07003	5.97822	2.17465	2.74906	0.00597671	0.02351
Annotated genes	ENSGALG00000017250	gga-mir-6567	9.59545	2.82452	1.02791	2.74783	0.00599915	0.0235815
Annotated genes	ENSGALG00000039105	novel gene	6.63187	6.07826	2.21453	2.74473	0.00605616	0.0237801
Annotated genes	ENSGALG00000030154	KIRREL3	8.68451	5.35952	1.95288	2.74441	0.0060619	0.0237899
Annotated genes	ENSGALG00000010865	HOXC10	9.88193	4.46732	1.62938	2.74173	0.00611161	0.0239296
Annotated genes	ENSGALG00000039255	novel gene	5.80554	5.91065	2.16088	2.73529	0.00623247	0.0243264
Annotated genes	ENSGALG00000038827	novel gene	6.1346	5.91702	2.1634	2.73505	0.00623705	0.0243386
Annotated genes	ENSGALG00000006746	novel gene	6.13259	5.3404	1.95465	2.73215	0.0062923	0.0245065
Annotated genes	ENSGALG00000042652	novel gene	5.9885	5.9065	2.16304	2.73064	0.00632107	0.0246055
Annotated genes	ENSGALG00000016301	novel gene	19.5819	3.34142	1.22519	2.72726	0.0063863	0.0248112
Annotated genes	ENSGALG00000003553	novel gene	62.8541	3.06079	1.12413	2.7228	0.0064731	0.0250689
Annotated genes	ENSGALG00000043188	novel gene	9.31335	5.5327	2.03431	2.71969	0.00653425	0.0252622
Annotated genes	ENSGALG00000000653	novel gene	27.0608	2.5599	0.941309	2.71952	0.00653774	0.025266
Annotated genes	ENSGALG00000041404	novel gene	27.2908	2.98817	1.09946	2.71785	0.0065708	0.0253715
Annotated genes	ENSGALG00000001806	EDMTFH	5.86589	4.70296	1.73551	2.70984	0.00673155	0.0258924
Annotated genes	ENSGALG00000037073	novel gene	8.47951	2.94272	1.086	2.70968	0.00673491	0.0259008
Annotated genes	ENSGALG00000039973	SPATA16	4.11408	2.98641	1.10231	2.70923	0.00674396	0.0259293
Annotated genes	ENSGALG00000033022	ADIRF	6.32479	4.85643	1.79258	2.70918	0.00674494	0.0259293
Annotated genes	ENSGALG00000046564	novel gene	6.03712	5.29631	1.95735	2.70586	0.00681272	0.0261491
Annotated genes	ENSGALG00000037919	novel gene	13.9771	2.28478	0.844735	2.70472	0.00683611	0.0262259
Annotated genes	ENSGALG00000001203	SYT17	10.6739	4.46037	1.64991	2.7034	0.00686341	0.0263123
Annotated genes	ENSGALG00000025840	novel gene	7.95408	4.1613	1.54105	2.70029	0.00692784	0.0265156
Annotated genes	ENSGALG00000013125	CCKAR	4.78854	4.62491	1.71508	2.69661	0.00700494	0.0267433
Annotated genes	ENSGALG00000043975	DRGX	4.9579	5.72352	2.12307	2.69587	0.00702056	0.026789
Annotated genes	ENSGALG00000001418	OLIG2	7.27698	5.29128	1.96663	2.69053	0.00713387	0.0271134
Annotated genes	ENSGALG00000035937	ESRP1	5.23747	5.70255	2.11998	2.68991	0.00714713	0.0271591
Annotated genes	ENSGALG00000008048	ZIC3	7.2317	5.25979	1.95603	2.68901	0.00716651	0.027214
Annotated genes	ENSGALG00000017418	novel gene	22.559	2.56426	0.953687	2.68878	0.0071713	0.0272275
Annotated genes	ENSGALG00000014228	novel gene	9.6568	3.77703	1.4048	2.68866	0.00717387	0.0272325
Annotated genes	ENSGALG00000024470	novel gene	10.8882	2.83047	1.05333	2.68715	0.00720641	0.0273278
Annotated genes	ENSGALG00000041184	novel gene	5.88986	4.59255	1.71107	2.68402	0.00727422	0.0275486
Annotated genes	ENSGALG00000041921	novel gene	37.2502	3.57094	1.3313	2.6823	0.00731189	0.0276659
Annotated genes	ENSGALG00000031739	novel gene	6.26161	5.75475	2.14938	2.6774	0.0074196	0.0279822
Annotated genes	ENSGALG00000035595	novel gene	4.95763	5.71863	2.13702	2.67598	0.00745116	0.0280518
Annotated genes	ENSGALG00000033407	HOXD13	16.3536	2.82856	1.05699	2.67605	0.00744953	0.0280518
Annotated genes	ENSGALG00000032527	SIX3	4.35667	4.53541	1.69516	2.67551	0.00746152	0.0280826
Annotated genes	ENSGALG00000036255	novel gene	12.3048	2.90292	1.08548	2.67432	0.00748806	0.0281537
Annotated genes	ENSGALG00000044975	novel gene	9.67597	2.78305	1.04154	2.67204	0.0075391	0.0283021
Annotated genes	ENSGALG00000040318	novel gene	14.0742	3.38095	1.2655	2.67162	0.00754857	0.0283234
Annotated genes	ENSGALG00000026035	novel gene	5.4181	5.40088	2.02258	2.6703	0.00757838	0.0284254
Annotated genes	ENSGALG00000029613	SRCIN1	3.66284	4.97775	1.86465	2.66954	0.00759558	0.0284795
Annotated genes	ENSGALG00000014904	novel gene	5.38416	5.80324	2.17519	2.66792	0.00763219	0.0285816
Annotated genes	ENSGALG00000046295	FOXA1	6.66226	4.38866	1.645	2.66789	0.00763301	0.0285816
Annotated genes	ENSGALG00000039224	NIPAL2	4.79556	5.68162	2.12979	2.66769	0.00763746	0.0285935
Annotated genes	ENSGALG00000020768	ASB10	6.05082	5.15805	1.93447	2.66639	0.00766701	0.0286895
Annotated genes	ENSGALG00000005928	RBFOX3	5.30171	4.79534	1.80001	2.66406	0.00772046	0.0288621
Annotated genes	ENSGALG00000014979	novel gene	11.9756	4.44788	1.66987	2.6636	0.00773085	0.0288934
Annotated genes	ENSGALG00000036059	novel gene	5.93902	5.89554	2.21441	2.66235	0.00775977	0.0289824
Annotated genes	ENSGALG00000044563	novel gene	6.03141	5.75328	2.16459	2.6579	0.00786282	0.0292928
Annotated genes	ENSGALG00000009691	novel gene	7.59942	4.18357	1.57447	2.65713	0.00788081	0.029345
Annotated genes	ENSGALG00000042360	novel gene	19.0787	2.54791	0.959906	2.65434	0.00794645	0.0295401
Annotated genes	ENSGALG00000037115	novel gene	5.47011	5.7764	2.17688	2.65353	0.00796549	0.0296003
Annotated genes	ENSGALG00000027110	BRINP3	2.80078	3.78493	1.42935	2.64801	0.00809673	0.0299818
Annotated genes	ENSGALG00000003582	NHLH2	6.56019	4.73644	1.78984	2.64629	0.00813806	0.0300995
Annotated genes	ENSGALG00000015384	novel gene	11.6014	3.65811	1.38394	2.64326	0.00821126	0.0303346
Annotated genes	ENSGALG00000033638	RGS16	5.03067	5.68949	2.15472	2.64047	0.008279	0.0305132
Annotated genes	ENSGALG00000030822	SLC26A7	3.25666	5.12618	1.94313	2.63811	0.00833704	0.0306964
Annotated genes	ENSGALG00000038246	novel gene	4.68224	4.72652	1.79268	2.63657	0.00837498	0.0308052
Annotated genes	ENSGALG00000013762	novel gene	15.6801	4.20089	1.59341	2.63641	0.00837896	0.0308147
Annotated genes	ENSGALG00000035400	novel gene	5.04919	4.48095	1.70192	2.63288	0.00846635	0.0310997
Annotated genes	ENSGALG00000028308	novel gene	13.6635	3.42593	1.30151	2.63228	0.00848142	0.0311292
Annotated genes	ENSGALG00000020982	novel gene	15.7727	3.71319	1.41189	2.62995	0.00853983	0.0313114
Annotated genes	ENSGALG00000042484	novel gene	5.71188	5.91577	2.24969	2.6296	0.00854866	0.0313133
Annotated genes	ENSGALG00000030383	novel gene	17.9309	2.7891	1.06062	2.62969	0.0085464	0.0313133
Annotated genes	ENSGALG00000001866	ATP6V0D2	12.4472	3.87561	1.47458	2.62827	0.00858201	0.031399
Annotated genes	ENSGALG00000029393	STX7	9.77749	6.70339	2.55138	2.62736	0.0086051	0.0314478
Annotated genes	ENSGALG00000005801	novel gene	20.7652	2.54423	0.968695	2.62645	0.00862799	0.0315094
Annotated genes	ENSGALG00000002848	novel gene	9.5126	6.57293	2.50264	2.6264	0.00862936	0.0315094
Annotated genes	ENSGALG00000033901	CDX2	5.24605	5.62283	2.14584	2.62034	0.00878429	0.0318999
Annotated genes	ENSGALG00000008628	novel gene	18.2184	2.25176	0.859353	2.62029	0.0087855	0.0318999
Annotated genes	ENSGALG00000005766	BMP3	14.3177	3.92964	1.50034	2.61916	0.00881456	0.0319893
Annotated genes	ENSGALG00000026955	novel gene	5.34839	4.53527	1.73515	2.61376	0.00895527	0.0323733
Annotated genes	ENSGALG00000034985	novel gene	6.44549	5.15351	1.97214	2.61315	0.0089712	0.032414
Annotated genes	ENSGALG00000035052	LRRC14B	18.1674	5.08252	1.94669	2.61086	0.00903158	0.0325859
Annotated genes	ENSGALG00000037494	novel gene	9.5325	4.77054	1.82733	2.61066	0.00903677	0.0325921
Annotated genes	ENSGALG00000032692	SLC14A1	4.56666	5.6138	2.15335	2.607	0.00913387	0.0328885
Annotated genes	ENSGALG00000043408	novel gene	5.85715	4.75373	1.82349	2.60694	0.0091355	0.032889
Annotated genes	ENSGALG00000039148	novel gene	7.04006	5.37291	2.06515	2.60171	0.00927599	0.033324
Annotated genes	ENSGALG00000032603	KRT75	4.74106	4.77779	1.84085	2.59542	0.00944744	0.0338117
Annotated genes	ENSGALG00000003965	NOTO	16.2592	3.63734	1.40343	2.59176	0.00954877	0.034126
Annotated genes	ENSGALG00000016157	novel gene	19.1404	2.84232	1.09699	2.59102	0.00956919	0.0341768
Annotated genes	ENSGALG00000037819	novel gene	9.09964	5.86804	2.26524	2.59047	0.00958459	0.034204
Annotated genes	ENSGALG00000041249	novel gene	13.5462	3.35589	1.29694	2.58754	0.00966646	0.0343834
Annotated genes	ENSGALG00000031076	WNT7B	14.6837	3.89563	1.50754	2.58409	0.00976361	0.034641
Annotated genes	ENSGALG00000042036	LMO3	4.71034	5.65556	2.18956	2.58297	0.00979546	0.0347261
Annotated genes	ENSGALG00000009435	TBR1	20.1675	3.78816	1.46742	2.5815	0.00983709	0.03484
Annotated genes	ENSGALG00000034521	novel gene	8.66872	4.27449	1.65695	2.57973	0.00988763	0.0349516
Annotated genes	ENSGALG00000041254	novel gene	3.3563	4.15601	1.61195	2.57824	0.00993042	0.0350691
Annotated genes	ENSGALG00000029660	novel gene	27.4914	3.31341	1.28593	2.57666	0.00997607	0.0351796
Annotated genes	ENSGALG00000030724	novel gene	14.0722	3.52536	1.36991	2.57342	0.0100699	0.0354423
Annotated genes	ENSGALG00000030191	ASCL1	2.86597	4.88438	1.89933	2.57163	0.0101222	0.0355868
Annotated genes	ENSGALG00000041608	novel gene	4.43887	5.56904	2.17058	2.5657	0.0102969	0.0360629
Annotated genes	ENSGALG00000041824	HOXC8	7.71196	3.52867	1.37523	2.56587	0.0102918	0.0360629
Annotated genes	ENSGALG00000019290	novel gene	29.9258	2.55558	0.998425	2.55961	0.0104789	0.0365377
Annotated genes	ENSGALG00000015599	novel gene	11.1281	3.70454	1.45111	2.55291	0.0106829	0.0370951
Annotated genes	ENSGALG00000008087	KCNK9	9.63128	3.15167	1.23472	2.55255	0.0106939	0.0371229
Annotated genes	ENSGALG00000028402	EVX1	5.53806	3.19013	1.25028	2.55154	0.0107248	0.037195
Annotated genes	ENSGALG00000031185	WNT8A	6.2279	5.09242	1.99606	2.55123	0.0107342	0.037216
Annotated genes	ENSGALG00000042092	novel gene	5.80752	5.13232	2.01215	2.55066	0.0107519	0.037258
Annotated genes	ENSGALG00000045725	novel gene	5.14599	5.68079	2.22743	2.55037	0.0107608	0.0372776
Annotated genes	ENSGALG00000027176	RGS22	25.8947	2.28882	0.897602	2.54992	0.0107747	0.0372876
Annotated genes	ENSGALG00000006007	novel gene	8.79587	4.32832	1.69822	2.54874	0.0108112	0.0373712
Annotated genes	ENSGALG00000037263	novel gene	22.3718	2.10424	0.826107	2.54718	0.0108598	0.0374984
Annotated genes	ENSGALG00000043258	novel gene	4.39839	5.5409	2.18021	2.54146	0.0110392	0.037975
Annotated genes	ENSGALG00000029967	novel gene	4.10686	5.43514	2.13883	2.54118	0.011048	0.0379933
Annotated genes	ENSGALG00000037310	novel gene	5.50141	4.94733	1.94697	2.54104	0.0110523	0.0380019
Annotated genes	ENSGALG00000032276	USH1G	4.62414	5.54839	2.18442	2.53998	0.0110858	0.0380756
Annotated genes	ENSGALG00000042530	novel gene	3.86487	4.17781	1.64659	2.53725	0.0111728	0.0383147
Annotated genes	ENSGALG00000033107	novel gene	8.28372	3.57071	1.40924	2.53378	0.0112838	0.0385877
Annotated genes	ENSGALG00000035243	novel gene	4.61304	5.18849	2.04867	2.53262	0.0113215	0.0386741
Annotated genes	ENSGALG00000002307	novel gene	5.03591	5.72651	2.26226	2.53133	0.0113632	0.0387867
Annotated genes	ENSGALG00000037262	HHLA1	11.8244	6.01001	2.37528	2.53023	0.0113989	0.0388726
Annotated genes	ENSGALG00000029513	novel gene	8.50382	5.02323	1.98564	2.52977	0.0114136	0.0388984
Annotated genes	ENSGALG00000010936	novel gene	8.03965	6.42191	2.54277	2.52556	0.0115513	0.0392312
Annotated genes	ENSGALG00000046669	novel gene	6.26585	4.85954	1.92464	2.52491	0.0115728	0.0392892
Annotated genes	ENSGALG00000009261	novel gene	7.75142	4.98588	1.97604	2.52317	0.0116301	0.0394107
Annotated genes	ENSGALG00000016678	novel gene	6.0288	4.75085	1.8847	2.52075	0.0117104	0.0396461
Annotated genes	ENSGALG00000026037	novel gene	4.89792	4.9474	1.9648	2.51801	0.011802	0.0399135
Annotated genes	ENSGALG00000016905	PADI1	16.775	3.25136	1.29141	2.51769	0.0118129	0.0399441
Annotated genes	ENSGALG00000038356	novel gene	7.81204	6.361	2.53181	2.51243	0.0119902	0.0404445
Annotated genes	ENSGALG00000034201	HOXD11	5.28258	4.9874	1.98576	2.51159	0.0120189	0.0405102
Annotated genes	ENSGALG00000036358	novel gene	6.21362	5.10787	2.03866	2.5055	0.012228	0.0410204
Annotated genes	ENSGALG00000040115	FAM135B	7.98842	3.10435	1.23915	2.50522	0.0122376	0.0410342
Annotated genes	ENSGALG00000031938	novel gene	4.32622	5.51842	2.20305	2.5049	0.0122487	0.0410492
Annotated genes	ENSGALG00000046644	novel gene	4.37128	5.5494	2.22085	2.49877	0.0124625	0.0415478
Annotated genes	ENSGALG00000034165	novel gene	5.70209	4.88936	1.95688	2.49855	0.0124703	0.0415675
Annotated genes	ENSGALG00000016554	novel gene	14.8379	2.60084	1.04237	2.49512	0.0125914	0.041864
Annotated genes	ENSGALG00000035981	novel gene	15.5574	2.60657	1.04473	2.49496	0.012597	0.0418697
Annotated genes	ENSGALG00000030801	RUNX2	13.7228	3.16204	1.26769	2.49432	0.0126199	0.0419267
Annotated genes	ENSGALG00000005285	novel gene	14.036	3.31312	1.32927	2.49243	0.0126871	0.0421246
Annotated genes	ENSGALG00000034943	GAD2	3.59735	4.12086	1.65433	2.49095	0.0127402	0.0422693
Annotated genes	ENSGALG00000041502	novel gene	11.5424	3.52452	1.41527	2.49036	0.0127614	0.0423204
Annotated genes	ENSGALG00000035067	novel gene	4.41131	5.5337	2.22237	2.49	0.0127744	0.0423572
Annotated genes	ENSGALG00000043955	NETO1	3.96824	4.34171	1.74495	2.48816	0.0128406	0.0425412
Annotated genes	ENSGALG00000026089	novel gene	14.2897	3.26002	1.31153	2.48567	0.0129307	0.0427726
Annotated genes	ENSGALG00000001431	gga-mir-7470	7.63269	6.34405	2.55224	2.48567	0.0129306	0.0427726
Annotated genes	ENSGALG00000028483	SALL3	5.7085	3.99593	1.60915	2.48326	0.0130185	0.0429839
Annotated genes	ENSGALG00000032905	ANGPT1L	15.1384	3.34136	1.34606	2.48232	0.0130528	0.0430601
Annotated genes	ENSGALG00000009498	novel gene	9.45128	4.81948	1.94429	2.47879	0.0131831	0.0433682
Annotated genes	ENSGALG00000028837	novel gene	3.65756	3.19551	1.28955	2.47801	0.0132119	0.0434223
Annotated genes	ENSGALG00000013995	CWH43	5.3823	5.61875	2.2697	2.47555	0.0133033	0.043664
Annotated genes	ENSGALG00000045526	novel gene	4.96055	4.56391	1.84397	2.47504	0.013322	0.0437125
Annotated genes	ENSGALG00000030326	novel gene	7.00864	3.18687	1.2886	2.47312	0.0133938	0.0438892
Annotated genes	ENSGALG00000018503	novel gene	3.95775	5.40374	2.18519	2.47289	0.0134026	0.0438987
Annotated genes	ENSGALG00000025619	TRIM29	4.58749	2.79063	1.13008	2.4694	0.0135339	0.0442394
Annotated genes	ENSGALG00000033911	novel gene	5.06791	5.38385	2.18451	2.46456	0.0137181	0.0447205
Annotated genes	ENSGALG00000029827	novel gene	11.4629	3.68661	1.49613	2.4641	0.0137359	0.0447512
Annotated genes	ENSGALG00000000044	novel gene	6.42577	5.02502	2.03924	2.46416	0.0137335	0.0447512
Annotated genes	ENSGALG00000015595	FOXD2	8.02517	4.12173	1.67631	2.45881	0.0139397	0.045281
Annotated genes	ENSGALG00000012557	novel gene	3.9803	4.36042	1.77408	2.45785	0.0139772	0.0453884
Annotated genes	ENSGALG00000045078	novel gene	6.90985	4.90979	1.99768	2.45775	0.013981	0.0453884
Annotated genes	ENSGALG00000019312	novel gene	4.73145	4.80647	1.95573	2.45764	0.0139853	0.0453955
Annotated genes	ENSGALG00000012908	novel gene	12.5037	2.04595	0.833019	2.45607	0.0140467	0.0455546
Annotated genes	ENSGALG00000010588	novel gene	3.92721	5.35879	2.18371	2.45399	0.0141282	0.045745
Annotated genes	ENSGALG00000046449	novel gene	5.58713	3.61168	1.47344	2.45119	0.0142384	0.0460351
Annotated genes	ENSGALG00000041950	novel gene	7.4203	6.25098	2.55019	2.45118	0.0142387	0.0460351
Annotated genes	ENSGALG00000044833	OLFR4	4.77038	4.89903	2.00058	2.4488	0.0143332	0.0462616
Annotated genes	ENSGALG00000003105	novel gene	10.7364	2.86907	1.17259	2.44679	0.0144136	0.0464575
Annotated genes	ENSGALG00000016615	SOX2	11.9294	3.72804	1.52397	2.44626	0.0144345	0.0465095
Annotated genes	ENSGALG00000036104	novel gene	8.03171	4.15496	1.70276	2.44013	0.0146821	0.0471709
Annotated genes	ENSGALG00000023859	novel gene	5.58805	4.90946	2.01362	2.43812	0.0147637	0.0473632
Annotated genes	ENSGALG00000033432	CCDC42	11.0355	2.63142	1.07964	2.43732	0.0147968	0.0474565
Annotated genes	ENSGALG00000039365	novel gene	5.29606	4.52193	1.85639	2.43587	0.0148559	0.0476183
Annotated genes	ENSGALG00000014232	novel gene	12.837	4.41893	1.8151	2.43454	0.0149108	0.0477503
Annotated genes	ENSGALG00000043442	novel gene	4.1881	4.36424	1.79297	2.43408	0.0149295	0.0477988
Annotated genes	ENSGALG00000015294	novel gene	10.3467	3.90204	1.60576	2.43003	0.0150977	0.048253
Annotated genes	ENSGALG00000025735	novel gene	9.1986	2.67954	1.1037	2.42777	0.0151919	0.0484839
Annotated genes	ENSGALG00000021198	novel gene	21.7722	3.19006	1.31497	2.42596	0.0152679	0.0486901
Annotated genes	ENSGALG00000030242	novel gene	4.13207	5.44751	2.2459	2.42554	0.0152857	0.0487154
Annotated genes	ENSGALG00000032978	novel gene	5.16297	4.83574	1.99427	2.42481	0.0153162	0.0487837
Annotated genes	ENSGALG00000045455	novel gene	4.44708	5.42363	2.23686	2.42466	0.0153226	0.0487881
Annotated genes	ENSGALG00000015134	novel gene	5.77051	4.98508	2.05728	2.42314	0.0153869	0.0489503
Annotated genes	ENSGALG00000009497	novel gene	5.25865	5.04875	2.08728	2.41882	0.015571	0.0494082
Annotated genes	ENSGALG00000006106	CCDC63	239.306	10.8798	1.26238	8.61849	6.78449e-18	1.11085e-15
Annotated genes	ENSGALG00000034374	KY	1404.22	11.0696	1.29741	8.53212	1.43689e-17	2.07589e-15
Annotated genes	ENSGALG00000029197	novel gene	73.2703	24.0101	3.18323	7.54267	4.60434e-14	3.8994e-12
Annotated genes	ENSGALG00000013546	novel gene	12073.7	3.88849	0.536295	7.25066	4.14759e-13	2.54662e-11
Annotated genes	ENSGALG00000008666	novel gene	3556.42	3.03953	0.421271	7.21515	5.38739e-13	3.15034e-11
Annotated genes	ENSGALG00000013548	novel gene	19148.2	5.19767	0.747197	6.95622	3.49527e-12	1.71688e-10
Annotated genes	ENSGALG00000023622	novel gene	8827.19	5.839	0.869222	6.7175	1.84867e-11	6.98515e-10
Annotated genes	ENSGALG00000014261	novel gene	136.681	10.053	1.51893	6.61848	3.629e-11	1.25533e-09
Annotated genes	ENSGALG00000012890	GPR19	602.214	2.9735	0.456425	6.51477	7.28012e-11	2.32207e-09
Annotated genes	ENSGALG00000028895	KCNU1	126.261	5.94453	0.952038	6.244	4.26517e-10	1.16392e-08
Annotated genes	ENSGALG00000040276	novel gene	318.209	3.15199	0.523131	6.02524	1.68862e-09	3.84005e-08
Annotated genes	ENSGALG00000036021	novel gene	113.17	3.80171	0.635643	5.98088	2.21933e-09	4.86668e-08
Annotated genes	ENSGALG00000006508	novel gene	39.2394	7.10061	1.18912	5.97131	2.35357e-09	5.11537e-08
Annotated genes	ENSGALG00000010337	novel gene	246.89	2.61035	0.444461	5.87308	4.27765e-09	8.6114e-08
Annotated genes	ENSGALG00000031974	novel gene	19.3057	7.42163	1.30074	5.70569	1.15874e-08	2.15595e-07
Annotated genes	ENSGALG00000027747	novel gene	3001.86	3.13656	0.550366	5.69905	1.2048e-08	2.22481e-07
Annotated genes	ENSGALG00000005062	novel gene	114.961	3.12914	0.575173	5.44036	5.31744e-08	8.01205e-07
Annotated genes	ENSGALG00000028016	C2orf50	739.855	3.16378	0.581977	5.43626	5.44106e-08	8.14831e-07
Annotated genes	ENSGALG00000013641	novel gene	200.807	3.62368	0.666768	5.4347	5.48899e-08	8.17027e-07
Annotated genes	ENSGALG00000015410	novel gene	23.2513	7.10677	1.36209	5.21756	1.81296e-07	2.30706e-06
Annotated genes	ENSGALG00000006087	ASB18	34.3462	6.91558	1.34094	5.15727	2.50575e-07	2.97301e-06
Annotated genes	ENSGALG00000026152	novel gene	6826.38	3.10133	0.602509	5.14736	2.64184e-07	3.06054e-06
Annotated genes	ENSGALG00000034294	novel gene	2612.66	4.60466	0.906467	5.07979	3.77848e-07	4.15386e-06
Annotated genes	ENSGALG00000044425	novel gene	11.9122	5.52009	1.10157	5.01112	5.41154e-07	5.53781e-06
Annotated genes	ENSGALG00000043342	novel gene	10.7192	6.5572	1.3085	5.01123	5.40823e-07	5.53781e-06
Annotated genes	ENSGALG00000030561	IL4I1	129.773	2.63231	0.538339	4.88968	1.00998e-06	9.02006e-06
Annotated genes	ENSGALG00000035673	novel gene	71.2416	4.48658	0.92453	4.85282	1.21718e-06	1.0168e-05
Annotated genes	ENSGALG00000036227	PGA3	14.8591	6.84996	1.41733	4.83302	1.34478e-06	1.10093e-05
Annotated genes	ENSGALG00000045650	KCNA10	11.1878	6.72328	1.4134	4.75683	1.96659e-06	1.47255e-05
Annotated genes	ENSGALG00000038176	HAS3	15.9901	7.22762	1.52094	4.75209	2.01326e-06	1.50291e-05
Annotated genes	ENSGALG00000007815	LRRN2	19.5051	6.12594	1.28947	4.75073	2.02687e-06	1.50848e-05
Annotated genes	ENSGALG00000046297	LINGO3	19.6778	6.30774	1.34379	4.69401	2.67904e-06	1.87456e-05
Annotated genes	ENSGALG00000012907	WNT11	80.2375	4.75161	1.01404	4.68582	2.78848e-06	1.91835e-05
Annotated genes	ENSGALG00000025804	novel gene	8.76738	4.63712	0.999919	4.63749	3.52665e-06	2.26026e-05
Annotated genes	ENSGALG00000043885	CALN1	15.1636	5.29191	1.14775	4.6107	4.01323e-06	2.47651e-05
Annotated genes	ENSGALG00000002152	ANKRD24	24.1244	3.95066	0.857614	4.60657	4.09364e-06	2.51349e-05
Annotated genes	ENSGALG00000039821	HOXB9	31.1312	4.54819	1.00676	4.51765	6.25298e-06	3.56067e-05
Annotated genes	ENSGALG00000030858	TEKT3	13.1856	5.4322	1.20411	4.5114	6.44009e-06	3.59773e-05
Annotated genes	ENSGALG00000042567	STRA6	6.73971	5.77437	1.28533	4.49251	7.03885e-06	3.8761e-05
Annotated genes	ENSGALG00000010943	PHF19	204.572	3.82746	0.860529	4.4478	8.67554e-06	4.55281e-05
Annotated genes	ENSGALG00000043809	KCNT1	8.07651	5.08702	1.14477	4.44372	8.8418e-06	4.61576e-05
Annotated genes	ENSGALG00000033591	SCNN1D	12.0558	5.68385	1.27939	4.44261	8.88762e-06	4.62457e-05
Annotated genes	ENSGALG00000004978	novel gene	18.8915	3.30584	0.746267	4.42984	9.43025e-06	4.84533e-05
Annotated genes	ENSGALG00000044478	novel gene	44.7486	4.02852	0.913668	4.40917	1.03766e-05	5.22231e-05
Annotated genes	ENSGALG00000016054	NR2E3	53.4997	5.40511	1.24186	4.35245	1.34627e-05	6.53448e-05
Annotated genes	ENSGALG00000001595	novel gene	26.684	2.97351	0.686677	4.3303	1.48907e-05	7.08753e-05
Annotated genes	ENSGALG00000043976	GABRP	6.42602	5.89085	1.36431	4.31782	1.57575e-05	7.4424e-05
Annotated genes	ENSGALG00000002432	UNC45B	10.5862	5.71504	1.32831	4.30248	1.68899e-05	7.89466e-05
Annotated genes	ENSGALG00000041888	DYDC1	15.1643	4.21898	0.985148	4.28258	1.84739e-05	8.4649e-05
Annotated genes	ENSGALG00000043016	FBXL16	921.57	3.1857	0.745571	4.27283	1.93006e-05	8.72969e-05
Annotated genes	ENSGALG00000030889	SFTPA1	13.969	6.90735	1.62902	4.24018	2.23336e-05	9.88311e-05
Annotated genes	ENSGALG00000046278	PIWIL1	18.5726	3.72595	0.881072	4.22888	2.34858e-05	0.000103557
Annotated genes	ENSGALG00000028138	SPAG16	41.6253	3.81565	0.903823	4.22168	2.42492e-05	0.000105972
Annotated genes	ENSGALG00000002083	TSPO2	10.2692	5.57028	1.32386	4.20761	2.58084e-05	0.000111008
Annotated genes	ENSGALG00000045167	IRX5	16.3315	7.16586	1.70423	4.20476	2.61361e-05	0.000112025
Annotated genes	ENSGALG00000000081	ANK1	983.839	2.76665	0.663002	4.17291	3.00733e-05	0.000126472
Annotated genes	ENSGALG00000030042	novel gene	19.8576	4.77619	1.15346	4.14073	3.46198e-05	0.000141711
Annotated genes	ENSGALG00000009007	MED7	38.5137	3.53624	0.854438	4.13868	3.49316e-05	0.000142511
Annotated genes	ENSGALG00000046133	IQCA1	13.4569	6.95129	1.68688	4.1208	3.77556e-05	0.000152013
Annotated genes	ENSGALG00000043204	SIGIRR	10.2907	4.71605	1.15619	4.07897	4.52354e-05	0.00017719
Annotated genes	ENSGALG00000039592	TSPAN10	21.7667	4.25523	1.04546	4.07019	4.69746e-05	0.000182547
Annotated genes	ENSGALG00000005247	CUX2	12.3291	5.6512	1.39036	4.06455	4.81258e-05	0.000186431
Annotated genes	ENSGALG00000037148	novel gene	8.27046	5.01139	1.23319	4.06376	4.82878e-05	0.000186598
Annotated genes	ENSGALG00000021113	OPNP	29.9641	3.43441	0.845415	4.06239	4.85723e-05	0.000187274
Annotated genes	ENSGALG00000001994	GLRA4	10.3535	6.59657	1.62888	4.04975	5.12724e-05	0.000195066
Annotated genes	ENSGALG00000006644	NYAP2	57.8415	2.53313	0.62676	4.04163	5.30807e-05	0.000200255
Annotated genes	ENSGALG00000046188	MYO15A	46.1432	3.87068	0.958736	4.03727	5.40761e-05	0.000203698
Annotated genes	ENSGALG00000030474	SYNPO2L	10.9939	6.56463	1.63797	4.00779	6.12884e-05	0.000227035
Annotated genes	ENSGALG00000016662	TEKT4	36.8996	3.60785	0.903416	3.99357	6.50869e-05	0.000237958
Annotated genes	ENSGALG00000039040	KLHL40	8.42887	6.30313	1.57835	3.99349	6.51091e-05	0.000237958
Annotated genes	ENSGALG00000001645	novel gene	73.0629	3.20105	0.802311	3.9898	6.61303e-05	0.000240616
Annotated genes	ENSGALG00000007868	SLC13A5	47.4511	4.9028	1.23068	3.98382	6.78161e-05	0.000246021
Annotated genes	ENSGALG00000041204	XIRP1	43.9576	3.41814	0.862852	3.96144	7.44989e-05	0.000265173
Annotated genes	ENSGALG00000008969	SAXO2	55.1863	8.07459	2.03951	3.95908	7.52378e-05	0.000267029
Annotated genes	ENSGALG00000034771	novel gene	80.8196	3.46888	0.876492	3.95769	7.56783e-05	0.000267433
Annotated genes	ENSGALG00000004917	MYLK2	9.55311	4.28314	1.08486	3.9481	7.87734e-05	0.000274422
Annotated genes	ENSGALG00000001078	novel gene	13.0016	5.4458	1.3815	3.94194	8.08259e-05	0.000280776
Annotated genes	ENSGALG00000014466	CXCL14	24.0232	3.98299	1.01299	3.93193	8.42673e-05	0.000290267
Annotated genes	ENSGALG00000002186	VGLL1	20.2428	4.26436	1.08756	3.92103	8.81715e-05	0.000300246
Annotated genes	ENSGALG00000027420	TTLL9	39.1571	2.60304	0.667792	3.89798	9.69977e-05	0.000325002
Annotated genes	ENSGALG00000009903	novel gene	277.581	2.3151	0.596229	3.88291	0.000103215	0.000343491
Annotated genes	ENSGALG00000040520	CSF2	23.8172	3.89687	1.00703	3.86967	0.000108983	0.000356883
Annotated genes	ENSGALG00000012802	RSPH14	984.959	4.40573	1.1399	3.86503	0.000111076	0.00035801
Annotated genes	ENSGALG00000016577	IL4	35.1099	3.74297	0.970901	3.85515	0.000115657	0.00036986
Annotated genes	ENSGALG00000002645	ATP13A5	151.056	2.90064	0.753605	3.84902	0.000118592	0.000376919
Annotated genes	ENSGALG00000034436	TMPRSS4	19.8962	2.58286	0.672924	3.83827	0.000123907	0.000390147
Annotated genes	ENSGALG00000038267	AIFM3	20.6487	6.27012	1.63349	3.83848	0.0001238	0.000390147
Annotated genes	ENSGALG00000030885	ANKK1	7.49782	6.09611	1.59066	3.83244	0.000126877	0.000397463
Annotated genes	ENSGALG00000008273	BCO2	19.1298	3.32297	0.870143	3.81888	0.000134059	0.000415194
Annotated genes	ENSGALG00000027316	CALHM1	12.5031	5.28516	1.40889	3.7513	0.000175922	0.000520559
Annotated genes	ENSGALG00000014585	CALHM3	9476.76	2.51129	0.672033	3.73686	0.000186332	0.000546751
Annotated genes	ENSGALG00000000639	novel gene	33.9476	3.69714	0.992313	3.72578	0.000194712	0.000567947
Annotated genes	ENSGALG00000040870	EPCAM	4.15057	5.26706	1.41475	3.72296	0.0001969	0.000572971
Annotated genes	ENSGALG00000046039	PCARE	15.3244	5.61817	1.51203	3.71565	0.000202679	0.000583563
Annotated genes	ENSGALG00000003713	novel gene	19.453	3.61867	0.983892	3.67792	0.000235146	0.000649628
Annotated genes	ENSGALG00000029606	GPR26	29.7632	3.34604	0.910694	3.67417	0.000238623	0.000658493
Annotated genes	ENSGALG00000007720	IFNG	6.6592	4.92736	1.34119	3.67388	0.000238896	0.000658505
Annotated genes	ENSGALG00000046124	FAM160A1	21.3915	6.49622	1.78015	3.64925	0.000263003	0.000711382
Annotated genes	ENSGALG00000017102	novel gene	6.90269	6.00472	1.65364	3.63122	0.000282086	0.000754105
Annotated genes	ENSGALG00000040420	LRRC74A	5.91039	5.77487	1.5916	3.62834	0.000285249	0.000759016
Annotated genes	ENSGALG00000012200	HPGDS	8.45723	2.93805	0.810267	3.62602	0.00028782	0.000764201
Annotated genes	ENSGALG00000010486	JAKMIP3	14.1243	4.60706	1.27186	3.62229	0.000292003	0.000772802
Annotated genes	ENSGALG00000045735	novel gene	6.23455	4.58925	1.26899	3.61645	0.000298667	0.000787892
Annotated genes	ENSGALG00000016820	SPP1	83.002	2.84278	0.786568	3.61415	0.00030133	0.000793437
Annotated genes	ENSGALG00000006241	SCN1A	141.034	2.72874	0.755031	3.61408	0.000301416	0.000793437
Annotated genes	ENSGALG00000031754	SCN3A	973.444	2.0611	0.570629	3.61198	0.000303863	0.000799022
Annotated genes	ENSGALG00000021020	GCH1	15.6788	3.50203	0.974704	3.59292	0.000326996	0.000849843
Annotated genes	ENSGALG00000001235	GALR3	25.2326	3.41476	0.951714	3.58801	0.000333209	0.000865075
Annotated genes	ENSGALG00000035037	F13A1	12.5998	3.2913	0.921602	3.57128	0.000355238	0.000914532
Annotated genes	ENSGALG00000015928	SVOPL	26.9353	4.20824	1.18397	3.55436	0.0003789	0.00096623
Annotated genes	ENSGALG00000033247	WEE2	5.40429	4.53658	1.27856	3.54818	0.000387897	0.000985186
Annotated genes	ENSGALG00000045030	MC4R	7.68136	4.38883	1.23872	3.54303	0.000395551	0.000999458
Annotated genes	ENSGALG00000029675	novel gene	11.8931	3.57816	1.01123	3.53844	0.000402504	0.00101286
Annotated genes	ENSGALG00000045238	SLC6A13	13.8516	4.68901	1.33214	3.5199	0.00043171	0.00107316
Annotated genes	ENSGALG00000033154	B4GALNT3	5.30752	5.46371	1.55799	3.5069	0.000453361	0.00111793
Annotated genes	ENSGALG00000005435	novel gene	46.9135	2.69803	0.771595	3.49669	0.000471067	0.00115348
Annotated genes	ENSGALG00000045875	SBK2	67.838	5.85338	1.67444	3.49571	0.000472797	0.00115656
Annotated genes	ENSGALG00000017341	novel gene	8.08786	6.13878	1.75707	3.49375	0.00047628	0.00116392
Annotated genes	ENSGALG00000036587	MOGAT2	10.8521	5.48637	1.57167	3.49079	0.000481589	0.0011724
Annotated genes	ENSGALG00000039816	PIANP	8.1399	3.66416	1.05186	3.48349	0.000494926	0.00119876
Annotated genes	ENSGALG00000014675	novel gene	26.6651	6.93501	1.99597	3.4745	0.000511804	0.00122885
Annotated genes	ENSGALG00000012988	RHOBTB3	10.2029	5.4375	1.57103	3.4611	0.000537964	0.00128056
Annotated genes	ENSGALG00000012984	DLGAP1	25.8959	4.05192	1.17221	3.45666	0.000546923	0.00129657
Annotated genes	ENSGALG00000009684	UPK1B	10.1138	5.32781	1.54464	3.44922	0.000562204	0.00132639
Annotated genes	ENSGALG00000042963	AK9	54.419	3.79867	1.10123	3.44947	0.000561687	0.00132639
Annotated genes	ENSGALG00000043936	novel gene	6.71251	5.27562	1.53599	3.43467	0.00059327	0.00138729
Annotated genes	ENSGALG00000001449	SNAP91	16.3377	3.20589	0.936656	3.42269	0.000620038	0.00144343
Annotated genes	ENSGALG00000010222	novel gene	3.17909	4.91173	1.43854	3.41439	0.000639262	0.00148256
Annotated genes	ENSGALG00000027818	CLIC6	5.52084	5.64753	1.66151	3.39902	0.000676268	0.00155371
Annotated genes	ENSGALG00000039845	KCNJ6	17.1135	6.11569	1.80797	3.38262	0.000717974	0.00163727
Annotated genes	ENSGALG00000010378	novel gene	22.8553	5.0858	1.50392	3.3817	0.000720382	0.00164124
Annotated genes	ENSGALG00000005292	OTOF	7.90081	4.77598	1.41315	3.37966	0.000725755	0.00164737
Annotated genes	ENSGALG00000032184	GATA4	11.0777	6.67589	1.97779	3.37543	0.000737014	0.00166758
Annotated genes	ENSGALG00000017342	LYG2	4.96211	5.41777	1.60513	3.37529	0.000737373	0.00166758
Annotated genes	ENSGALG00000000839	GAS6	13.0717	4.47722	1.33039	3.36535	0.000764469	0.00172726
Annotated genes	ENSGALG00000021686	ACOD1	6.61468	5.11345	1.52166	3.36045	0.000778157	0.00175496
Annotated genes	ENSGALG00000044998	KLF5	9.22552	4.54061	1.35239	3.35748	0.000786572	0.00176583
Annotated genes	ENSGALG00000000059	GPR12	25.1949	3.73188	1.11173	3.35681	0.000788481	0.0017685
Annotated genes	ENSGALG00000006827	novel gene	7.31128	3.48322	1.04	3.34926	0.000810268	0.00180911
Annotated genes	ENSGALG00000002443	XRRA1	14.9083	5.65921	1.69991	3.32911	0.000871236	0.00191715
Annotated genes	ENSGALG00000039127	novel gene	10.9688	3.52673	1.06244	3.31947	0.000901893	0.00196718
Annotated genes	ENSGALG00000006273	novel gene	67.5712	2.13275	0.643312	3.31527	0.000915536	0.0019934
Annotated genes	ENSGALG00000027184	FOLR1	386.198	2.96566	0.895456	3.3119	0.00092664	0.00201401
Annotated genes	ENSGALG00000035302	CLDN10	5.4587	4.34687	1.3142	3.30762	0.000940916	0.00204142
Annotated genes	ENSGALG00000010402	novel gene	13.0944	4.5825	1.38846	3.30041	0.000965426	0.00208173
Annotated genes	ENSGALG00000006346	AvBD11	63.5035	6.0758	1.86286	3.26155	0.00110804	0.00234313
Annotated genes	ENSGALG00000004267	ATP13A4	18.1937	6.32189	1.94391	3.25216	0.00114533	0.0024104
Annotated genes	ENSGALG00000036360	KSR2	18.1393	3.97752	1.22589	3.2446	0.00117614	0.00247101
Annotated genes	ENSGALG00000030852	CGNRHRL	18.5777	2.63165	0.811343	3.24358	0.00118038	0.00247356
Annotated genes	ENSGALG00000036500	IL3	10.7398	3.88865	1.19884	3.24367	0.00117999	0.00247356
Annotated genes	ENSGALG00000006025	TMEM59L	102.189	2.11868	0.653808	3.24052	0.00119313	0.00249183
Annotated genes	ENSGALG00000026518	novel gene	63.5668	3.61927	1.11682	3.2407	0.00119237	0.00249183
Annotated genes	ENSGALG00000017343	RF00548	28.4594	4.85635	1.49936	3.23894	0.00119974	0.00249936
Annotated genes	ENSGALG00000030036	gga-mir-1813-2	4.53707	5.00241	1.54699	3.23365	0.00122221	0.00253352
Annotated genes	ENSGALG00000002496	gga-mir-1329	652.148	5.41871	1.67781	3.22963	0.00123948	0.00256676
Annotated genes	ENSGALG00000006653	gga-mir-1585	13.3758	5.25429	1.62879	3.22589	0.00125581	0.00259618
Annotated genes	ENSGALG00000024628	gga-mir-2188	7.98262	5.04871	1.56604	3.22386	0.00126475	0.00261028
Annotated genes	ENSGALG00000039598	CLCN2	8.09692	3.71902	1.15425	3.22202	0.00127289	0.00262487
Annotated genes	ENSGALG00000028210	CDKN2B	3.89949	5.1862	1.614	3.21326	0.00131237	0.00269253
Annotated genes	ENSGALG00000010090	FK21	195.713	2.5885	0.806643	3.20898	0.00133208	0.00272179
Annotated genes	ENSGALG00000044302	PCSK4	11.0117	3.0989	0.968079	3.20108	0.00136912	0.00278588
Annotated genes	ENSGALG00000004525	RUNDC3A	8.20239	4.65215	1.45445	3.19857	0.00138113	0.00280104
Annotated genes	ENSGALG00000046562	HS3ST5	6.06258	4.98057	1.5574	3.198	0.00138383	0.00280419
Annotated genes	ENSGALG00000017310	OLFML1	19.3625	2.9425	0.923993	3.18455	0.00144981	0.00289727
Annotated genes	ENSGALG00000001835	ALX1	76.581	2.92717	0.91977	3.18251	0.00146007	0.00291302
Annotated genes	ENSGALG00000043993	novel gene	4.47708	4.6639	1.46788	3.17731	0.00148649	0.00295374
Annotated genes	ENSGALG00000000630	CRNN	8.93402	5.24442	1.66017	3.15897	0.00158329	0.00311334
Annotated genes	ENSGALG00000031817	MYH1D	4.94016	5.25372	1.66394	3.15739	0.00159188	0.00312523
Annotated genes	ENSGALG00000045792	POPDC3	17.2453	2.95667	0.936737	3.15635	0.00159757	0.00313389
Annotated genes	ENSGALG00000040913	SPTSSB	9.61132	5.16177	1.64905	3.13016	0.00174713	0.00339743
Annotated genes	ENSGALG00000043091	novel gene	7.73988	5.38857	1.72203	3.1292	0.00175286	0.00340587
Annotated genes	ENSGALG00000037199	novel gene	37.1584	2.88466	0.922733	3.12622	0.0017707	0.00343509
Annotated genes	ENSGALG00000043980	AVR2	8.28403	5.18616	1.65922	3.12566	0.00177405	0.00343889
Annotated genes	ENSGALG00000012307	novel gene	11.5065	5.05079	1.62488	3.1084	0.00188101	0.00363189
Annotated genes	ENSGALG00000028284	novel gene	15.8864	6.25854	2.01697	3.10294	0.00191608	0.00368222
Annotated genes	ENSGALG00000042801	HBE1	34.9525	2.28146	0.735715	3.10101	0.0019286	0.00370339
Annotated genes	ENSGALG00000040609	PTX3	16.7637	2.86859	0.928087	3.09087	0.00199574	0.00382335
Annotated genes	ENSGALG00000039254	gga-mir-6589	8.12826	5.11138	1.66072	3.0778	0.00208532	0.00396712
Annotated genes	ENSGALG00000045860	novel gene	15.7101	3.83584	1.24684	3.07644	0.0020949	0.00396834
Annotated genes	ENSGALG00000034516	gga-mir-6577	10.2445	5.23368	1.70396	3.07148	0.00213004	0.00402072
Annotated genes	ENSGALG00000012875	FRMPD3	46.7928	2.00546	0.653368	3.06942	0.00214473	0.00403946
Annotated genes	ENSGALG00000044387	novel gene	18.6716	2.50853	0.819282	3.06187	0.00219959	0.00412382
Annotated genes	ENSGALG00000013035	MYH1E	8.13462	5.11962	1.67241	3.06123	0.00220429	0.00412632
Annotated genes	ENSGALG00000046029	AGBL2	15.0816	2.90862	0.951013	3.05844	0.00222491	0.00415226
Annotated genes	ENSGALG00000030650	2018-03-04	11.5475	2.33576	0.764578	3.05496	0.0022509	0.00419439
Annotated genes	ENSGALG00000029931	novel gene	8.03931	6.12715	2.00553	3.05513	0.00224961	0.00419439
Annotated genes	ENSGALG00000037937	novel gene	7.82539	6.11833	2.01039	3.04336	0.00233955	0.00434639
Annotated genes	ENSGALG00000013268	FAM222A	170.737	2.59659	0.857654	3.02755	0.00246543	0.00454587
Annotated genes	ENSGALG00000041143	novel gene	34.3814	3.92456	1.29885	3.02156	0.00251473	0.00462634
Annotated genes	ENSGALG00000030815	novel gene	16.9836	3.81374	1.26254	3.0207	0.00252191	0.00463608
Annotated genes	ENSGALG00000036140	novel gene	14.9682	3.31016	1.09814	3.01433	0.00257551	0.0047121
Annotated genes	ENSGALG00000026137	FOXC1	786.934	2.75089	0.912562	3.01447	0.00257428	0.0047121
Annotated genes	ENSGALG00000045740	OR52R1	111.989	2.12881	0.707403	3.00933	0.00261821	0.0047738
Annotated genes	ENSGALG00000043836	novel gene	6.19015	5.8039	1.93106	3.00555	0.00265099	0.00481927
Annotated genes	ENSGALG00000008271	novel gene	6.31663	3.25119	1.08222	3.00418	0.002663	0.0048371
Annotated genes	ENSGALG00000000406	novel gene	6.74094	4.08315	1.3593	3.00386	0.00266579	0.0048371
Annotated genes	ENSGALG00000043925	novel gene	49.3218	2.52967	0.843595	2.99868	0.00271154	0.00490756
Annotated genes	ENSGALG00000031514	novel gene	5.94198	3.12695	1.04394	2.99533	0.00274144	0.00495802
Annotated genes	ENSGALG00000046152	FRMD5	6.615	5.9119	1.9832	2.981	0.00287313	0.0051469
Annotated genes	ENSGALG00000046046	OR51Q1	4.88224	3.97092	1.33266	2.97969	0.00288538	0.00516509
Annotated genes	ENSGALG00000045637	FOXA2	8.82786	4.06959	1.36687	2.97731	0.00290791	0.00519418
Annotated genes	ENSGALG00000041820	CSF3	6.23612	4.84225	1.63738	2.95731	0.00310335	0.00551594
Annotated genes	ENSGALG00000027213	novel gene	6.17525	4.79028	1.62215	2.95305	0.00314652	0.00557968
Annotated genes	ENSGALG00000030907	novel gene	37.2738	3.25115	1.10173	2.95095	0.00316795	0.00561362
Annotated genes	ENSGALG00000035787	novel gene	7.1369	4.90488	1.66275	2.94985	0.00317925	0.00562553
Annotated genes	ENSGALG00000044785	novel gene	4.07105	5.20785	1.76539	2.94998	0.00317796	0.00562553
Annotated genes	ENSGALG00000001348	HBM	13.1596	2.33073	0.790426	2.94871	0.00319107	0.00563833
Annotated genes	ENSGALG00000037220	novel gene	20.3028	2.72578	0.924541	2.94826	0.00319573	0.0056425
Annotated genes	ENSGALG00000007406	KCNG2	17.3826	4.6941	1.59652	2.94021	0.00327988	0.00577033
Annotated genes	ENSGALG00000015366	novel gene	6.53104	5.90036	2.01051	2.93476	0.00333806	0.00585638
Annotated genes	ENSGALG00000036947	CSPG5	6.21936	5.8433	1.99413	2.93025	0.00338685	0.00592879
Annotated genes	ENSGALG00000012985	HOXB13	33.6539	2.45703	0.839115	2.92812	0.00341017	0.00596536
Annotated genes	ENSGALG00000017117	novel gene	7.41801	6.09567	2.08351	2.92568	0.00343709	0.0060039
Annotated genes	ENSGALG00000034994	novel gene	7.1652	2.66247	0.91142	2.92123	0.00348655	0.00608166
Annotated genes	ENSGALG00000044599	MPND	31.9154	2.81401	0.964244	2.91836	0.00351874	0.0061291
Annotated genes	ENSGALG00000041612	novel gene	7.60216	6.01371	2.06225	2.9161	0.00354442	0.00616072
Annotated genes	ENSGALG00000041677	CEL	29.0182	3.45934	1.18719	2.91387	0.00356974	0.0061943
Annotated genes	ENSGALG00000003148	SHISA6	26.263	3.00827	1.03446	2.90806	0.00363681	0.00628986
Annotated genes	ENSGALG00000042257	novel gene	30.93	3.48335	1.19986	2.90313	0.00369454	0.00635866
Annotated genes	ENSGALG00000006460	novel gene	140.849	3.56624	1.23079	2.89753	0.00376116	0.00645852
Annotated genes	ENSGALG00000029598	novel gene	11.9626	5.38696	1.86075	2.89504	0.00379104	0.00648385
Annotated genes	ENSGALG00000031717	novel gene	37.0432	2.13016	0.738822	2.88318	0.00393681	0.00670456
Annotated genes	ENSGALG00000046353	novel gene	9.32965	4.13902	1.43575	2.88282	0.00394128	0.00670456
Annotated genes	ENSGALG00000003594	novel gene	69.2101	2.34176	0.812907	2.88072	0.00396763	0.00674361
Annotated genes	ENSGALG00000028430	ADAM11	11.005	2.08657	0.724399	2.88042	0.00397144	0.00674541
Annotated genes	ENSGALG00000019114	GABRR3	10.9189	2.63864	0.916316	2.87962	0.00398155	0.00675323
Annotated genes	ENSGALG00000045547	novel gene	16.951	2.40181	0.835214	2.87569	0.00403152	0.00682856
Annotated genes	ENSGALG00000041154	novel gene	10.3497	5.53608	1.93181	2.86575	0.00416027	0.00702725
Annotated genes	ENSGALG00000041258	novel gene	14.7976	2.23013	0.778988	2.86285	0.00419848	0.00707234
Annotated genes	ENSGALG00000034087	novel gene	5.66192	5.69269	1.99265	2.85684	0.00427877	0.00719091
Annotated genes	ENSGALG00000046141	TRPV4	38.0602	3.99567	1.3987	2.85671	0.00428058	0.00719091
Annotated genes	ENSGALG00000037691	novel gene	20.7116	3.23474	1.13461	2.85097	0.00435856	0.00730691
Annotated genes	ENSGALG00000026594	novel gene	15.0647	3.85399	1.35283	2.84883	0.00438799	0.00734622
Annotated genes	ENSGALG00000043946	GRB7	7.44322	3.45951	1.22051	2.83448	0.0045901	0.00761709
Annotated genes	ENSGALG00000040045	CDC6	9.6969	5.5226	1.94978	2.83242	0.00461977	0.00765597
Annotated genes	ENSGALG00000044318	LHX4	38.7216	2.52085	0.890236	2.83167	0.0046306	0.00766875
Annotated genes	ENSGALG00000019325	MET	69.1522	2.37454	0.839989	2.82687	0.00470051	0.00776056
Annotated genes	ENSGALG00000036966	novel gene	4.90506	5.5066	1.95019	2.82363	0.00474837	0.00782159
Annotated genes	ENSGALG00000006412	novel gene	22.5752	3.2084	1.13996	2.81449	0.00488548	0.00802163
Annotated genes	ENSGALG00000044857	CRH	7.40893	4.56693	1.62781	2.80557	0.00502273	0.00820201
Annotated genes	ENSGALG00000041392	novel gene	6.50346	5.88076	2.09764	2.80351	0.00505498	0.0082437
Annotated genes	ENSGALG00000044873	ASTL	6.16104	4.85623	1.73416	2.80033	0.00510504	0.00831317
Annotated genes	ENSGALG00000043361	novel gene	16.4657	2.26216	0.807869	2.80016	0.00510773	0.00831317
Annotated genes	ENSGALG00000011040	novel gene	26.3906	3.44237	1.22999	2.7987	0.00513086	0.0083453
Annotated genes	ENSGALG00000001276	novel gene	5.13544	5.51576	1.9721	2.79689	0.00515968	0.00838662
Annotated genes	ENSGALG00000014170	novel gene	5.88598	5.75895	2.05956	2.79621	0.00517058	0.00839878
Annotated genes	ENSGALG00000044277	novel gene	9.11577	5.38483	1.92967	2.79054	0.00526201	0.00853036
Annotated genes	ENSGALG00000005207	novel gene	35.6123	2.56932	0.92379	2.78128	0.00541443	0.00873709
Annotated genes	ENSGALG00000034605	novel gene	23.2264	2.93543	1.05578	2.78035	0.00543	0.00875645
Annotated genes	ENSGALG00000036415	PAX1	13.9533	5.69923	2.05086	2.77895	0.0054535	0.00878281
Annotated genes	ENSGALG00000004966	novel gene	15.2356	4.00338	1.44779	2.76517	0.00568927	0.00911684
Annotated genes	ENSGALG00000044676	novel gene	7.1894	5.12292	1.85271	2.7651	0.0056906	0.00911684
Annotated genes	ENSGALG00000015846	SLC17A6	11.5975	6.71498	2.43446	2.7583	0.00581024	0.00927223
Annotated genes	ENSGALG00000035208	novel gene	5.31178	5.55414	2.01527	2.75602	0.0058509	0.00931894
Annotated genes	ENSGALG00000025279	novel gene	2.41609	4.49297	1.63717	2.74434	0.00606324	0.00958875
Annotated genes	ENSGALG00000044567	novel gene	11.3131	3.91819	1.42952	2.74092	0.00612681	0.00967682
Annotated genes	ENSGALG00000045791	novel gene	5.29266	3.63751	1.33093	2.73307	0.00627479	0.00985351
Annotated genes	ENSGALG00000043907	NIPAL4	4.92905	5.49639	2.01432	2.72866	0.00635916	0.00994783
Annotated genes	ENSGALG00000044109	DRD1	5.10078	5.55005	2.03584	2.72618	0.00640725	0.0100103
Annotated genes	ENSGALG00000045488	novel gene	46.4409	2.06416	0.757336	2.72556	0.00641928	0.0100227
Annotated genes	ENSGALG00000036472	novel gene	4.0412	4.33492	1.5908	2.725	0.00643016	0.0100333
Annotated genes	ENSGALG00000031220	CCKBR	8.56561	5.447	2.00251	2.72008	0.00652654	0.0101515
Annotated genes	ENSGALG00000046165	novel gene	6.7708	4.26305	1.56823	2.71838	0.00656026	0.0101846
Annotated genes	ENSGALG00000004598	DBH	21.2299	6.46421	2.37849	2.71778	0.00657212	0.0101901
Annotated genes	ENSGALG00000039447	FMO4	33.4266	2.29554	0.846221	2.7127	0.0066738	0.0103282
Annotated genes	ENSGALG00000045311	novel gene	4.13841	4.68335	1.72796	2.71033	0.0067217	0.0103892
Annotated genes	ENSGALG00000006712	P2RX3	13.5468	3.30131	1.2186	2.7091	0.00674654	0.0104211
Annotated genes	ENSGALG00000045746	novel gene	16.6408	3.79763	1.40503	2.70288	0.0068742	0.0106049
Annotated genes	ENSGALG00000042819	novel gene	17.8687	2.98413	1.10779	2.69376	0.00706518	0.0108586
Annotated genes	ENSGALG00000025538	novel gene	7.86291	2.35768	0.87558	2.69271	0.00708739	0.0108859
Annotated genes	ENSGALG00000015224	novel gene	39.807	2.0426	0.759754	2.68851	0.00717724	0.0110102
Annotated genes	ENSGALG00000043106	UMOD	9.06927	2.59551	0.965731	2.68761	0.00719645	0.0110328
Annotated genes	ENSGALG00000025374	MNX1	5.37386	2.94003	1.10111	2.67005	0.00758398	0.0115547
Annotated genes	ENSGALG00000028843	novel gene	30.5212	4.72451	1.77013	2.66901	0.00760746	0.0115709
Annotated genes	ENSGALG00000031597	IGF2BP1	17369.4	2.57011	0.963616	2.66715	0.00764964	0.0116116
Annotated genes	ENSGALG00000029944	novel gene	10.3127	5.41371	2.03007	2.66677	0.00765848	0.0116178
Annotated genes	ENSGALG00000041347	PROM2	19.7421	2.5307	0.949306	2.66584	0.00767961	0.0116364
Annotated genes	ENSGALG00000044073	novel gene	5.95295	4.59021	1.72188	2.66581	0.0076802	0.0116364
Annotated genes	ENSGALG00000034261	novel gene	2.54718	4.41787	1.65916	2.66271	0.00775139	0.0117225
Annotated genes	ENSGALG00000044858	novel gene	13.8708	3.13365	1.18211	2.6509	0.00802773	0.0120588
Annotated genes	ENSGALG00000009034	novel gene	25.6158	2.10542	0.796567	2.64311	0.00821478	0.0123002
Annotated genes	ENSGALG00000021620	novel gene	25.2903	3.11474	1.17967	2.64035	0.00828199	0.0123726
Annotated genes	ENSGALG00000036519	novel gene	181.832	2.22901	0.846033	2.63466	0.00842222	0.0125439
Annotated genes	ENSGALG00000042950	NPSR1	25.5504	2.72686	1.03813	2.62671	0.00862146	0.0128019
Annotated genes	ENSGALG00000043076	novel gene	52.4916	2.36003	0.898551	2.62649	0.00862716	0.0128026
Annotated genes	ENSGALG00000040479	novel gene	15.0646	2.67261	1.01799	2.62539	0.00865503	0.0128362
Annotated genes	ENSGALG00000016556	MYH1F	9093.86	2.01143	0.766328	2.62476	0.00867103	0.0128444
Annotated genes	ENSGALG00000038462	novel gene	8.99129	2.17334	0.830246	2.61771	0.00885225	0.0130734
Annotated genes	ENSGALG00000039698	novel gene	16.2576	3.34182	1.28817	2.59425	0.00947981	0.0138586
Annotated genes	ENSGALG00000044622	novel gene	4.40116	5.34107	2.06358	2.58825	0.00964649	0.0140521
Annotated genes	ENSGALG00000039837	novel gene	5.25102	3.18278	1.23276	2.58182	0.00982801	0.0142911
Annotated genes	ENSGALG00000044001	novel gene	9.30328	6.39216	2.47661	2.58101	0.00985109	0.0143077
Annotated genes	ENSGALG00000025684	novel gene	13.3056	2.05437	0.796328	2.57981	0.00988557	0.0143493
Annotated genes	ENSGALG00000045889	CD6	9.47492	5.19573	2.02006	2.57207	0.0101093	0.0146307
Annotated genes	ENSGALG00000044603	novel gene	5.45882	4.96867	1.93417	2.56889	0.0102024	0.0147568
Annotated genes	ENSGALG00000046194	novel gene	7.57457	5.03357	1.96744	2.55843	0.0105145	0.0151636
Annotated genes	ENSGALG00000028039	WDR17	3.3393	3.24209	1.26741	2.55805	0.0105262	0.0151715
Annotated genes	ENSGALG00000037637	PAX7	17.5534	2.08974	0.817481	2.55631	0.0105788	0.0152206
Annotated genes	ENSGALG00000026348	novel gene	3.38093	3.43583	1.34473	2.55504	0.0106177	0.0152586
Annotated genes	ENSGALG00000031157	novel gene	3.84994	4.054	1.58758	2.55357	0.0106625	0.0153001
Annotated genes	ENSGALG00000006119	novel gene	19.098	2.67412	1.04795	2.55177	0.0107179	0.0153667
Annotated genes	ENSGALG00000028273	novel gene	26680.8	2.43468	0.954254	2.55139	0.0107293	0.015374
Annotated genes	ENSGALG00000041449	novel gene	9.40234	5.35218	2.10161	2.54671	0.0108744	0.0155277
Annotated genes	ENSGALG00000043883	CFAP45	5.04343	5.53462	2.17353	2.54637	0.0108849	0.0155337
Annotated genes	ENSGALG00000029618	novel gene	96.2617	2.47188	0.972328	2.54223	0.0110149	0.0156736
Annotated genes	ENSGALG00000036109	novel gene	6.51865	4.99697	1.97614	2.52865	0.0114501	0.0161559
Annotated genes	ENSGALG00000045317	novel gene	5.43535	4.68829	1.86553	2.51311	0.0119671	0.0168172
Annotated genes	ENSGALG00000004936	FKCOSL	8.01295	4.67468	1.86037	2.51276	0.0119791	0.0168214
Annotated genes	ENSGALG00000001122	RSPH1	7.1063	4.79381	1.91183	2.50744	0.0121608	0.0170182
Annotated genes	ENSGALG00000030680	novel gene	6.73162	4.90072	1.9549	2.50689	0.0121798	0.0170254
Annotated genes	ENSGALG00000031533	novel gene	10.7409	3.44617	1.37946	2.4982	0.0124825	0.0174187
Annotated genes	ENSGALG00000019846	novel gene	6.06229	3.13595	1.257	2.49479	0.0126033	0.0175474
Annotated genes	ENSGALG00000041572	novel gene	4.036	5.10479	2.04653	2.49436	0.0126183	0.0175584
Annotated genes	ENSGALG00000045299	novel gene	11.2042	5.71553	2.29387	2.49165	0.0127151	0.017673
Annotated genes	ENSGALG00000020827	novel gene	24.1615	2.70337	1.08758	2.48566	0.012931	0.0179427
Annotated genes	ENSGALG00000036883	novel gene	309.126	2.20345	0.887	2.48415	0.0129859	0.0180087
Annotated genes	ENSGALG00000002093	EFCAB3	11.6118	3.19698	1.28773	2.48266	0.0130406	0.0180744
Annotated genes	ENSGALG00000040292	novel gene	15.8059	2.57292	1.03683	2.48152	0.0130822	0.0181013
Annotated genes	ENSGALG00000005995	SLC4A9	40.4261	2.0061	0.810337	2.47563	0.0133	0.0183407
Annotated genes	ENSGALG00000028877	novel gene	2.47165	3.3864	1.36862	2.47432	0.0133492	0.0183879
Annotated genes	ENSGALG00000039073	novel gene	7.41222	2.36745	0.959021	2.46861	0.0135641	0.018642
Annotated genes	ENSGALG00000014793	novel gene	13.4602	3.75439	1.52519	2.46158	0.0138325	0.0189791
Annotated genes	ENSGALG00000035941	OR51E2	6.45872	4.59155	1.86732	2.4589	0.0139365	0.0190791
Annotated genes	ENSGALG00000038481	novel gene	3.1317	4.85753	1.97788	2.45592	0.0140524	0.0192054
Annotated genes	ENSGALG00000045644	novel gene	5.2264	4.40688	1.8034	2.44366	0.0145393	0.0197579
Annotated genes	ENSGALG00000000437	novel gene	6.41502	4.56984	1.87075	2.44279	0.0145742	0.0197867
Annotated genes	ENSGALG00000010926	novel gene	950.367	2.19167	0.898485	2.4393	0.0147159	0.0199681
Annotated genes	ENSGALG00000043989	novel gene	9.8585	2.46064	1.01146	2.43275	0.0149845	0.0202542
Annotated genes	ENSGALG00000044783	novel gene	5.33061	4.73166	1.947	2.43023	0.0150892	0.0203734
Annotated genes	ENSGALG00000016020	novel gene	4.69489	4.35584	1.79876	2.42159	0.0154529	0.0207616
Annotated genes	ENSGALG00000029939	novel gene	6.87897	4.84007	2.00021	2.41978	0.0155298	0.0208422
Annotated genes	ENSGALG00000016761	novel gene	502.626	4.94055	2.04343	2.41777	0.0156159	0.0209349
Annotated genes	ENSGALG00000042619	novel gene	12.0091	3.14216	1.30106	2.41509	0.0157315	0.0210726
Annotated genes	ENSGALG00000008275	novel gene	6.50714	2.75879	1.14236	2.41499	0.0157358	0.0210726
Annotated genes	ENSGALG00000000441	novel gene	22.9353	2.57862	1.07287	2.40348	0.0162397	0.0216633
Annotated genes	ENSGALG00000016927	novel gene	101.854	2.22153	0.92448	2.403	0.0162612	0.0216698
Annotated genes	ENSGALG00000044573	novel gene	9.94721	3.50782	1.46216	2.39907	0.0164366	0.021868
Annotated genes	ENSGALG00000004924	novel gene	7.89953	3.35232	1.40135	2.39221	0.0167475	0.0222334
Annotated genes	ENSGALG00000027494	novel gene	10.1464	3.0312	1.26944	2.38783	0.0169484	0.0224516
Annotated genes	ENSGALG00000015079	novel gene	86.8912	2.66565	1.11702	2.38638	0.017015	0.0225068
Annotated genes	ENSGALG00000039547	NHLRC4	5.48538	4.31703	1.80981	2.38535	0.017063	0.0225548
Annotated genes	ENSGALG00000003588	novel gene	6.63253	3.35253	1.40605	2.38436	0.017109	0.0225912
Annotated genes	ENSGALG00000046517	RGSL1	12.3349	4.60016	1.93593	2.3762	0.017492	0.0230473
Annotated genes	ENSGALG00000044881	TEX45	6.91372	5.98614	2.52541	2.37036	0.0177708	0.0233521
Annotated genes	ENSGALG00000027982	novel gene	10.1962	4.04815	1.71003	2.3673	0.0179183	0.0235334
Annotated genes	ENSGALG00000044591	novel gene	3.53901	4.21791	1.78892	2.35779	0.0183839	0.0240804
Annotated genes	ENSGALG00000041864	novel gene	4.85733	3.18273	1.35212	2.35388	0.0185784	0.0242963
Annotated genes	ENSGALG00000039687	novel gene	14.0332	2.4497	1.04753	2.33856	0.0193583	0.0252223
Annotated genes	ENSGALG00000041161	novel gene	8.40517	2.41754	1.04081	2.32274	0.0201929	0.0260883
Annotated genes	ENSGALG00000003212	novel gene	1086.31	2.21095	0.954304	2.31682	0.0205137	0.0264194
Annotated genes	ENSGALG00000030235	novel gene	11.2138	2.94785	1.28045	2.3022	0.0213237	0.0273621
Annotated genes	ENSGALG00000006302	WDR78	42.0419	2.42792	1.05706	2.29687	0.0216261	0.0277067
Annotated genes	ENSGALG00000026384	SOX30	14.5841	2.28743	0.999086	2.28953	0.0220488	0.0281455
Annotated genes	ENSGALG00000041407	PSCA	62.9581	2.77249	1.21628	2.27949	0.0226382	0.0287931
Annotated genes	ENSGALG00000013033	MEIOC	41.508	2.58222	1.13456	2.27597	0.0228476	0.0290444
Annotated genes	ENSGALG00000045933	novel gene	36.8845	2.17741	0.957676	2.27364	0.0229874	0.0291919
Annotated genes	ENSGALG00000045952	novel gene	9.70364	2.35185	1.03571	2.27076	0.0231614	0.0293673
Annotated genes	ENSGALG00000028975	novel gene	29.6621	2.24445	0.990546	2.26587	0.0234595	0.0296992
Annotated genes	ENSGALG00000045439	novel gene	19.0918	2.5174	1.11521	2.25733	0.0239872	0.030336
Annotated genes	ENSGALG00000003980	novel gene	32.4734	2.02865	0.905465	2.24045	0.0250617	0.0315649
Annotated genes	ENSGALG00000000806	novel gene	14.9025	2.3106	1.03733	2.22744	0.0259177	0.0325595
Annotated genes	ENSGALG00000007179	novel gene	18.9005	2.40319	1.07941	2.22639	0.0259879	0.0326143
Annotated genes	ENSGALG00000002111	novel gene	4.60265	3.51002	1.59297	2.20345	0.0275632	0.0343457
Annotated genes	ENSGALG00000020905	novel gene	18.6345	3.25178	1.47962	2.19772	0.0279689	0.0348335
Annotated genes	ENSGALG00000010657	novel gene	68.8651	2.10654	0.9654	2.18204	0.0291064	0.0361037
Annotated genes	ENSGALG00000003870	CDC20B	12.4249	3.10705	1.42697	2.17738	0.0294522	0.0364774
Annotated genes	ENSGALG00000027291	novel gene	4.98434	3.63198	1.71151	2.12209	0.03383	0.0415432
Annotated genes	ENSGALG00000027323	novel gene	30.5411	3.37864	1.59865	2.11343	0.0345641	0.0422967
Annotated genes	ENSGALG00000016919	novel gene	4.43727	3.36358	1.6039	2.09712	0.0359828	0.0439889
Annotated genes	ENSGALG00000030442	novel gene	27.3348	2.04979	0.985575	2.07979	0.0375446	0.0457389
Annotated genes	ENSGALG00000044614	novel gene	11.495	2.85579	1.37432	2.07796	0.0377128	0.045921
Annotated genes	ENSGALG00000012812	novel gene	7.9193	6.17937	3.02425	2.04327	0.0410257	0.0496015
Putative lncRNAs	MSTRG.8790.3	-	310.108	30	3.24533	9.24404	2.37358e-20	2.91001e-17
Putative lncRNAs	MSTRG.8447.6	-	912.404	25.6473	3.2453	7.9029	2.72492e-15	4.7725e-13
Putative lncRNAs	MSTRG.19363.109	-	58.3236	22.5396	3.24555	6.94477	3.7909e-12	3.57511e-10
Putative lncRNAs	MSTRG.13927.3	-	41.8916	22.089	3.24565	6.80571	1.00552e-11	8.80546e-10
Putative lncRNAs	MSTRG.13106.11	-	1148.9	20.9842	3.26292	6.43111	1.26672e-10	8.62775e-09
Putative lncRNAs	MSTRG.7487.2	-	313.567	20.1046	3.26293	6.16152	7.20514e-10	4.64921e-08
Putative lncRNAs	MSTRG.18380.1	-	142.305	4.26197	0.801471	5.31769	1.05096e-07	5.60206e-06
Putative lncRNAs	MSTRG.14232.1	-	119.556	8.03195	1.51929	5.28666	1.24568e-07	6.36333e-06
Putative lncRNAs	MSTRG.14921.2	-	94.7879	2.71045	0.540346	5.01613	5.27216e-07	2.30845e-05
Putative lncRNAs	MSTRG.15767.3	-	124.898	6.29135	1.32932	4.73275	2.21498e-06	8.22899e-05
Putative lncRNAs	MSTRG.14823.3	-	151.818	4.44259	0.951633	4.66838	3.03578e-06	0.000106339
Putative lncRNAs	MSTRG.17828.2	-	115.26	11.1607	2.5459	4.38379	1.16632e-05	0.000332538
Putative lncRNAs	MSTRG.17481.1	-	180.64	5.61658	1.28722	4.36335	1.28087e-05	0.000356898
Putative lncRNAs	MSTRG.14650.1	-	367.618	13.5234	3.18212	4.24982	2.13944e-05	0.00052459
Putative lncRNAs	MSTRG.4607.1	-	415.027	13.4137	3.1821	4.21536	2.4938e-05	0.000595398
Putative lncRNAs	MSTRG.4593.1	-	631.161	11.9025	2.95459	4.02849	5.61368e-05	0.00110653
Putative lncRNAs	MSTRG.17878.1	-	103.101	2.68805	0.673909	3.98875	6.64227e-05	0.00125283
Putative lncRNAs	MSTRG.8535.2	-	686.832	2.28851	0.580437	3.94273	8.05589e-05	0.00146635
Putative lncRNAs	MSTRG.2926.5	-	222.124	3.37325	0.866398	3.89341	9.88438e-05	0.00173118
Putative lncRNAs	MSTRG.14637.1	-	102.021	11.7677	3.18242	3.69772	0.000217546	0.00350935
Putative lncRNAs	MSTRG.19363.198	-	82.9748	11.6926	3.20512	3.6481	0.000264183	0.00409985
Putative lncRNAs	MSTRG.9759.2	-	94.5077	10.8699	3.18248	3.41554	0.000636553	0.00783986
Putative lncRNAs	MSTRG.3405.2	-	45.7391	10.81	3.18629	3.39265	0.000692211	0.00832011
Putative lncRNAs	MSTRG.4324.12	-	256.424	10.3267	3.09405	3.3376	0.000845051	0.00996185
Putative lncRNAs	MSTRG.19363.199	-	55.8548	8.36939	2.64752	3.16122	0.00157111	0.0161531
Putative lncRNAs	MSTRG.18708.1	-	122.63	2.22155	0.739173	3.00546	0.00265182	0.0237309
Putative lncRNAs	MSTRG.19070.2	-	265.826	2.02286	0.685262	2.95196	0.00315768	0.0274561
Putative lncRNAs	MSTRG.8447.1	-	4017.09	2.22624	0.760747	2.92638	0.00342928	0.0291965
Putative lncRNAs	MSTRG.19363.177	-	529.829	2.00651	0.727965	2.75633	0.00584541	0.042913
Putative lncRNAs	MSTRG.15881.1	-	83.7084	2.23608	0.826314	2.70609	0.00680799	0.046891
Known lncRNAs	MSTRG.9773.4	-	6909.86	4.11986	0.311033	13.2457	4.7752e-40	5.35778e-37
Known lncRNAs	MSTRG.11521.1	-	2632.56	3.82217	0.313377	12.1967	3.23587e-34	1.81532e-31
Known lncRNAs	MSTRG.2233.12	-	2905.98	28.8875	3.2049	9.01354	1.99511e-19	4.47702e-17
Known lncRNAs	MSTRG.8381.1	-	1252.96	2.12712	0.259722	8.19	2.61225e-16	4.88492e-14
Known lncRNAs	MSTRG.15889.1	-	1780.75	4.58643	0.646413	7.09521	1.2916e-12	1.61019e-10
Known lncRNAs	MSTRG.6725.1	-	2103.98	2.81509	0.404241	6.96389	3.30992e-12	3.71374e-10
Known lncRNAs	MSTRG.2926.4	-	1108.39	3.36013	0.530147	6.33812	2.3259e-10	1.73978e-08
Known lncRNAs	MSTRG.12595.1	-	1566.13	2.14431	0.358622	5.97932	2.24072e-09	1.47887e-07
Known lncRNAs	MSTRG.5317.1	-	17051.5	3.03383	0.544285	5.57397	2.48995e-08	1.39686e-06
Known lncRNAs	MSTRG.2435.4	-	909.427	14.4252	2.65435	5.43454	5.49374e-08	2.56832e-06
Known lncRNAs	MSTRG.76.6	-	3495.42	16.9991	3.18203	5.34222	9.18154e-08	3.81544e-06
Known lncRNAs	MSTRG.3316.5	-	5562.28	5.13129	1.07114	4.79051	1.66357e-06	3.97355e-05
Known lncRNAs	MSTRG.8647.4	-	1275.06	15.2365	3.18205	4.78826	1.68231e-06	3.97355e-05
Known lncRNAs	MSTRG.10044.4	-	1556.05	15.2234	3.18204	4.78415	1.71715e-06	3.97355e-05
Known lncRNAs	MSTRG.9441.6	-	785.147	14.9801	3.18209	4.70764	2.50599e-06	5.51319e-05
Known lncRNAs	MSTRG.77.1	-	5397.56	2.34516	0.52919	4.4316	9.35358e-06	0.000174912
Known lncRNAs	MSTRG.7700.3	-	2682.33	5.34467	1.2206	4.37873	1.19372e-05	0.000216025
Known lncRNAs	MSTRG.6864.3	-	224.685	13.2782	3.18303	4.17155	3.02538e-05	0.000471456
Known lncRNAs	MSTRG.319.8	-	1638.99	7.53493	1.89879	3.96829	7.23905e-05	0.000963713
Known lncRNAs	MSTRG.760.2	-	204.684	3.46161	0.893874	3.87259	0.000107686	0.00129918
Known lncRNAs	MSTRG.4813.2	-	1970.2	4.97988	1.35669	3.6706	0.000241984	0.00261314
Known lncRNAs	MSTRG.3479.1	-	1213.83	2.61646	0.714873	3.66004	0.000252176	0.00264431
Known lncRNAs	MSTRG.4804.1	-	1560.64	2.41029	0.667659	3.61006	0.000306127	0.00306673
Known lncRNAs	MSTRG.14549.1	-	374.282	2.45069	0.697777	3.51214	0.000444508	0.00433685
Known lncRNAs	MSTRG.649.1	-	2242.53	2.13053	0.624796	3.40997	0.0006497	0.00578543
Known lncRNAs	MSTRG.6126.5	-	2258.35	2.56219	0.817938	3.1325	0.00173324	0.0127941
Known lncRNAs	MSTRG.7920.2	-	1067.71	3.0535	0.983074	3.10607	0.0018959	0.0133786
Known lncRNAs	MSTRG.87.12	-	2236.51	3.254	1.1532	2.82171	0.00477687	0.0289711
Known lncRNAs	MSTRG.7576.3	-	5987.25	3.63368	1.34057	2.71054	0.00671728	0.0367648

## Sheet: downregulated in tumorigenesis 
The tumorous spleens downregulated annotated genes, known lncRNAs and putative lncRNAs against noninfected spleens
Genes	ID	Gene symbol	Base mean	log2FoldChange	lfcSE	Stat	Pvalue	Padj
Annotated genes	ENSGALG00000007862	SLC27A6	190.175	-2.57794	0.388981	-6.62742	3.41599e-11	3.48557e-09
Annotated genes	ENSGALG00000005347	CD79B	132.246	-2.73606	0.438402	-6.24098	4.34844e-10	3.27098e-08
Annotated genes	ENSGALG00000027960	P2RX1	197.611	-3.01477	0.532334	-5.66332	1.48475e-08	6.59756e-07
Annotated genes	ENSGALG00000038740	CD72AG	259.939	-2.80776	0.501639	-5.59716	2.17893e-08	9.14736e-07
Annotated genes	ENSGALG00000000184	SMIM5	86.251	-2.2492	0.404808	-5.55621	2.75691e-08	1.1149e-06
Annotated genes	ENSGALG00000011058	SYCP1	819.266	-2.14117	0.388134	-5.51658	3.45662e-08	1.34127e-06
Annotated genes	ENSGALG00000006192	OLFM1	127.736	-2.25536	0.423109	-5.33045	9.79714e-08	3.21323e-06
Annotated genes	ENSGALG00000019651	DAW1	45.2785	-3.04466	0.584457	-5.20938	1.8947e-07	5.42327e-06
Annotated genes	ENSGALG00000041791	RHOBTB1	114.078	-2.76605	0.566925	-4.87904	1.06603e-06	2.23128e-05
Annotated genes	ENSGALG00000011635	EBF1	94.3951	-2.22377	0.459835	-4.83602	1.32464e-06	2.62547e-05
Annotated genes	ENSGALG00000043415	TIMD4	116.404	-2.12067	0.454443	-4.66653	3.06336e-06	5.25419e-05
Annotated genes	ENSGALG00000030944	CHRNA7	21.4894	-2.43761	0.558759	-4.36255	1.28554e-05	0.000170889
Annotated genes	ENSGALG00000030588	BRINP2	87.4557	-2.82563	0.692037	-4.08306	4.44458e-05	0.000468029
Annotated genes	ENSGALG00000013775	HVCN1	146.267	-2.00139	0.50609	-3.95461	7.66586e-05	0.000734909
Annotated genes	ENSGALG00000011166	CD72	33.3448	-2.14416	0.560615	-3.82465	0.000130957	0.00113366
Annotated genes	ENSGALG00000002992	EPHA4	181.768	-2.3003	0.613545	-3.7492	0.0001774	0.00144277
Annotated genes	ENSGALG00000004448	ADAMTS18	65.1857	-2.59146	0.717188	-3.61337	0.000302242	0.00221899
Annotated genes	ENSGALG00000046534	SWAP70	17.5158	-3.29704	0.96164	-3.42856	0.000606788	0.00390698
Annotated genes	ENSGALG00000041918	novel gene	91.7112	-2.70666	0.812774	-3.33015	0.000867993	0.00514954
Annotated genes	ENSGALG00000034053	HOMER2	7.80756	-3.29274	1.01828	-3.23363	0.00122228	0.00674466
Annotated genes	ENSGALG00000034587	WDFY4	25.5467	-2.24264	0.877196	-2.5566	0.0105699	0.0367969
Annotated genes	ENSGALG00000040114	LRRC18	161.098	-11.0369	1.13318	-9.73977	2.04017e-22	4.17556e-20
Annotated genes	ENSGALG00000017106	ABCC8	238.425	-2.62641	0.302048	-8.69534	3.4578e-18	6.06597e-16
Annotated genes	ENSGALG00000015551	USH1C	658.847	-3.26834	0.396047	-8.25239	1.55258e-16	1.90657e-14
Annotated genes	ENSGALG00000016981	novel gene	284.99	-3.09373	0.412555	-7.49895	6.43311e-14	4.64697e-12
Annotated genes	ENSGALG00000034374	CNTN3	503.37	-4.21043	0.582813	-7.22432	5.036e-13	3.01669e-11
Annotated genes	ENSGALG00000026152	LRRC4C	20.3334	-8.04398	1.14978	-6.9961	2.63187e-12	1.31916e-10
Annotated genes	ENSGALG00000032161	RASAL1	326.619	-2.87751	0.419547	-6.85861	6.95356e-12	3.04963e-10
Annotated genes	ENSGALG00000014280	IL5RA	120.136	-3.61538	0.531226	-6.80574	1.00534e-11	4.25128e-10
Annotated genes	ENSGALG00000028407	LRRC17	394.327	-2.66514	0.39181	-6.80214	1.03079e-11	4.25128e-10
Annotated genes	ENSGALG00000011551	PROKR2	90557	-3.61552	0.534062	-6.76984	1.28927e-11	5.10716e-10
Annotated genes	ENSGALG00000015235	ABCB1	5368.21	-3.98261	0.594256	-6.70184	2.05815e-11	7.65883e-10
Annotated genes	ENSGALG00000010891	NRXN1	1365.38	-2.5509	0.387456	-6.58372	4.58824e-11	1.54366e-09
Annotated genes	ENSGALG00000040761	SERPINI1	196.164	-2.27636	0.347901	-6.54313	6.02435e-11	1.97277e-09
Annotated genes	ENSGALG00000002427	CLRN3	884.647	-2.54837	0.390032	-6.53376	6.414e-11	2.07273e-09
Annotated genes	ENSGALG00000010645	TSPAN8	259.984	-3.19595	0.501507	-6.3727	1.85733e-10	5.4959e-09
Annotated genes	ENSGALG00000005750	ENPP6	14027.6	-2.02161	0.319458	-6.32827	2.47922e-10	7.08018e-09
Annotated genes	ENSGALG00000008912	HDAC9	473.032	-2.31471	0.372614	-6.21208	5.22885e-10	1.39588e-08
Annotated genes	ENSGALG00000007732	DHRS9	145.793	-2.72904	0.441308	-6.18397	6.25079e-10	1.63319e-08
Annotated genes	ENSGALG00000032856	ABCB11	505.873	-3.77891	0.620416	-6.09093	1.12257e-09	2.65099e-08
Annotated genes	ENSGALG00000005256	LEPR	1207.41	-3.02602	0.507599	-5.96144	2.50032e-09	5.38665e-08
Annotated genes	ENSGALG00000012755	novel gene	568.112	-4.59648	0.808206	-5.68726	1.29094e-08	2.34855e-07
Annotated genes	ENSGALG00000032750	JCHAIN	192.735	-2.29831	0.404473	-5.68222	1.32955e-08	2.40102e-07
Annotated genes	ENSGALG00000012594	novel gene	354.036	-4.03637	0.721131	-5.59728	2.17738e-08	3.79266e-07
Annotated genes	ENSGALG00000038634	TFCP2L1	1032.01	-2.65668	0.477024	-5.56928	2.55791e-08	4.39317e-07
Annotated genes	ENSGALG00000032282	PLD4	383.876	-4.79925	0.862643	-5.56342	2.64531e-08	4.48061e-07
Annotated genes	ENSGALG00000016590	MARCO	2580.33	-3.15331	0.567323	-5.55824	2.72513e-08	4.58298e-07
Annotated genes	ENSGALG00000002383	NTRK2	1403.25	-2.91764	0.526495	-5.54163	2.99676e-08	4.9067e-07
Annotated genes	ENSGALG00000005194	IGF-I	766.646	-3.31565	0.598524	-5.53971	3.02977e-08	4.91212e-07
Annotated genes	ENSGALG00000031527	PTPRO	1102.28	-2.3367	0.423625	-5.51597	3.46852e-08	5.4607e-07
Annotated genes	ENSGALG00000006008	novel gene	90.5034	-2.43962	0.445386	-5.47754	4.31269e-08	6.70377e-07
Annotated genes	ENSGALG00000046408	VAT1L	231.162	-2.80296	0.513042	-5.46341	4.67077e-08	7.12511e-07
Annotated genes	ENSGALG00000013225	CDH19	271.392	-2.59405	0.482935	-5.37143	7.81166e-08	1.12672e-06
Annotated genes	ENSGALG00000011646	AICDA	3813.16	-3.63581	0.684147	-5.31437	1.0703e-07	1.47634e-06
Annotated genes	ENSGALG00000009787	DDX4	144.029	-3.46204	0.651693	-5.31238	1.08201e-07	1.47634e-06
Annotated genes	ENSGALG00000039268	CASQ2	101.274	-3.39151	0.640265	-5.29705	1.17692e-07	1.59696e-06
Annotated genes	ENSGALG00000034756	XCL1	92.7055	-2.81137	0.537927	-5.22631	1.72924e-07	2.21214e-06
Annotated genes	ENSGALG00000013212	GRIN3A	63.4906	-2.84143	0.549202	-5.17373	2.29464e-07	2.76801e-06
Annotated genes	ENSGALG00000014713	SNAP91	9.03563	-6.99846	1.3832	-5.05961	4.20122e-07	4.58586e-06
Annotated genes	ENSGALG00000021039	CD8B	295.006	-2.60123	0.515177	-5.04919	4.43686e-07	4.77935e-06
Annotated genes	ENSGALG00000043487	CXorf21	219.843	-3.32741	0.659138	-5.04812	4.46179e-07	4.78522e-06
Annotated genes	ENSGALG00000000251	PAX5	7785.88	-2.68971	0.534009	-5.03682	4.73326e-07	4.9679e-06
Annotated genes	ENSGALG00000027788	TLR7	3406.89	-3.51388	0.700867	-5.01362	5.34155e-07	5.51213e-06
Annotated genes	ENSGALG00000033941	GPC6	155.364	-2.81619	0.563744	-4.99551	5.86816e-07	5.90815e-06
Annotated genes	ENSGALG00000037138	SPERT	225.82	-2.56113	0.513883	-4.98387	6.23252e-07	6.1722e-06
Annotated genes	ENSGALG00000034860	ATP8A2	3653.43	-3.30412	0.668818	-4.94024	7.80277e-07	7.39908e-06
Annotated genes	ENSGALG00000015902	HAVCR1	2225.66	-2.90371	0.593645	-4.89132	1.00163e-06	8.97816e-06
Annotated genes	ENSGALG00000023780	TNFRSF13C	164.844	-3.6649	0.751414	-4.87734	1.07528e-06	9.39818e-06
Annotated genes	ENSGALG00000004096	AGR3	209.648	-2.42359	0.498473	-4.86203	1.16189e-06	9.80623e-06
Annotated genes	ENSGALG00000034077	RHO	1128.88	-2.45428	0.507536	-4.83568	1.32691e-06	1.09359e-05
Annotated genes	ENSGALG00000001573	HKDC1	2179.37	-3.10202	0.64228	-4.8297	1.36737e-06	1.1157e-05
Annotated genes	ENSGALG00000012119	VPREB3	44.1059	-2.50192	0.527334	-4.74447	2.09053e-06	1.53723e-05
Annotated genes	ENSGALG00000044139	IGLL1	139.428	-2.49837	0.531249	-4.70283	2.56577e-06	1.81079e-05
Annotated genes	ENSGALG00000008267	TREM-B2	255.485	-3.02868	0.645755	-4.69013	2.73031e-06	1.89962e-05
Annotated genes	ENSGALG00000032348	novel gene	91.0457	-2.3624	0.503863	-4.68857	2.75118e-06	1.90375e-05
Annotated genes	ENSGALG00000015846	GBP	1026.04	-3.52192	0.760856	-4.62889	3.67625e-06	2.32703e-05
Annotated genes	ENSGALG00000021136	novel gene	40.9792	-3.83526	0.856582	-4.4774	7.55574e-06	4.05406e-05
Annotated genes	ENSGALG00000026297	RGS5	60.9538	-2.67976	0.602085	-4.45079	8.55542e-06	4.50904e-05
Annotated genes	ENSGALG00000035525	CPE	63.274	-2.40748	0.542187	-4.44031	8.98281e-06	4.66422e-05
Annotated genes	ENSGALG00000040959	CTNNA2	670.889	-2.89609	0.655883	-4.41556	1.00749e-05	5.08474e-05
Annotated genes	ENSGALG00000011579	GRPR	307.65	-2.57456	0.591438	-4.35305	1.34254e-05	6.52925e-05
Annotated genes	ENSGALG00000040992	RF02271	52.9488	-3.62277	0.833039	-4.34885	1.3685e-05	6.60323e-05
Annotated genes	ENSGALG00000016900	GDF9	59.9082	-9.56736	2.20052	-4.34778	1.37525e-05	6.62276e-05
Annotated genes	ENSGALG00000041346	PI15	7504.8	-2.13959	0.497289	-4.3025	1.68878e-05	7.89466e-05
Annotated genes	ENSGALG00000024486	WISP1	4361.1	-2.63599	0.614077	-4.29261	1.76589e-05	8.16766e-05
Annotated genes	ENSGALG00000004562	novel gene	6080.88	-2.40129	0.561623	-4.27562	1.90606e-05	8.66905e-05
Annotated genes	ENSGALG00000010854	novel gene	119.218	-2.26202	0.531939	-4.25242	2.11477e-05	9.44341e-05
Annotated genes	ENSGALG00000016431	PAX3	160.602	-3.29845	0.781929	-4.21835	2.46098e-05	0.000107166
Annotated genes	ENSGALG00000007948	CLEC3B	701.794	-2.43855	0.584617	-4.17119	3.03016e-05	0.000127215
Annotated genes	ENSGALG00000006168	ARL8BL	683.211	-2.37206	0.570067	-4.16102	3.16829e-05	0.000132335
Annotated genes	ENSGALG00000016286	BLVRA	687.276	-2.30864	0.555186	-4.15832	3.20599e-05	0.000133456
Annotated genes	ENSGALG00000044426	SCUBE2	6.18499	-6.32687	1.52606	-4.14589	3.38502e-05	0.00013996
Annotated genes	ENSGALG00000030969	CALB1	12813.5	-2.46346	0.594931	-4.14076	3.46162e-05	0.000141711
Annotated genes	ENSGALG00000043532	LTB4R2	1006.06	-2.62989	0.635033	-4.14134	3.45277e-05	0.000141711
Annotated genes	ENSGALG00000046280	novel gene	26.3514	-2.90971	0.716041	-4.0636	4.83209e-05	0.000186598
Annotated genes	ENSGALG00000026572	novel gene	691.322	-2.59311	0.639053	-4.05774	4.95508e-05	0.000189855
Annotated genes	ENSGALG00000045786	GFRA2	18.1051	-4.86313	1.23713	-3.93099	8.45973e-05	0.000290996
Annotated genes	ENSGALG00000010873	RORC	165.352	-2.4055	0.612131	-3.92972	8.50463e-05	0.000291723
Annotated genes	ENSGALG00000038087	novel gene	99.1176	-2.26773	0.578746	-3.91835	8.91569e-05	0.000302042
Annotated genes	ENSGALG00000015018	KCNK5	219.284	-2.48582	0.648983	-3.83033	0.000127971	0.000399361
Annotated genes	ENSGALG00000020745	GRIA3	49.9018	-2.87605	0.755135	-3.80865	0.000139725	0.000428422
Annotated genes	ENSGALG00000010152	STX7	179.064	-2.67604	0.707384	-3.78301	0.000154945	0.000468651
Annotated genes	ENSGALG00000027990	novel gene	29.2291	-2.49469	0.662271	-3.76687	0.000165306	0.000493908
Annotated genes	ENSGALG00000013085	novel gene	16.0375	-3.63669	0.969812	-3.74989	0.00017691	0.000522226
Annotated genes	ENSGALG00000036878	BCHE	56.8521	-2.46622	0.660617	-3.73321	0.000189052	0.00055407
Annotated genes	ENSGALG00000030115	PKIA	362.15	-2.35335	0.637378	-3.69224	0.00022229	0.000623937
Annotated genes	ENSGALG00000008298	novel gene	160.488	-2.41728	0.659505	-3.6653	0.00024705	0.000675673
Annotated genes	ENSGALG00000034109	KCNQ1	339.234	-2.06185	0.567824	-3.63114	0.000282175	0.000754105
Annotated genes	ENSGALG00000041736	COL14A1	55.8485	-9.20765	2.5399	-3.6252	0.000288739	0.000765814
Annotated genes	ENSGALG00000045960	CACNG3	30.6104	-3.42082	0.958376	-3.56939	0.000357814	0.000919238
Annotated genes	ENSGALG00000040493	KIT	6629.05	-2.41798	0.683428	-3.53802	0.000403141	0.00101342
Annotated genes	ENSGALG00000046177	AMY2A	84.3274	-3.35155	0.952035	-3.5204	0.000430888	0.0010722
Annotated genes	ENSGALG00000037675	novel gene	81.8968	-2.89033	0.822952	-3.51215	0.000444503	0.00109829
Annotated genes	ENSGALG00000003699	PTPRZ1	22.9924	-2.34374	0.672494	-3.48514	0.000491882	0.00119374
Annotated genes	ENSGALG00000017362	PTN	6221.73	-2.03703	0.586514	-3.47312	0.00051445	0.00123388
Annotated genes	ENSGALG00000027853	DRD4	207.536	-4.19486	1.21284	-3.45871	0.000542778	0.00128798
Annotated genes	ENSGALG00000002511	GRP	147.292	-3.36631	0.98015	-3.43449	0.000593667	0.00138729
Annotated genes	ENSGALG00000044389	C1QL2	136.936	-2.49761	0.734403	-3.40088	0.000671702	0.00154466
Annotated genes	ENSGALG00000031786	CXCL12	572.099	-2.17789	0.685173	-3.1786	0.00147988	0.00294537
Annotated genes	ENSGALG00000009107	FSTL5	24.5907	-7.6311	2.40346	-3.17505	0.00149812	0.00297444
Annotated genes	ENSGALG00000019322	DPP6	383.755	-3.04867	0.988559	-3.08396	0.00204268	0.00389505
Annotated genes	ENSGALG00000021139	CPA6	11.1783	-2.72145	0.884351	-3.07734	0.00208854	0.00396834
Annotated genes	ENSGALG00000005937	novel gene	164.085	-2.27744	0.757226	-3.00761	0.0026331	0.00479165
Annotated genes	ENSGALG00000029264	novel gene	662.366	-2.38244	0.807807	-2.94926	0.00318531	0.0056322
Annotated genes	ENSGALG00000045559	SBSPON	146.62	-2.82346	0.962714	-2.93281	0.00335906	0.00588854
Annotated genes	ENSGALG00000002515	novel gene	461.435	-2.52681	0.884761	-2.85592	0.00429118	0.00720379
Annotated genes	ENSGALG00000006172	novel gene	161.266	-2.49359	0.878636	-2.83803	0.00453935	0.00756353
Annotated genes	ENSGALG00000006165	novel gene	541.267	-2.0973	0.760205	-2.75887	0.00580022	0.00926828
Annotated genes	ENSGALG00000032828	novel gene	13.7422	-2.27051	0.826089	-2.7485	0.00598686	0.00949854
Annotated genes	ENSGALG00000008741	novel gene	415.898	-4.07382	1.56081	-2.61006	0.00905263	0.0133054
Annotated genes	ENSGALG00000030653	novel gene	244.273	-2.06271	0.795313	-2.59358	0.0094983	0.0138609
Annotated genes	ENSGALG00000044720	novel gene	24.3131	-4.67218	1.96935	-2.37245	0.0176704	0.0232493
Annotated genes	ENSGALG00000008150	novel gene	189.948	-3.63276	1.55506	-2.33609	0.0194866	0.0253481
Annotated genes	ENSGALG00000009470	novel gene	44.3322	-3.23769	1.40887	-2.29807	0.0215577	0.0276335
Annotated genes	ENSGALG00000003876	RAG2	394.434	-2.75074	1.29323	-2.12703	0.0334178	0.0410575
Annotated genes	ENSGALG00000003073	novel gene	842.235	-3.39793	1.63918	-2.07295	0.0381771	0.0464173
Putative lncRNAs	MSTRG.18555.3	-	2703.48	-29.1746	3.28511	-8.88087	6.63377e-19	4.0665e-16
Putative lncRNAs	MSTRG.16677.2	-	145.73	-26.4455	3.18246	-8.30978	9.58828e-17	3.91841e-14
Putative lncRNAs	MSTRG.4102.40	-	179.746	-26.3569	3.28511	-8.02313	1.03082e-15	3.15946e-13
Putative lncRNAs	MSTRG.5657.3	-	202.344	-26.2193	3.28511	-7.98124	1.4487e-15	3.55221e-13
Putative lncRNAs	MSTRG.4102.41	-	210.959	-26.0472	3.28511	-7.92885	2.21177e-15	4.51938e-13
Putative lncRNAs	MSTRG.1453.4	-	262.975	-25.7015	3.28511	-7.82363	5.13231e-15	7.86526e-13
Putative lncRNAs	MSTRG.4102.21	-	166.667	-25.078	3.28512	-7.63383	2.27872e-14	3.10412e-12
Putative lncRNAs	MSTRG.6754.1	-	106.19	-2.8988	0.386801	-7.49431	6.665e-14	7.42844e-12
Putative lncRNAs	MSTRG.9898.1	-	768.978	-3.25191	0.457698	-7.10492	1.2039e-12	1.22999e-10
Putative lncRNAs	MSTRG.13905.10	-	13.569	-21.7617	3.28523	-6.62409	3.49389e-11	2.67719e-09
Putative lncRNAs	MSTRG.19091.1	-	445.097	-3.04619	0.463384	-6.57379	4.90504e-11	3.5374e-09
Putative lncRNAs	MSTRG.4102.24	-	1164.91	-13.2605	2.33436	-5.68056	1.34255e-08	7.83796e-07
Putative lncRNAs	MSTRG.13719.3	-	2278.7	-2.81734	0.522093	-5.39624	6.80511e-08	3.7923e-06
Putative lncRNAs	MSTRG.7247.2	-	406.414	-9.21449	1.75058	-5.26367	1.41208e-07	6.92485e-06
Putative lncRNAs	MSTRG.15325.1	-	322.32	-2.19895	0.453402	-4.84988	1.23535e-06	5.22254e-05
Putative lncRNAs	MSTRG.4303.1	-	1552.84	-3.8742	0.80209	-4.83013	1.36444e-06	5.576e-05
Putative lncRNAs	MSTRG.1654.5	-	357.961	-7.21188	1.59893	-4.51043	6.4696e-06	0.00019875
Putative lncRNAs	MSTRG.14609.1	-	952.411	-2.48931	0.552526	-4.50532	6.62733e-06	0.00019875
Putative lncRNAs	MSTRG.15539.1	-	721.472	-3.21323	0.72444	-4.43547	9.1871e-06	0.000268176
Putative lncRNAs	MSTRG.7747.5	-	155.253	-2.70021	0.633624	-4.26154	2.03026e-05	0.00050798
Putative lncRNAs	MSTRG.15110.1	-	249.354	-2.30015	0.605654	-3.79779	0.000145991	0.00241872
Putative lncRNAs	MSTRG.15028.1	-	119.096	-2.25571	0.652978	-3.4545	0.000551318	0.00704079
Putative lncRNAs	MSTRG.16464.1	-	25489.7	-2.7858	0.919391	-3.03005	0.00244515	0.0227273
Putative lncRNAs	MSTRG.9827.15	-	25327.5	-2.33256	0.778312	-2.99694	0.00272702	0.0240982
Putative lncRNAs	MSTRG.18615.1	-	64.7913	-3.65592	1.32119	-2.76715	0.00565488	0.0417644
Putative lncRNAs	MSTRG.14887.1	-	72.3695	-2.68289	0.986861	-2.71861	0.00655576	0.0464587
Known lncRNAs	MSTRG.7891.12	-	2058.87	-29.1771	3.11024	-9.38097	6.53715e-21	1.83367e-18
Known lncRNAs	MSTRG.7525.4	-	621.921	-26.1258	3.28511	-7.9528	1.82344e-15	2.92271e-13
Known lncRNAs	MSTRG.360.1	-	2015.56	-3.4236	0.608498	-5.62631	1.84103e-08	1.08717e-06
Known lncRNAs	MSTRG.12164.21	-	21486.1	-2.2674	0.410414	-5.52467	3.30113e-08	1.76375e-06
Known lncRNAs	MSTRG.399.1	-	1411.84	-3.44115	0.652461	-5.27411	1.33401e-07	5.16122e-06
Known lncRNAs	MSTRG.15639.1	-	330.716	-2.16864	0.44424	-4.8817	1.05176e-06	2.74435e-05
Known lncRNAs	MSTRG.12410.2	-	832.213	-2.7482	0.586157	-4.6885	2.75212e-06	5.93823e-05
Known lncRNAs	MSTRG.9288.3	-	3169.15	-3.01117	0.83019	-3.62709	0.000286634	0.00292367
Known lncRNAs	MSTRG.4531.1	-	491.996	-3.14841	0.899172	-3.50146	0.000462716	0.00445477

## Sheet: downregulated in survivors
The survivors downregulated annotated genes, known lncRNAs and putative lncRNAs against noninfected spleens
Genes	ID	Gene symbol	Base mean	log2FoldChange	lfcSE	Stat	Pvalue	Padj
Annotated genes	ENSGALG00000041736	FSTL5	106.915	-9.60538	3.09969	-3.09882	0.00194296	0.00303899
Putative lncRNA	MSTRG.18555.3	-	3143.39	-28.9891	3.21245	-9.02397	1.81388e-19	2.21656e-16
Putative lncRNA	MSTRG.18650.2	-	1535.37	-27.4424	3.21245	-8.54251	1.31332e-17	8.02439e-15
Putative lncRNA	MSTRG.4102.18	-	663.941	-26.3222	3.21245	-8.19381	2.53089e-16	1.03092e-13
Putative lncRNA	MSTRG.5657.3	-	235.269	-25.5848	3.21246	-7.96423	1.66257e-15	5.07915e-13
Putative lncRNA	MSTRG.1453.4	-	305.765	-25.2603	3.21246	-7.86323	3.74343e-15	9.14894e-13
Putative lncRNA	MSTRG.4102.21	-	192.422	-24.6326	3.21246	-7.66782	1.74946e-14	3.56306e-12
Putative lncRNA	MSTRG.4607.1	-	163.478	-24.5679	3.21246	-7.64767	2.0466e-14	3.57277e-12
Putative lncRNA	MSTRG.4324.12	-	35.2353	-22.698	3.21252	-7.06546	1.6008e-12	1.95617e-10
Putative lncRNA	MSTRG.14637.1	-	17.0083	-22.4028	3.2126	-6.9734	3.0937e-12	3.43682e-10
Putative lncRNA	MSTRG.15176.1	-	18.2397	-21.6264	3.21259	-6.73175	1.67631e-11	1.70704e-09
Putative lncRNA	MSTRG.13905.10	-	15.777	-21.3984	3.21262	-6.66074	2.72458e-11	2.56111e-09
Putative lncRNA	MSTRG.4303.3	-	782.096	-7.8943	1.22825	-6.42729	1.29902e-10	1.13386e-08
Putative lncRNA	MSTRG.4303.5	-	5519.62	-8.99542	1.57814	-5.70003	1.19786e-08	9.75853e-07
Putative lncRNA	MSTRG.4102.25	-	509.415	-13.3349	3.04536	-4.37875	1.19364e-05	0.000767701
Putative lncRNA	MSTRG.1654.5	-	414.054	-6.81453	1.56691	-4.34901	1.36751e-05	0.000835548
Putative lncRNA	MSTRG.8370.3	-	362.812	-12.0279	3.07754	-3.90829	9.29507e-05	0.00493851
Putative lncRNA	MSTRG.8564.8	-	356.966	-11.9977	3.0982	-3.87248	0.000107733	0.0054854
Putative lncRNA	MSTRG.4303.1	-	1819.47	-3.28089	0.899456	-3.64764	0.000264662	0.0119784
Known lncRNA	MSTRG.12911.5	-	1097.36	-28.0987	3.09903	-9.06693	1.22414e-19	6.87964e-17
Known lncRNA	MSTRG.4147.7	-	704.18	-27.6469	3.09905	-8.92107	4.61803e-19	1.73022e-16
Known lncRNA	MSTRG.11348.4	-	349.099	-25.3409	3.21246	-7.88834	3.06237e-15	8.60527e-13
Known lncRNA	MSTRG.7727.3	-	97.6222	-23.5321	3.21248	-7.32521	2.38523e-13	3.83e-11
Known lncRNA	MSTRG.11440.3	-	78.2278	-23.5897	3.21248	-7.34312	2.08672e-13	3.83e-11
Known lncRNA	MSTRG.76.6	-	3580.4	-15.0808	3.04443	-4.95358	7.28587e-07	5.84951e-05
Known lncRNA	MSTRG.13067.32	-	2230.68	-14.2561	3.04444	-4.68266	2.83171e-06	0.000198928
Known lncRNA	MSTRG.4813.2	-	2575.51	-5.21404	1.14475	-4.55473	5.24534e-06	0.000310303
Known lncRNA	MSTRG.7700.3	-	2481.88	-5.2972	1.31547	-4.02684	5.65316e-05	0.00264756
Known lncRNA	MSTRG.11521.1	-	1127.6	-2.40761	0.72924	-3.30154	0.000961571	0.0308802

## Sheet: upregulated in survivors
The survivors upregulated annotated genes, known lncRNAs and putative lncRNAs against noninfected spleens
Genes	ID	Gene symbol	Base mean	log2FoldChange	lfcSE	Stat	Pvalue	Padj
Annotated genes	ENSGALG00000036846	novel gene	12.8432	5.73664	1.36229	4.21103	1.54211e-05	0.0078996
Annotated genes	ENSGALG00000005801	CHRNA4	26.9481	2.93507	0.804911	3.64645	0.00026589	0.0421965
Annotated genes	ENSGALG00000012907	MC4R	37.4905	4.1888	1.24999	3.35106	0.000805035	0.00142597
Annotated genes	ENSGALG00000004749	TMEM11	213.388	3.41987	1.48554	2.30211	0.0213289	0.0302572
Putative lncRNA	MSTRG.15767.3	-	539.489	9.06753	1.23804	7.32412	2.40477e-13	3.67328e-11
Putative lncRNA	MSTRG.19395.22	-	407.901	3.10029	0.434789	7.13057	9.99558e-13	1.35718e-10
Putative lncRNA	MSTRG.9759.2	-	308.261	9.72766	2.06661	4.70705	2.51324e-06	0.000191948
Putative lncRNA	MSTRG.3405.2	-	55.7008	8.42865	1.86542	4.51836	6.23196e-06	0.000423081
Known lncRNA	MSTRG.6067.6	-	750.989	29.9995	3.15269	9.51552	1.80799e-21	2.03218e-18
Known lncRNA	MSTRG.4704.5	-	121.291	23.6666	3.15282	7.50648	6.07367e-14	1.36536e-11
Known lncRNA	MSTRG.2435.4	-	97.7598	19.4469	3.18359	6.10848	1.00585e-09	1.41322e-07
Known lncRNA	MSTRG.11866.7	-	116250	8.59993	1.53965	5.58565	2.32832e-08	2.90782e-06
Known lncRNA	MSTRG.6864.3	-	3.87435	17.1379	3.18427	5.38205	7.36419e-08	7.52486e-06
Known lncRNA	MSTRG.7113.6	-	2081.36	15.0629	3.07225	4.90288	9.44414e-07	7.07681e-05
Known lncRNA	MSTRG.12410.3	-	693.163	14.1423	3.07239	4.60303	4.16397e-06	0.000260017
Known lncRNA	MSTRG.156.1	-	1636.34	2.53417	0.606685	4.17707	2.95283e-05	0.00158047
Known lncRNA	MSTRG.15173.3	-	64.6116	10.9706	3.07294	3.57005	0.000356914	0.0138335
Known lncRNA	MSTRG.13066.6	-	4491.59	2.81428	0.79724	3.53003	0.000415513	0.0150657
Known lncRNA	MSTRG.10870.5	-	3223.12	4.06659	1.19929	3.39083	0.000696816	0.0230359
