# Supplementary material for: Integrated analysis of lncRNA and mRNA repertoires in Marek’s disease infected spleens identifies genes relevant to resistance
Source: BMC Genomics. 2019 Mar 28;20:245. doi: 10.1186/s12864-019-5625-1 (PMC6438004; doi:10.1186/s12864-019-5625-1)
Supplement: Supplementary file 6 — The number of protein coding genes and lncRNAs included in each clusters and the cluster-trait relationship. (XLSX 10 kb) [file 12864_2019_5625_MOESM6_ESM.xlsx]

## Sheet: clusters
Information of each clusters
cluster ID	Protein coding genes	Putative lncRNAs	Known lncRNAs	Correlation bettween clusters and trait	P-value	DE putative lncRNAs in TS vs SS	DE known lncRNAs in TS vs SS	DE putative lncRNAs in TS vs NS	DE known lncRNAs in TS vs NS	DE putative lncRNAs in SS vs NS	DE known lncRNAs in SS vs NS
1	1271	226	260	-0.895606	1.17929e-06	18	7	22	20	2	3
2	1188	93	98	0.680074	0.00266563	5	3	6	6	4	3
3	513	134	137	0.544155	0.0239333	12	6	10	2	3	5
4	424	163	132	0.648048	0.00490362	5	1	4	4	0	2
5	236	155	68	0.238668	0.356252	2	1	6	0	7	1
6	204	143	77	0.48796	0.0469096	0	0	1	0	1	1
7	233	24	15	0.042565	0.871145	1	0	1	0	1	2
8	94	63	50	0.568291	0.0173077	0	1	1	0	1	1
9	76	49	56	-0.0825269	0.752848	0	2	1	0	2	0
10	86	23	42	0.483108	0.415088	0	0	0	0	0	0
11	55	55	23	0.454892	0.066559	1	1	1	2	0	0
12	65	31	32	-0.119469	0.647883	0	1	0	0	0	0
13	70	20	31	-0.147969	0.57088	0	0	0	0	0	1
14	45	28	26	0.483108	0.0494783	0	0	0	0	0	0
15	69	12	15	-0.569102	0.017113	0	0	0	0	0	0
0	523	96	104	-	-	0	1	3	4	1	2
Sum	5152	1315	1166			44	24	56	38	22	21
