# Supplementary material for: Integrated analysis of lncRNA and mRNA repertoires in Marek’s disease infected spleens identifies genes relevant to resistance
Source: BMC Genomics. 2019 Mar 28;20:245. doi: 10.1186/s12864-019-5625-1 (PMC6438004; doi:10.1186/s12864-019-5625-1)
Supplement: Supplementary file 7 — Gene Significance, Module Membership, and P-value of protein coding genes and lncRNAs in WGCNA co-expression network. MM1 (Module Membership between gene and cluster 1); P_MM1 (P-value of each MM1); GS (Gene Significance); PG (P-value of each Gene Significance). (XLSX 3957 kb) [file 12864_2019_5625_MOESM7_ESM.xlsx]

## Sheet: Sheet1
Gene Significance and Module Membership of each genes
Cluster	ID	Genes symble	MM1	P_MM1	MM2	P_MM2	MM3	P_MM3	MM4	P_MM4	MM5	P_MM5	MM6	P_MM6	MM7	P_MM7	MM8	P_MM8	MM9	P_MM9	MM10	P_MM10	MM11	P_MM11	MM12	P_MM12	MM13	P_MM13	MM14	P_MM14	MM15	P_MM15	MM0	P_MM0	GS	PG
1	ENSGALG00000003596	TRRAP	-0.420997	0.0924009	0.366088	0.148406	0.304096	0.235353	0.376783	0.136022	0.0168775	0.948738	0.32714	0.199943	-0.37702	0.135756	0.179415	0.490807	-0.0942148	0.719094	-0.172805	0.507177	0.148714	0.56892	-0.0793043	0.762232	-0.34344	0.177124	0.200794	0.439667	-0.222648	0.390376	0.344695	0.175441	0.432347	0.0830563
1	ENSGALG00000006106	TNFRSF6B	-0.938985	2.38886e-08	0.739125	0.000698822	0.606127	0.00990334	0.611678	0.0090726	0.314809	0.218429	0.440151	0.0770424	0.186531	0.473477	0.487473	0.0471625	-0.108341	0.678949	-0.300786	0.240745	0.382635	0.129557	-0.251158	0.330862	-0.214314	0.408807	0.519799	0.032462	-0.679353	0.00270461	0.0354437	0.892574	0.90322	6.83618e-07
1	ENSGALG00000000141	BLB1	0.550188	0.0221184	-0.555431	0.0206294	-0.401636	0.110044	-0.525387	0.030326	-0.117767	0.652602	-0.307794	0.22942	-0.166316	0.523492	-0.116831	0.6552	0.340304	0.181373	0.276234	0.28316	-0.639738	0.00568162	-0.318917	0.212152	0.263092	0.30761	-0.527828	0.0294275	0.286792	0.264398	0.362589	0.152619	-0.427259	0.0871564
1	ENSGALG00000041978	K123	0.495155	0.0432867	-0.280214	0.275995	-0.116161	0.657063	-0.167479	0.520548	-0.414455	0.0981177	-0.0484008	0.853646	0.167558	0.52035	-0.434778	0.0811478	-0.249133	0.334905	0.467651	0.0583686	-0.139376	0.593684	0.309563	0.226616	0.0916056	0.726589	-0.0433097	0.868908	0.42758	0.0868937	0.423151	0.0905717	-0.44709	0.0719678
1	ENSGALG00000042949	MGMT	0.845111	1.95135e-05	-0.718015	0.00117038	-0.46341	0.0610029	-0.662797	0.00373557	-0.264164	0.30557	-0.667236	0.00343219	-0.240611	0.352232	-0.598154	0.0112015	0.124904	0.632905	0.220007	0.396166	-0.303133	0.236914	0.053045	0.839766	0.20839	0.422185	-0.391569	0.120104	0.465315	0.0598091	0.105333	0.687434	-0.850486	1.522e-05
1	ENSGALG00000023622	AVD	-0.896269	1.12647e-06	0.763512	0.000361761	0.751036	0.000511301	0.696441	0.00189684	0.00993869	0.969801	0.491083	0.0453097	0.0849118	0.745924	0.362616	0.152587	-0.293719	0.252517	-0.175337	0.500877	0.410081	0.102078	-0.101696	0.697739	-0.214657	0.408039	0.638679	0.0057875	-0.597336	0.011342	0.0585306	0.823429	0.819368	5.71148e-05
1	ENSGALG00000030320	novel gene	0.622498	0.00761333	-0.453098	0.0677756	-0.135504	0.604079	-0.492048	0.044824	-0.0906797	0.729254	-0.501225	0.040398	-0.179036	0.491739	-0.361106	0.15443	0.109985	0.674328	0.19496	0.453344	-0.0189189	0.942547	0.360968	0.154599	0.201981	0.43691	-0.178662	0.49266	0.36062	0.155026	-0.128195	0.623898	-0.588196	0.0130085
1	ENSGALG00000045607	CXCL13	0.78246	0.000205287	-0.582918	0.0140555	-0.686447	0.00234071	-0.286043	0.265704	-0.442419	0.0753558	-0.0746055	0.775972	-0.378229	0.134404	-0.357641	0.158717	-0.0246366	0.925224	0.490315	0.0456993	-0.358944	0.157095	0.250199	0.332773	0.118498	0.650573	-0.521015	0.0319879	0.803562	0.000102019	0.279173	0.277858	-0.591838	0.0123228
1	ENSGALG00000041200	ZNF706	-0.30079	0.24074	0.179211	0.491309	0.254998	0.323271	0.0151147	0.954087	0.111029	0.671398	0.0438104	0.867406	0.394188	0.117427	0.051987	0.842925	-0.0571992	0.827389	-0.128588	0.622828	-0.200475	0.440409	-0.345866	0.173882	-0.091916	0.725696	0.192213	0.459857	-0.424581	0.0893717	0.25485	0.323562	0.0681819	0.794856
1	ENSGALG00000008480	ABCF3	-0.47098	0.0563607	0.497129	0.0423306	0.425935	0.0882472	0.280088	0.27622	-0.132399	0.612468	0.27202	0.290867	-0.089754	0.731922	0.315176	0.217863	0.0221488	0.932758	-0.312813	0.221521	0.206216	0.42715	-0.052202	0.842283	-0.286049	0.265693	0.231571	0.371157	-0.321045	0.208949	0.233809	0.36642	0.42607	0.0881356
1	ENSGALG00000037863	SEC61G	0.340263	0.181429	-0.20695	0.425469	-0.279299	0.277632	-0.192383	0.459452	-0.463852	0.0607245	-0.33541	0.188137	-0.330573	0.194985	-0.289627	0.259495	-0.0371882	0.887317	0.326979	0.200178	-0.0073306	0.977724	-0.132363	0.612564	-0.18311	0.48177	-0.168931	0.516886	0.303873	0.235715	-0.0927453	0.723312	-0.360968	0.1546
1	ENSGALG00000030563	UBR4	0.324066	0.204453	0.00478971	0.985444	-0.376715	0.136098	0.125383	0.63159	-0.37453	0.138569	0.118353	0.650975	-0.259551	0.314405	-0.204094	0.432027	-0.219217	0.397909	0.394829	0.116779	0.283654	0.269892	0.481529	0.0503367	-0.213113	0.4115	-0.168622	0.517665	0.627632	0.00699004	0.0965152	0.712505	-0.170366	0.51328
1	ENSGALG00000015628	MSANTD1	0.672031	0.00312731	-0.439517	0.0775191	-0.441115	0.0763221	-0.586899	0.0132598	-0.159218	0.541608	-0.641466	0.00551212	-0.0934518	0.721283	-0.439055	0.0778671	0.229311	0.375974	0.213189	0.41133	-0.127388	0.626101	-0.072045	0.783486	0.240094	0.353299	-0.339875	0.181959	0.370932	0.142705	0.0495274	0.850275	-0.621028	0.00779974
1	ENSGALG00000007098	KIF21A	0.428627	0.0860397	-0.356128	0.160613	-0.308208	0.228762	-0.248707	0.335759	-0.00554979	0.983134	-0.24774	0.337702	0.170062	0.514043	-0.345221	0.17474	-0.130185	0.618478	0.309653	0.226474	-0.144537	0.579942	0.363677	0.1513	-0.0316675	0.903966	-0.109369	0.676057	0.33302	0.191501	0.0524591	0.841515	-0.255926	0.321453
1	ENSGALG00000041102	CDK5RAP2	0.485261	0.0483256	-0.287998	0.262307	-0.171244	0.511078	-0.338423	0.183953	-0.435244	0.080786	-0.366904	0.147435	-0.22334	0.388866	-0.246777	0.339645	0.0546057	0.835112	0.423483	0.090292	-0.173641	0.505093	-0.0556815	0.831906	-0.106696	0.683584	-0.261646	0.310375	0.399968	0.111668	-0.220105	0.395952	-0.43561	0.0805024
1	ENSGALG00000043684	PSMD13	-0.489586	0.0460716	0.421599	0.0918866	0.31545	0.217443	0.192516	0.459135	-0.219386	0.397537	0.123205	0.637573	-0.138963	0.594789	0.390881	0.120814	0.133011	0.610811	-0.249253	0.334665	0.0170975	0.948071	-0.462621	0.0615025	-0.322656	0.206543	0.119834	0.646874	-0.373484	0.139763	-0.0806375	0.758346	0.446926	0.0720848
1	ENSGALG00000042357	ARHGAP1	-0.350251	0.168126	0.337649	0.185023	0.229794	0.374942	0.350302	0.16806	0.0233139	0.929229	0.106946	0.682878	0.0649017	0.804541	-0.0200418	0.939143	-0.2315	0.371307	0.14114	0.588972	0.298208	0.244999	-0.14791	0.571035	-0.0867357	0.740641	0.304384	0.234889	-0.197458	0.447462	-0.0355404	0.892282	0.356745	0.159838
1	ENSGALG00000011319	ADGRL3	0.379359	0.133149	-0.389654	0.122088	-0.236658	0.360439	-0.403354	0.108389	-0.097437	0.709871	-0.113773	0.663719	0.198697	0.444558	-0.0361868	0.890334	0.233468	0.36714	-0.249102	0.334966	-0.293098	0.25357	0.121668	0.641807	0.172158	0.508792	-0.259879	0.313773	0.133632	0.609132	0.170849	0.512068	-0.371844	0.141649
1	ENSGALG00000013548	GZMA	-0.92947	6.88759e-08	0.616619	0.00838086	0.679306	0.00270718	0.554615	0.0208558	0.349624	0.168941	0.317566	0.214204	0.212592	0.412673	0.454264	0.0669832	-0.104293	0.690376	-0.302136	0.238538	0.460304	0.0629873	-0.224697	0.385915	-0.0803749	0.759111	0.624836	0.00732424	-0.782251	0.000206637	-0.0710052	0.786542	0.900621	8.27483e-07
1	ENSGALG00000006392	RNF168	-0.511778	0.0357276	0.458749	0.063999	0.351733	0.16621	0.299113	0.243501	-0.0853323	0.744705	0.286763	0.26445	0.330851	0.194587	0.212949	0.411869	-0.0655324	0.802677	-0.296687	0.24753	0.0691105	0.792119	-0.378501	0.134101	-0.215332	0.406532	0.246833	0.339533	-0.415066	0.0975733	0.151621	0.561303	0.350147	0.16826
1	ENSGALG00000009800	SETD7	-0.433345	0.0822692	0.328993	0.197257	0.301495	0.239585	0.311926	0.222904	0.0594649	0.820654	0.346302	0.173304	-0.0740709	0.777539	0.202755	0.435118	-0.0446676	0.864833	-0.155001	0.552501	0.0331968	0.89935	-0.285224	0.267136	-0.384319	0.127736	0.149386	0.567156	-0.2979	0.245511	0.522609	0.0313741	0.400376	0.11127
1	ENSGALG00000013846	ARFGEF3	0.405411	0.106431	-0.348753	0.170078	-0.264243	0.30542	-0.191962	0.460455	0.187143	0.471998	-0.149128	0.567834	0.163694	0.530151	-0.394647	0.116963	-0.204163	0.431867	0.267402	0.299458	-0.328649	0.197754	0.326533	0.200829	-0.0159802	0.95146	-0.164187	0.528896	0.317578	0.214185	-0.0530239	0.839829	-0.409687	0.10244
1	ENSGALG00000006512	HSPA8	0.498474	0.0416884	-0.533372	0.0274632	-0.089378	0.733006	-0.46428	0.0604554	0.0155559	0.952748	-0.602684	0.0104484	0.181627	0.485389	-0.499712	0.0411042	-0.0892606	0.733345	0.186027	0.474694	-0.0215518	0.934567	0.307406	0.230038	0.281265	0.274122	0.020827	0.936763	0.125642	0.63088	-0.217629	0.401422	-0.580863	0.0144807
1	ENSGALG00000037643	novel gene	-0.379467	0.133029	0.212156	0.413654	0.376313	0.13655	-0.0282116	0.914408	0.19642	0.449902	-0.0755426	0.773227	0.617749	0.00822876	0.241896	0.349589	0.12137	0.64263	-0.192343	0.459548	0.0506956	0.846783	-0.275618	0.284279	0.368258	0.145833	0.319861	0.210727	-0.585545	0.0135264	-0.131553	0.614762	0.248398	0.33638
1	ENSGALG00000005923	NPY4R	0.536793	0.0263025	-0.363968	0.15095	-0.333435	0.190913	-0.303638	0.236095	-0.157589	0.545804	-0.518973	0.0327875	-0.124358	0.634404	-0.522828	0.0312906	-0.0391377	0.881448	0.122662	0.639067	0.34195	0.179134	0.375014	0.138019	0.226178	0.38271	-0.0251284	0.923735	0.363821	0.151127	-0.0531454	0.839467	-0.399942	0.111694
1	ENSGALG00000004667	SMG7	-0.655228	0.00430286	0.526713	0.0298353	0.550618	0.0219932	0.597834	0.0112562	0.0586489	0.823078	0.605966	0.0099284	0.0995346	0.703887	0.248311	0.336555	-0.343426	0.177142	-0.24252	0.348308	0.147321	0.572587	-0.0628642	0.810571	-0.338479	0.183876	0.416233	0.0965394	-0.38943	0.122322	-0.0795251	0.761588	0.386043	0.125892
1	ENSGALG00000002119	VPS35L	-0.566336	0.0177836	0.472015	0.0557469	0.552564	0.0214336	0.540572	0.0250647	0.343434	0.177131	0.491167	0.0452676	0.287237	0.263626	0.062584	0.811401	-0.40986	0.102281	-0.306939	0.230784	0.126991	0.627188	0.200317	0.440776	-0.292516	0.254557	0.477433	0.0526154	-0.367889	0.146268	-0.130188	0.618469	0.400089	0.111551
1	ENSGALG00000027747	TROJANZ	-0.895684	1.17291e-06	0.718904	0.00114628	0.767714	0.000320488	0.552518	0.0214466	0.107977	0.679973	0.376372	0.136484	0.314952	0.218209	0.424079	0.0897915	-0.155754	0.550549	-0.2308	0.372796	0.377911	0.134759	-0.208979	0.420843	-0.0911457	0.727913	0.618097	0.00818236	-0.716553	0.00121093	0.0823184	0.753454	0.808976	8.41311e-05
1	ENSGALG00000007114	APOA1	-0.718789	0.00114936	0.618578	0.00811844	0.64902	0.00481849	0.469616	0.0571771	0.26969	0.295183	0.273888	0.287436	0.401672	0.11001	0.202211	0.436379	-0.246441	0.340324	-0.154371	0.554138	0.224661	0.385995	-0.201415	0.438224	-0.15881	0.542657	0.520619	0.0321416	-0.572134	0.0164013	-0.196337	0.450096	0.571779	0.0164833
1	ENSGALG00000042125	AP2B1	-0.691603	0.00210217	0.397262	0.11434	0.469182	0.0574383	0.284895	0.267711	0.401343	0.110329	0.0637358	0.807991	0.201946	0.436993	0.338598	0.183712	-0.0111638	0.966081	-0.249552	0.334066	0.26875	0.296934	-0.246987	0.339222	-0.197224	0.448011	0.416249	0.096525	-0.665675	0.00353654	-0.160556	0.538172	0.642962	0.00536878
1	ENSGALG00000015708	FGFR3	0.305615	0.232905	0.066831	0.798842	-0.319653	0.21104	-0.392227	0.119428	-0.0538098	0.837485	-0.172081	0.508985	0.492214	0.0447409	0.0160445	0.951266	0.272064	0.290786	0.0189107	0.942572	-0.262386	0.308958	-0.192268	0.459725	-0.120854	0.644054	-0.405306	0.10653	0.238328	0.35696	-0.182859	0.482383	-0.416021	0.0967262
1	ENSGALG00000010943	SCN1A	-0.714235	0.00127758	0.657538	0.00412282	0.714918	0.00125763	0.645394	0.00514208	0.00359357	0.989079	0.451201	0.069079	0.389158	0.122606	0.0339015	0.897224	-0.529696	0.028754	-0.206416	0.426693	0.34994	0.16853	0.177347	0.4959	-0.28617	0.265482	0.713696	0.00129352	-0.482818	0.0496353	0.0626246	0.811281	0.548174	0.0227118
1	ENSGALG00000027959	RF00012	0.42453	0.0894149	-0.187225	0.471802	-0.376575	0.136255	-0.440633	0.0766821	0.270986	0.292778	-0.156867	0.547671	0.290923	0.257272	-0.171124	0.511381	0.183834	0.48001	0.18869	0.468279	-0.551695	0.0216821	-0.203469	0.433467	-0.315364	0.217575	-0.509827	0.0365581	0.285464	0.266715	0.271662	0.291529	-0.48012	0.0511121
1	ENSGALG00000038753	SAR1B	-0.302939	0.237229	0.180095	0.489138	0.380331	0.132077	0.279171	0.277863	0.253032	0.327145	-0.0223962	0.932008	-0.185912	0.474971	-0.13827	0.596645	-0.176959	0.496859	-0.24662	0.339962	0.412542	0.0998358	0.215741	0.405618	0.153075	0.557509	0.494692	0.0435132	-0.320696	0.209472	0.131805	0.614077	0.374642	0.138442
1	ENSGALG00000039609	novel gene	-0.710372	0.00139537	0.480636	0.0508272	0.659347	0.00398613	0.638001	0.00585613	0.140524	0.590614	0.508093	0.0373091	0.0605821	0.817337	0.191678	0.46113	-0.391067	0.120622	-0.0487813	0.852507	0.312862	0.221445	0.0110014	0.966574	-0.241131	0.351161	0.613197	0.00885532	-0.490691	0.0455085	0.202075	0.436694	0.676819	0.00284528
1	ENSGALG00000034294	ATP6V0D2	-0.754658	0.00046338	0.649225	0.00480072	0.525133	0.0304206	0.725827	0.000972228	0.134554	0.606639	0.495299	0.0432161	-0.0817054	0.755237	0.187171	0.471932	-0.407008	0.104928	0.0154785	0.952983	0.275603	0.284306	-0.0881425	0.736573	-0.448908	0.0706798	0.527234	0.0296443	-0.386674	0.125221	0.0163168	0.950439	0.741494	0.000657572
1	ENSGALG00000010629	TUT4	-0.650577	0.00468468	0.474404	0.0543493	0.619299	0.00802359	0.633627	0.00631491	-0.0369447	0.888051	0.428676	0.0860004	-0.117727	0.652713	0.270321	0.294011	-0.336	0.187313	-0.160539	0.538216	0.590636	0.0125458	0.285207	0.267164	-0.157085	0.547105	0.582951	0.0140487	-0.356111	0.160635	-0.208714	0.421446	0.661749	0.00381026
1	ENSGALG00000029261	RTN4	-0.598339	0.0111698	0.527315	0.0296146	0.547012	0.0230598	0.527262	0.029634	0.180578	0.487953	0.435475	0.0806062	-0.0824062	0.753199	0.234933	0.364053	-0.235146	0.363606	0.00598956	0.981798	0.299354	0.243102	0.007957	0.975821	-0.275802	0.283944	0.3846	0.127434	-0.339446	0.182547	0.271605	0.291634	0.520526	0.0321777
1	ENSGALG00000001328	BSG	-0.31079	0.224684	0.315462	0.217423	0.367793	0.146382	0.296179	0.248379	-0.128766	0.622342	0.197338	0.447743	0.300232	0.241657	-0.0849342	0.745859	-0.24254	0.348266	-0.220008	0.396166	0.312324	0.222284	0.0596605	0.820073	0.053476	0.83848	0.408861	0.103203	-0.270473	0.293729	0.319469	0.211319	0.213908	0.409715
1	ENSGALG00000013778	EXOC1	-0.579045	0.0148653	0.388635	0.123154	0.528788	0.02908	0.367447	0.146791	0.162823	0.532372	0.176763	0.497344	-0.0959271	0.714188	0.274694	0.285961	-0.0443556	0.865769	-0.326978	0.200179	0.410749	0.101466	-0.0842895	0.747729	-0.131274	0.615519	0.37449	0.138614	-0.460219	0.0630425	-0.101668	0.697819	0.533842	0.0273014
1	ENSGALG00000042365	CARD10	-0.313053	0.221147	0.2832	0.270693	0.122015	0.64085	0.00076666	0.99767	0.481407	0.0504034	0.143968	0.58145	0.0902292	0.730552	0.451484	0.0688836	0.319962	0.210575	-0.235357	0.363164	0.0163203	0.950429	-0.0889207	0.734326	-0.186019	0.474713	-0.0738938	0.778058	-0.27189	0.291108	0.250051	0.333068	0.364335	0.150507
1	ENSGALG00000040908	HIP1	0.57752	0.0151942	-0.375057	0.13797	-0.357052	0.159453	-0.588025	0.0130414	-0.320918	0.209139	-0.572394	0.0163412	-0.035044	0.893779	-0.275186	0.285065	0.32439	0.203974	0.210562	0.417253	-0.205134	0.429634	-0.248252	0.336673	0.229058	0.376516	-0.359814	0.156019	0.279262	0.277699	0.215611	0.405908	-0.499527	0.0411911
1	ENSGALG00000014467	COPS7A	0.425282	0.088788	-0.123476	0.636827	-0.345781	0.173995	-0.147777	0.571384	-0.495674	0.0430338	-0.0265207	0.919522	-0.0963301	0.713035	-0.156203	0.549386	0.0361204	0.890534	0.216299	0.404376	-0.132163	0.613107	0.13098	0.616317	0.134824	0.605913	-0.239988	0.353518	0.480728	0.0507766	0.0785962	0.764299	-0.289194	0.260241
1	ENSGALG00000014124	TEC	0.637349	0.0059228	-0.586588	0.0133207	-0.320689	0.209482	-0.457819	0.0646094	-0.142979	0.584077	-0.608473	0.00954521	-0.13257	0.612004	-0.483248	0.0494025	0.0285753	0.913309	0.124469	0.634097	0.111287	0.670675	0.333314	0.191085	0.109928	0.674485	-0.141994	0.586698	0.371598	0.141933	-0.323174	0.205774	-0.52858	0.0291551
1	ENSGALG00000012021	novel gene	0.605039	0.0100732	-0.597633	0.0112908	-0.52969	0.0287562	-0.597881	0.0112481	-0.28646	0.264976	-0.481094	0.0505754	-0.14742	0.572326	-0.0916437	0.726479	0.308704	0.227974	0.261479	0.310695	-0.3546	0.162544	-0.0768342	0.769447	0.247211	0.338768	-0.516364	0.033831	0.358817	0.157252	-0.114121	0.662748	-0.557508	0.0200617
1	ENSGALG00000018976	LYSMD2	0.321982	0.207548	-0.356669	0.159933	0.108121	0.679568	-0.119857	0.646811	-0.0296518	0.910055	-0.367193	0.147091	-0.0243152	0.926197	-0.612612	0.00893852	-0.316533	0.215781	0.242726	0.347885	0.351247	0.166836	0.422612	0.0910265	0.230382	0.373686	0.363054	0.152055	0.0708783	0.786915	0.231553	0.371194	-0.313393	0.22062
1	ENSGALG00000017272	VWF	0.557706	0.0200083	-0.509086	0.0368777	-0.483051	0.0495091	-0.326329	0.201128	-0.0970924	0.710855	-0.213468	0.410703	0.141786	0.587249	-0.348448	0.170477	-0.0360566	0.890726	0.396567	0.115032	-0.371931	0.141548	-0.0210317	0.936143	0.307168	0.230418	-0.320836	0.209262	0.394297	0.117317	-0.0283672	0.913938	-0.629325	0.00679381
1	ENSGALG00000009641	COL1A2	0.56806	0.0173633	-0.430531	0.0845038	-0.354505	0.162664	-0.421893	0.091637	-0.157164	0.546902	-0.418666	0.0944092	0.109765	0.674946	-0.352962	0.164631	0.0121663	0.963037	0.0194812	0.940842	-0.0479065	0.855126	0.469922	0.056993	0.391907	0.119756	-0.168326	0.518411	0.351111	0.167012	-0.26709	0.300044	-0.568597	0.017234
1	ENSGALG00000025751	NMRK2	-0.73388	0.00079781	0.59512	0.0117295	0.574476	0.0158673	0.540498	0.0250886	0.0425239	0.871268	0.399209	0.112414	0.197309	0.447812	0.403253	0.108486	-0.139177	0.594216	0.0242927	0.926265	0.416619	0.0961994	-0.212157	0.413652	-0.126037	0.629799	0.49753	0.0421385	-0.495847	0.0429495	0.0955649	0.715225	0.785842	0.000184475
1	ENSGALG00000037995	STRIP1	-0.538708	0.0256694	0.394067	0.11755	0.441775	0.0758325	0.122361	0.639897	0.345263	0.174684	0.125142	0.632251	0.129407	0.620594	0.574624	0.0158342	0.243785	0.34572	-0.104176	0.690705	0.105628	0.686599	-0.288089	0.262148	-0.164772	0.527408	0.0997489	0.703277	-0.479986	0.0511864	-0.204033	0.432168	0.504629	0.0388436
1	ENSGALG00000032282	CALB1	0.542512	0.0244473	-0.461947	0.0619322	-0.391041	0.12065	-0.239062	0.355435	0.250047	0.333075	-0.0627218	0.810993	-0.131524	0.61484	-0.384825	0.127194	-0.0636681	0.808191	0.124288	0.634596	-0.348313	0.170654	0.172402	0.508183	-0.060505	0.817566	-0.350421	0.167906	0.447658	0.0715631	-0.0735167	0.779165	-0.646007	0.00508617
1	ENSGALG00000037842	LRGUK	-0.622868	0.00756694	0.483211	0.0494227	0.404507	0.107289	0.364178	0.150696	0.184833	0.477584	0.421962	0.0915776	0.408444	0.103589	0.341843	0.179278	-0.0807647	0.757976	-0.23828	0.357059	0.0214115	0.934992	-0.434406	0.0814381	-0.236429	0.360918	0.243206	0.346904	-0.494138	0.0437856	0.0162023	0.950787	0.36355	0.151455
1	ENSGALG00000008282	ATG4A	0.482689	0.049705	-0.484088	0.0489511	-0.12441	0.634259	-0.365965	0.148553	0.0656245	0.802405	-0.31387	0.21988	-0.15531	0.551702	-0.148822	0.568636	0.15399	0.555127	0.196311	0.450158	0.10958	0.675463	0.372544	0.140842	0.27571	0.284112	-0.157345	0.546434	0.286691	0.264575	-0.0436594	0.867859	-0.287192	0.263703
1	ENSGALG00000005204	novel gene	-0.556144	0.0204333	0.616742	0.00836421	0.583339	0.0139696	0.400052	0.111586	-0.0909014	0.728616	0.359118	0.156879	0.334571	0.189314	0.188208	0.469437	-0.217225	0.402316	-0.319937	0.210613	0.393372	0.118257	0.179427	0.49078	-0.232384	0.369431	0.460877	0.0626182	-0.378442	0.134167	0.314354	0.219132	0.480355	0.0509823
1	ENSGALG00000026159	PDLIM7	0.435981	0.0802154	-0.466945	0.0588009	-0.316797	0.215377	-0.342008	0.179056	0.184811	0.477636	-0.323049	0.20596	0.285065	0.267414	-0.352381	0.165376	-0.028593	0.913255	0.335825	0.187557	-0.181836	0.484878	0.129904	0.619242	0.120428	0.645232	-0.154198	0.554588	0.199442	0.442818	0.161011	0.537004	-0.341038	0.180372
1	ENSGALG00000001410	SPNS3	0.720991	0.00109129	-0.538542	0.0257238	-0.495205	0.0432621	-0.499694	0.0411125	-0.248552	0.33607	-0.560604	0.0192384	-0.247648	0.337888	-0.565681	0.0179454	0.0740957	0.777466	0.228162	0.378437	-0.165753	0.524919	-0.0362841	0.890041	0.126788	0.627742	-0.329336	0.196762	0.455839	0.0659235	0.0103753	0.968475	-0.746457	0.000577692
1	ENSGALG00000005569	USP47	-0.542848	0.0243415	0.435687	0.0804421	0.383235	0.128907	0.449683	0.0701359	0.314572	0.218795	0.25454	0.324171	-0.0650175	0.804199	0.0586029	0.823215	-0.176172	0.498808	-0.135508	0.604069	0.181404	0.485933	-0.271299	0.2922	-0.180146	0.489014	0.392715	0.118928	-0.40672	0.105198	0.174296	0.503462	0.506702	0.0379198
1	ENSGALG00000036021	novel gene	-0.916331	2.3856e-07	0.688675	0.00223506	0.801091	0.000111185	0.493678	0.0440122	0.317258	0.214674	0.345221	0.17474	0.324978	0.203109	0.442315	0.0754327	-0.0915737	0.726681	-0.307007	0.230675	0.308246	0.228702	-0.312748	0.221623	-0.0657527	0.802026	0.57959	0.0147493	-0.809298	8.31567e-05	0.0455754	0.86211	0.741471	0.000657962
1	ENSGALG00000013546	novel gene	-0.897638	1.02382e-06	0.595708	0.0116256	0.641641	0.00549521	0.564475	0.018246	0.241281	0.350853	0.282523	0.271891	0.101932	0.697069	0.438373	0.0783838	-0.114774	0.660927	-0.203113	0.43429	0.474	0.0545836	-0.225911	0.383286	-0.0437947	0.867452	0.615065	0.00859376	-0.723282	0.00103347	-0.0726058	0.781838	0.925661	1.01041e-07
1	ENSGALG00000017271	ANO2	0.48086	0.0507035	-0.250789	0.331597	-0.519573	0.0325511	-0.51052	0.0362616	-0.0158201	0.951946	-0.382738	0.129445	0.0842553	0.747828	-0.130347	0.618036	0.348808	0.170006	0.303746	0.23592	-0.38247	0.129737	-0.305205	0.233563	-0.0664436	0.799985	-0.533463	0.0274317	0.324094	0.204411	0.363265	0.151799	-0.336581	0.186503
1	ENSGALG00000002974	SPHKAP	0.754629	0.000463748	-0.572179	0.0163909	-0.719965	0.00111804	-0.551828	0.0216439	-0.135381	0.604411	-0.457158	0.0650463	0.0874661	0.738528	-0.373459	0.139791	0.143443	0.582845	0.334007	0.190107	-0.316721	0.215494	0.0662943	0.800426	0.0467081	0.858715	-0.537663	0.0260135	0.581535	0.0143407	-0.0518023	0.843476	-0.630613	0.00664746
1	ENSGALG00000043016	CD6	-0.692891	0.00204581	0.334245	0.189772	0.63119	0.00658273	0.344846	0.175241	0.269548	0.295448	0.134417	0.60701	0.0304012	0.907791	0.399384	0.112242	0.0444524	0.865479	-0.0870125	0.73984	0.421343	0.0921051	-0.21912	0.398123	0.258671	0.316107	0.520954	0.0320115	-0.69179	0.00209392	0.279658	0.27699	0.802117	0.000107298
1	ENSGALG00000005200	ADRM1	-0.449255	0.0704355	0.173214	0.506156	0.29689	0.247192	-0.014032	0.957373	0.283006	0.271036	-0.213564	0.410489	0.185929	0.474929	0.433907	0.0818283	0.271573	0.291692	-0.189331	0.466739	0.256028	0.321253	-0.232655	0.368857	0.443444	0.0746025	0.236913	0.359906	-0.582179	0.0142073	-0.429959	0.0849629	0.421641	0.0918511
1	ENSGALG00000043662	NDRG4	-0.361128	0.154403	0.277871	0.2802	0.13967	0.592897	0.0885746	0.735325	0.20881	0.421227	0.0467452	0.858604	0.238984	0.355597	0.198552	0.444897	0.0874884	0.738464	-0.339263	0.182798	0.066252	0.800551	-0.180294	0.488651	-0.234186	0.365624	0.111626	0.669725	-0.338411	0.18397	0.16162	0.535445	0.417255	0.0956405
1	ENSGALG00000032856	GFRA2	0.92629	9.49765e-08	-0.670468	0.00322421	-0.698606	0.00181045	-0.758861	0.000412534	-0.173688	0.504975	-0.596632	0.0114639	-0.0515344	0.844276	-0.397291	0.11431	0.311748	0.223182	0.237471	0.358742	-0.360944	0.154628	0.102398	0.695746	0.163314	0.531118	-0.626673	0.00710332	0.623146	0.00753231	0.0134977	0.958995	-0.830793	3.62433e-05
1	ENSGALG00000010190	TBC1D15	0.461555	0.0621824	-0.438094	0.078596	-0.0519748	0.842961	-0.34456	0.175622	-0.0153502	0.953372	-0.343246	0.177385	-0.157875	0.545066	-0.34334	0.177258	0.0603259	0.818097	0.0692442	0.791725	0.0504635	0.847476	0.325804	0.201896	0.186981	0.472391	-0.0239169	0.927403	0.182624	0.482954	0.231954	0.370344	-0.365612	0.148974
1	ENSGALG00000005869	COPG1	0.391932	0.11973	-0.372457	0.140942	-0.369186	0.144742	-0.0289803	0.912085	-0.254721	0.323815	-0.0596938	0.819974	-0.494419	0.0436472	-0.323208	0.205723	-0.124008	0.635364	-0.120807	0.644184	0.0722875	0.782773	0.460182	0.0630668	0.191739	0.460985	-0.0431195	0.869479	0.381588	0.130698	-0.0736717	0.77871	-0.274424	0.286455
1	ENSGALG00000015235	XCL1	0.832802	3.33431e-05	-0.744077	0.000614932	-0.470031	0.0569278	-0.734427	0.000786982	0.222022	0.391744	-0.621877	0.00769158	-0.169507	0.515437	-0.420206	0.0930788	0.304098	0.23535	0.27629	0.283059	-0.31601	0.216582	0.0548585	0.834358	0.117414	0.65358	-0.501936	0.0400696	0.431951	0.0833704	0.0922696	0.724679	-0.765695	0.000339797
1	ENSGALG00000035045	FAM208A	-0.511805	0.0357161	0.330525	0.195053	0.246843	0.339512	0.272683	0.289646	0.352486	0.165242	0.56354	0.018482	0.372253	0.141176	0.505748	0.038343	0.0965104	0.712519	-0.219678	0.396891	-0.267785	0.29874	-0.412951	0.0994671	-0.121075	0.643442	0.00641627	0.980502	-0.394338	0.117276	0.198735	0.444469	0.351573	0.166416
1	ENSGALG00000000892	IL10	-0.954608	2.72084e-09	0.744121	0.000614229	0.641922	0.00546812	0.626939	0.00707175	0.311852	0.223021	0.491262	0.0452194	0.215315	0.406569	0.543757	0.0240569	-0.100729	0.700486	-0.30279	0.237471	0.300432	0.241327	-0.302789	0.237474	-0.161231	0.536441	0.505037	0.0386605	-0.687615	0.00228481	-0.172459	0.50804	0.872764	4.8558e-06
1	ENSGALG00000016289	DST	0.473878	0.0546547	-0.454813	0.0666126	-0.181537	0.485608	-0.243282	0.346748	-0.0164062	0.950168	-0.170253	0.513564	0.202899	0.434785	-0.374666	0.138414	-0.134546	0.606661	0.0963723	0.712914	-0.0615132	0.814575	0.366067	0.148431	0.250377	0.332418	-0.06323	0.809488	0.282813	0.271376	-0.239505	0.354517	-0.579412	0.0147872
1	ENSGALG00000034281	TMCC2	0.482504	0.0498055	-0.249027	0.335117	-0.329562	0.196437	-0.238662	0.356265	0.0916326	0.726511	-0.227445	0.379978	-0.0989717	0.705491	-0.224019	0.387388	0.00993643	0.969808	0.362908	0.152232	0.110176	0.67379	0.451836	0.0686405	-0.180574	0.487964	-0.261485	0.310684	0.522471	0.0314267	-0.102257	0.696146	-0.254309	0.324626
1	ENSGALG00000021262	GHITM	-0.410648	0.101558	0.434008	0.0817488	0.491909	0.0448939	0.345217	0.174746	-0.00861862	0.973811	-0.0696178	0.790625	0.193333	0.457196	-0.230438	0.373568	-0.406099	0.105782	-0.180762	0.487504	0.459186	0.0637137	0.106338	0.684594	-0.0568672	0.828376	0.622296	0.0076387	-0.368296	0.145789	-0.408964	0.103107	0.187628	0.470831
1	ENSGALG00000016971	TSC22D1	0.490233	0.0457414	-0.510957	0.0360752	-0.081154	0.756842	-0.16812	0.518931	-0.251512	0.330158	-0.40422	0.107562	-0.386876	0.125008	-0.621884	0.00769068	-0.266001	0.302093	0.338464	0.183897	0.293771	0.252431	0.438257	0.078472	0.208556	0.421806	0.185861	0.475095	0.283614	0.269962	0.201807	0.437314	-0.369873	0.143939
1	ENSGALG00000035959	novel gene	0.345636	0.174188	-0.303418	0.236452	-0.135267	0.604718	-0.255794	0.321711	-0.340312	0.181361	-0.164419	0.528307	-0.249602	0.333967	-0.0300723	0.908784	0.12643	0.628723	0.271923	0.291047	-0.127204	0.626604	-0.0435954	0.868051	0.184002	0.479602	-0.224484	0.386379	0.236834	0.360071	-0.133295	0.610043	-0.394284	0.11733
1	ENSGALG00000033507	PLCG2	-0.729173	0.000896285	0.722892	0.00104312	0.599302	0.0110066	0.570173	0.016859	0.165107	0.526557	0.452028	0.0685084	0.414252	0.0982989	0.202593	0.435494	-0.321545	0.208199	-0.277825	0.280282	0.406687	0.105229	0.0595277	0.820467	-0.301056	0.240304	0.593563	0.0120079	-0.500546	0.0407139	0.0200489	0.939121	0.580185	0.0146232
1	ENSGALG00000006172	ABCC8	0.736866	0.000740128	-0.614084	0.00873029	-0.618953	0.008069	-0.406692	0.105224	-0.406375	0.105521	-0.360064	0.155711	-0.226167	0.382732	-0.440346	0.0768965	0.0186115	0.943479	0.40873	0.103324	-0.208863	0.421107	0.162429	0.533378	0.0821227	0.754023	-0.360931	0.154644	0.59572	0.0116236	0.227074	0.380777	-0.530205	0.0285727
1	ENSGALG00000016054	KCNJ6	-0.877695	3.66429e-06	0.7209	0.00109366	0.630967	0.00660773	0.700679	0.00173077	0.0160945	0.951114	0.485697	0.0480948	0.0796966	0.761088	0.361578	0.153852	-0.284198	0.268936	-0.218839	0.398742	0.40154	0.110137	-0.225619	0.383917	-0.345739	0.174051	0.556909	0.0202242	-0.553698	0.0211127	-0.202482	0.43575	0.762168	0.000375871
1	ENSGALG00000028016	novel gene	-0.885534	2.28299e-06	0.737408	0.000730043	0.555756	0.0205397	0.403694	0.108064	0.31374	0.220083	0.31999	0.210533	0.313238	0.22086	0.603797	0.0102697	0.107747	0.680622	-0.299278	0.243228	0.224689	0.385934	-0.456474	0.0654999	-0.240609	0.352235	0.3616	0.153825	-0.716848	0.00120266	0.039564	0.880166	0.835434	2.9843e-05
1	ENSGALG00000016321	ICK	-0.644067	0.00526479	0.499353	0.041273	0.549499	0.0223201	0.524183	0.0307768	0.0630104	0.810138	0.360942	0.154632	0.103451	0.692759	0.168631	0.517644	-0.294898	0.25053	-0.200295	0.440829	0.177858	0.49464	-0.00833053	0.974686	-0.225629	0.383897	0.504143	0.0390629	-0.449466	0.0702877	0.0372277	0.887198	0.576427	0.0154332
1	ENSGALG00000039228	ZFP36L1	0.356734	0.159851	-0.167221	0.521201	-0.134775	0.606044	0.0794212	0.761891	-0.456113	0.0657409	-0.242429	0.348494	-0.401631	0.11005	-0.575538	0.0156299	-0.339557	0.182394	0.224996	0.385267	0.445578	0.0730523	0.433953	0.0817922	0.201109	0.438934	0.208448	0.422051	0.390988	0.120704	-0.104723	0.689157	-0.284083	0.269138
1	ENSGALG00000006783	PLOD2	0.509012	0.0369096	-0.247576	0.338033	-0.0767657	0.769647	-0.245896	0.341427	-0.44572	0.0729495	-0.230413	0.37362	0.138443	0.596183	-0.478741	0.0518793	-0.16569	0.525078	0.205043	0.429841	0.0965562	0.712388	0.405848	0.106018	0.242337	0.348683	0.000630467	0.998084	0.368947	0.145023	0.289682	0.259401	-0.519764	0.0324757
1	ENSGALG00000010061	LRBA	-0.449186	0.0704841	0.104407	0.690052	0.297261	0.246573	0.210583	0.417206	-0.056513	0.82943	0.116983	0.654777	0.117058	0.65457	0.332115	0.192785	-0.0126423	0.961591	0.0742839	0.776914	-0.0425614	0.871155	-0.320335	0.210014	0.231654	0.370981	0.251528	0.330125	-0.446697	0.0722486	-0.0506545	0.846905	0.453666	0.0673883
1	ENSGALG00000009050	CAPN3	0.369617	0.144238	-0.188455	0.468841	-0.331736	0.193325	0.00189644	0.994236	0.111839	0.669128	0.117478	0.653402	-0.0365015	0.889386	-0.234043	0.365926	-0.14081	0.589853	0.264959	0.304063	-0.0416395	0.873925	0.383069	0.129086	0.189678	0.465909	-0.179324	0.491032	0.467436	0.0585002	-0.00179204	0.994554	-0.29819	0.245029
1	ENSGALG00000016817	RASA3	0.444422	0.0738891	-0.503561	0.0393266	-0.0626879	0.811094	-0.16191	0.534704	-0.348359	0.170594	-0.466118	0.0593109	-0.200119	0.441238	-0.702576	0.00166038	-0.350568	0.167714	0.146026	0.576003	0.311458	0.223636	0.4757	0.0536024	0.231972	0.370305	0.293359	0.253127	0.187648	0.470783	0.0261768	0.920563	-0.418398	0.0946422
1	ENSGALG00000002881	C26H6ORF125	-0.473338	0.0549699	0.3896	0.122145	0.205474	0.428853	0.328414	0.198094	0.166848	0.522145	0.27994	0.276484	0.353135	0.16441	0.210867	0.416563	-0.130729	0.616997	-0.123466	0.636855	-0.0100531	0.969454	-0.202232	0.436329	-0.101596	0.698023	0.271951	0.290996	-0.325851	0.201826	-0.135729	0.603472	0.443914	0.074259
1	ENSGALG00000017133	EEF1AKMT1	0.310854	0.224583	-0.194581	0.454238	-0.309696	0.226405	-0.25096	0.331256	-0.44658	0.0723322	-0.316828	0.21533	-0.276521	0.28264	-0.1742	0.503702	0.159569	0.540706	-0.250306	0.332559	-0.103263	0.693294	-0.0334138	0.898695	0.290141	0.258613	-0.198534	0.444941	0.202795	0.435026	-0.16131	0.536239	-0.31631	0.216122
1	ENSGALG00000009173	GFRA1	-0.415787	0.0969335	0.367638	0.146565	0.281271	0.274111	0.417627	0.0953149	0.269105	0.296272	0.188503	0.468727	-0.319063	0.211932	0.228555	0.377592	-0.116822	0.655225	-0.133249	0.610167	0.49479	0.0434651	0.23565	0.362549	-0.224468	0.386414	0.273017	0.289032	-0.149556	0.566709	-0.56969	0.0169731	0.45244	0.0682258
1	ENSGALG00000006681	BRSK2	0.420275	0.0930196	-0.345261	0.174686	-0.0933416	0.721599	-0.0735056	0.779197	-0.237167	0.359375	-0.187839	0.470324	-0.0066016	0.979939	-0.600955	0.0107308	-0.374814	0.138246	0.251695	0.329794	0.00482289	0.985343	0.420244	0.0930459	0.233578	0.366908	0.113117	0.665552	0.322281	0.207102	0.122728	0.638886	-0.449864	0.0700091
1	ENSGALG00000041706	FAM13B	-0.341464	0.179793	0.349562	0.169022	0.406307	0.105586	0.255447	0.32239	0.0489595	0.851974	0.0662108	0.800673	0.204615	0.430828	0.0953053	0.715968	-0.142858	0.584399	0.0122666	0.962732	0.393077	0.118557	0.0667374	0.799118	0.260919	0.311769	0.371466	0.142086	-0.265685	0.302689	-0.252657	0.327886	0.263367	0.307086
1	ENSGALG00000017077	HSPH1	-0.483851	0.0490782	0.512689	0.0353443	0.261056	0.311507	0.18871	0.468229	0.0210347	0.936133	0.18445	0.478512	0.0946263	0.717914	0.340514	0.181085	0.0882161	0.736361	-0.0707448	0.787308	-0.123956	0.635508	-0.486517	0.0476627	-0.21014	0.418208	0.0441697	0.866327	-0.343998	0.176374	0.215598	0.405937	0.381037	0.131301
1	ENSGALG00000045304	novel gene	-0.903753	6.56939e-07	0.793884	0.000141975	0.533776	0.0273239	0.623384	0.00750274	0.172916	0.5069	0.502908	0.039624	0.332325	0.192486	0.419895	0.0933461	-0.194721	0.453907	-0.336774	0.186236	0.243027	0.347269	-0.299632	0.242644	-0.24154	0.350319	0.478209	0.0521779	-0.61643	0.00840642	-0.0844375	0.747299	0.743718	0.000620714
1	ENSGALG00000003022	novel gene	-0.546331	0.0232657	0.346847	0.172583	0.234509	0.364945	0.233627	0.366804	0.1809	0.487166	0.262367	0.308993	0.0866011	0.74103	0.601691	0.01061	0.186322	0.473981	-0.330264	0.195428	0.168808	0.517196	-0.148664	0.569053	-0.216798	0.403266	0.112142	0.668281	-0.389485	0.122264	-0.291741	0.255875	0.631765	0.00651867
1	ENSGALG00000028001	COMMD2	0.49143	0.0451347	-0.550282	0.0220909	-0.0752468	0.774093	-0.388813	0.122967	-0.349903	0.168578	-0.475959	0.0534538	0.0388962	0.882175	-0.494561	0.0435774	-0.0940976	0.71943	0.369919	0.143885	-0.133566	0.609309	0.0170247	0.948292	0.231618	0.371057	-0.00659129	0.97997	0.167957	0.519342	0.322986	0.206053	-0.451622	0.0687881
1	ENSGALG00000040276	RUNX2	-0.911202	3.67106e-07	0.718216	0.00116491	0.672787	0.00308133	0.588958	0.0128626	0.202174	0.436465	0.538735	0.0256607	0.195893	0.451141	0.614345	0.00869375	-0.0565098	0.82944	-0.219406	0.397491	0.240841	0.351758	-0.264223	0.305459	-0.101925	0.697089	0.454988	0.0664943	-0.643435	0.00532403	-0.0218782	0.933578	0.866511	6.82819e-06
1	ENSGALG00000011651	ARL1	0.421326	0.0921199	-0.427828	0.0866906	-0.104977	0.68844	0.00521018	0.984166	-0.0540334	0.836818	-0.114348	0.662115	-0.4291	0.0856567	-0.440055	0.0771143	-0.245546	0.342137	0.267962	0.298409	0.118157	0.65152	0.389103	0.122664	0.218609	0.399252	0.0480036	0.854835	0.388681	0.123105	-0.296269	0.24823	-0.354971	0.162074
1	ENSGALG00000001256	NLRC5	0.298247	0.244934	0.0526861	0.840837	-0.281083	0.274445	-0.1287	0.622522	-0.180162	0.488974	-0.122126	0.640545	-0.0929604	0.722694	-0.280913	0.274749	0.0205822	0.937505	0.0863362	0.741797	-0.00614025	0.98134	0.119062	0.649009	-0.0909818	0.728384	-0.159706	0.540354	0.330058	0.195724	0.513791	0.0348854	-0.172255	0.508549
1	ENSGALG00000025842	TPM2	0.507185	0.0377066	-0.440987	0.0764179	-0.230962	0.37245	-0.199914	0.441718	-0.301684	0.239276	-0.30018	0.241742	-0.184196	0.479131	-0.612021	0.00902315	-0.208459	0.422028	0.214388	0.408641	-0.0897256	0.732004	0.0489079	0.852129	0.29644	0.247943	-0.0290219	0.911959	0.303971	0.235556	0.0616293	0.814231	-0.641664	0.00549301
1	ENSGALG00000032045	MBNL3	-0.770882	0.000292033	0.57181	0.0164762	0.636782	0.00598122	0.558654	0.0197537	0.40686	0.105066	0.423621	0.0901761	0.0538597	0.837336	0.317396	0.214462	-0.183264	0.481395	-0.156297	0.549144	0.363837	0.151107	-0.0782141	0.765414	-0.198773	0.444381	0.496181	0.0427879	-0.562455	0.0187588	0.30364	0.236093	0.734501	0.000785518
1	ENSGALG00000011541	BIN1	0.743775	0.000619796	-0.599778	0.0109267	-0.530127	0.0286002	-0.521231	0.0319039	-0.169714	0.514919	-0.371449	0.142105	-0.330224	0.195486	-0.269985	0.294634	0.18273	0.482696	0.240606	0.352242	-0.323415	0.205416	0.276774	0.282182	0.0373029	0.886972	-0.543933	0.0240021	0.587257	0.0131902	-0.00976644	0.970324	-0.638209	0.00583503
1	ENSGALG00000005794	BLOC1S2	0.403823	0.107941	-0.373486	0.139761	-0.360109	0.155655	-0.0738877	0.778076	-0.257954	0.3175	-0.0836817	0.749493	-0.262696	0.308365	-0.304318	0.234995	-0.162305	0.533694	0.25828	0.316865	-0.12016	0.645972	0.279214	0.277785	0.13521	0.604872	-0.179181	0.491384	0.407868	0.104125	-0.0581484	0.824565	-0.369644	0.144206
1	ENSGALG00000022804	novel gene	0.505955	0.0382505	-0.305905	0.23244	-0.220829	0.39436	-0.401341	0.110331	-0.0594088	0.82082	-0.210035	0.418446	0.380754	0.131611	-0.237893	0.357864	0.0211585	0.935758	0.1191	0.648905	-0.177878	0.49459	0.376942	0.135844	0.0849732	0.745746	-0.247755	0.337672	0.336005	0.187306	-0.0640253	0.807134	-0.560111	0.0193677
1	ENSGALG00000014681	PCSK1	-0.512542	0.0354059	0.595173	0.0117201	0.238465	0.356673	0.316547	0.21576	-0.00518728	0.984236	0.547373	0.0229514	0.448337	0.0710824	0.466961	0.0587914	-0.0131758	0.959972	-0.19141	0.46177	-0.187659	0.470756	-0.204611	0.430835	-0.232188	0.369848	0.0558542	0.831392	-0.272278	0.290392	0.0844797	0.747177	0.324968	0.203123
1	ENSGALG00000033476	novel gene	0.581124	0.0144262	-0.281718	0.273316	-0.632762	0.00640888	-0.271553	0.29173	-0.328546	0.197903	-0.0510442	0.845741	0.0677746	0.796057	-0.242844	0.347643	-0.0383556	0.883802	0.121058	0.643489	-0.286538	0.264841	0.33434	0.189638	-0.116629	0.655762	-0.461045	0.0625098	0.633656	0.0063117	-0.144673	0.579582	-0.570767	0.0167193
1	ENSGALG00000013641	novel gene	-0.93453	3.99989e-08	0.683728	0.00247512	0.746305	0.000580004	0.492849	0.044424	0.243758	0.345775	0.358721	0.157371	0.299655	0.242606	0.545651	0.0234729	-0.027219	0.91741	-0.329111	0.197087	0.273825	0.28755	-0.357373	0.159051	-0.0293101	0.911088	0.527277	0.0296285	-0.799507	0.000117422	-0.0758722	0.772262	0.803243	0.000103165
1	ENSGALG00000031122	NTNG1	0.613437	0.00882135	-0.534888	0.026944	-0.637204	0.00593769	-0.558943	0.0196766	-0.224102	0.387209	-0.22774	0.379342	-0.0522475	0.842147	-0.0291437	0.911591	0.360852	0.154741	0.242434	0.348483	-0.523748	0.030941	-0.144814	0.579209	0.185261	0.476547	-0.630029	0.00671352	0.421914	0.0916191	0.392188	0.119468	-0.536486	0.0264052
1	ENSGALG00000033561	DGKB	0.851198	1.47171e-05	-0.489665	0.0460312	-0.776183	0.000249141	-0.467892	0.0582211	-0.350204	0.168186	-0.256978	0.319398	-0.027569	0.916351	-0.419049	0.094077	0.0665045	0.799805	0.242682	0.347975	-0.269172	0.296148	0.32813	0.198506	0.0933773	0.721497	-0.560084	0.0193748	0.77811	0.00023492	0.0793772	0.76202	-0.784774	0.000190849
1	ENSGALG00000014703	PRRC1	0.517204	0.0334925	-0.333239	0.191191	-0.403804	0.107959	-0.459596	0.0634467	0.0629966	0.810179	-0.487872	0.0469552	-0.0669633	0.798451	-0.17573	0.499902	0.26294	0.307901	0.165336	0.525975	-0.0211457	0.935797	0.27796	0.28004	0.362046	0.153281	-0.304426	0.23482	0.347609	0.171578	-0.08625	0.742046	-0.309652	0.226475
1	ENSGALG00000010219	novel gene	-0.511876	0.0356862	0.472896	0.0552282	0.409636	0.102487	0.310198	0.225615	-0.21085	0.416602	0.00716532	0.978226	0.157015	0.547287	0.13657	0.601209	-0.117049	0.654593	-0.207804	0.423519	0.394466	0.117146	-0.211747	0.414576	0.061133	0.815703	0.492308	0.044694	-0.438245	0.0784815	-0.365377	0.149256	0.430401	0.0846081
1	ENSGALG00000003922	TOP2A	-0.966461	2.91049e-10	0.762331	0.000374135	0.710335	0.00139653	0.541954	0.0246237	0.201264	0.438575	0.442374	0.0753891	0.260359	0.312846	0.605704	0.00996909	-0.00692218	0.978965	-0.410847	0.101376	0.379316	0.133196	-0.282987	0.27107	-0.0988801	0.705753	0.532992	0.0275944	-0.772714	0.000276562	0.013102	0.960196	0.869568	5.79256e-06
1	ENSGALG00000006064	TEKT1	-0.731461	0.000847234	0.514505	0.0345905	0.645865	0.00509911	0.520242	0.0322887	-0.103555	0.692465	0.230705	0.372998	0.282113	0.272616	0.109672	0.675205	-0.382461	0.129746	-0.12714	0.626779	0.329727	0.1962	-0.172015	0.509149	-0.122808	0.638665	0.668531	0.00334758	-0.61239	0.00897025	-0.0303057	0.908079	0.579302	0.0148105
1	ENSGALG00000033378	AKTIP	0.330603	0.194942	-0.0958585	0.714384	-0.356274	0.160429	-0.112296	0.667848	-0.171979	0.509239	-0.0410267	0.875767	-0.274654	0.286036	-0.135602	0.603816	0.0385035	0.883357	0.423478	0.0902967	-0.351447	0.166578	-0.0257215	0.92194	-0.140826	0.58981	-0.370791	0.142868	0.448146	0.0712174	0.335413	0.188134	-0.109614	0.675369
1	ENSGALG00000016350	ARHGEF10	-0.441278	0.0762011	0.352692	0.164977	0.246784	0.33963	-0.0303453	0.90796	0.293122	0.253529	0.129124	0.621366	0.511298	0.0359302	0.56873	0.0172023	0.382269	0.129954	-0.331324	0.193912	-0.141274	0.588614	-0.438996	0.0779117	0.280661	0.275198	-0.0201316	0.938871	-0.492109	0.0447937	-0.00847568	0.974245	0.396107	0.115493
1	ENSGALG00000019325	novel gene	-0.581913	0.0142622	0.419366	0.0938027	0.488506	0.0466266	0.00309927	0.990581	0.269914	0.294767	-0.0709293	0.786765	0.239242	0.355062	0.501396	0.0403191	0.317654	0.21407	-0.18827	0.469287	0.167818	0.519692	-0.499819	0.0410538	-0.17628	0.49854	0.198317	0.445449	-0.656617	0.00419385	0.163689	0.530163	0.567273	0.0175541
1	ENSGALG00000041752	CD164L2	-0.559298	0.0195825	0.601744	0.0106013	0.180689	0.487682	0.326616	0.200708	0.116186	0.656994	0.653635	0.00443068	0.413414	0.0990494	0.651341	0.00462018	0.140208	0.591458	-0.198167	0.445799	-0.232146	0.369936	-0.355372	0.161566	-0.346681	0.172802	-0.0919197	0.725685	-0.250124	0.332922	0.216431	0.404082	0.502097	0.0399957
1	ENSGALG00000006092	novel gene	-0.357697	0.158646	0.360815	0.154786	0.0651257	0.803879	0.369921	0.143883	-0.126797	0.627717	0.30749	0.229904	-0.0468246	0.858366	0.243981	0.34532	-0.10337	0.692988	-0.20631	0.426936	0.285106	0.267343	0.25493	0.323404	-0.151785	0.560874	0.2151	0.407049	-0.092063	0.725273	0.042145	0.872406	0.522941	0.0312474
1	ENSGALG00000008840	ACSL5	-0.706114	0.00153542	0.439046	0.0778742	0.692128	0.00207904	0.400263	0.11138	0.304782	0.234246	0.18584	0.475146	0.19692	0.448725	0.351535	0.166465	-0.105377	0.687308	-0.244258	0.344756	0.508141	0.0372881	0.0422909	0.871968	-0.0880708	0.73678	0.611596	0.00908449	-0.637149	0.00594331	-0.23861	0.356373	0.725594	0.000977695
1	ENSGALG00000006520	MYH11	0.852248	1.40007e-05	-0.626088	0.00717309	-0.616667	0.00837433	-0.369627	0.144226	-0.311858	0.223011	-0.268448	0.297498	-0.17896	0.491926	-0.592452	0.0122099	-0.148852	0.568559	0.729786	0.000882916	-0.441545	0.076003	0.146548	0.574624	-0.0161089	0.95107	-0.466089	0.0593286	0.779027	0.000228389	0.192499	0.459177	-0.739689	0.000688825
1	ENSGALG00000009552	novel gene	0.456225	0.0656657	-0.310312	0.225436	-0.349848	0.168649	-0.362243	0.153041	0.0342265	0.896244	-0.304159	0.235252	-0.210388	0.417646	-0.155382	0.551514	0.16224	0.533859	-0.0305558	0.907324	-0.0532823	0.839058	0.328618	0.197798	0.059419	0.82079	-0.341807	0.179328	0.358055	0.1582	-0.157364	0.546385	-0.473155	0.0550766
1	ENSGALG00000040114	PTPRZ1	0.366328	0.14812	-0.412174	0.100169	-0.304575	0.234579	-0.197506	0.44735	-0.0102727	0.968787	-0.282445	0.272027	-0.29857	0.2444	-0.249677	0.333817	0.000405655	0.998767	0.363183	0.151899	-0.162659	0.532789	-0.0379193	0.885116	0.181488	0.485727	-0.128107	0.624139	0.250448	0.332276	-0.198479	0.445069	-0.239106	0.355344
1	ENSGALG00000012907	MC4R	-0.714912	0.0012578	0.708648	0.00145076	0.203053	0.43443	0.451152	0.0691131	0.168203	0.518723	0.383262	0.128877	0.213828	0.409896	0.529199	0.0289321	0.0337628	0.897643	-0.0873499	0.738864	0.163512	0.530614	-0.355997	0.160778	-0.329737	0.196185	0.163766	0.529968	-0.3797	0.132772	-0.00554096	0.983161	0.778892	0.000229344
1	ENSGALG00000010201	ABHD18	-0.406105	0.105776	0.446304	0.0725299	0.0246878	0.925069	0.160646	0.53794	0.190954	0.462858	0.563422	0.0185119	0.162002	0.534469	0.655034	0.0043183	0.338119	0.184372	-0.218085	0.40041	-0.30305	0.237049	-0.392203	0.119452	-0.180463	0.488236	-0.272173	0.290585	-0.18569	0.475507	0.613761	0.00877564	0.457842	0.0645943
1	ENSGALG00000011214	SERPINH1	0.75752	0.000428226	-0.489704	0.0460113	-0.544887	0.023707	-0.437387	0.0791351	-0.259322	0.314848	-0.360197	0.155546	-0.172446	0.508072	-0.543472	0.0241461	-0.0249242	0.924353	0.129394	0.620631	-0.287155	0.263768	0.276305	0.283031	0.108537	0.678397	-0.367164	0.147126	0.576852	0.0153398	-0.0733147	0.779757	-0.832861	3.32617e-05
1	ENSGALG00000042853	GGPS1	-0.388844	0.122934	0.20062	0.440073	0.229114	0.376396	0.424493	0.0894455	0.254793	0.323674	0.147702	0.571583	-0.0875309	0.738341	0.0194667	0.940886	-0.277445	0.280968	0.294509	0.251184	0.24936	0.33445	-0.136288	0.601968	-0.188265	0.469297	0.284056	0.269184	-0.182638	0.48292	-0.09002	0.731155	0.453452	0.0675343
1	ENSGALG00000030588	novel gene	0.888686	1.86915e-06	-0.604614	0.0101401	-0.626627	0.00710876	-0.583576	0.0139215	-0.194566	0.454276	-0.461246	0.0623806	-0.297722	0.245806	-0.475153	0.0539169	0.174816	0.502169	0.431306	0.0838835	-0.374251	0.138887	0.0760456	0.771754	0.00805694	0.975517	-0.581354	0.0143782	0.695753	0.00192497	0.193117	0.457709	-0.755041	0.000458544
1	ENSGALG00000003149	ITPR3	-0.410393	0.101792	0.383726	0.128375	0.091969	0.725543	0.155117	0.552201	-0.325488	0.202359	0.274771	0.285822	-0.00884691	0.973117	0.561011	0.019132	0.292266	0.254982	-0.497206	0.0422938	-0.0493818	0.850711	-0.329338	0.196759	0.206122	0.427364	-0.041284	0.874994	-0.281153	0.274321	-0.0993644	0.704372	0.317232	0.214713
1	ENSGALG00000037194	novel gene	-0.646895	0.00500609	0.580097	0.0146419	0.11646	0.656231	0.635169	0.00614993	0.112263	0.667942	0.637451	0.0059123	0.22559	0.383981	0.41658	0.096233	-0.203269	0.43393	-0.301802	0.239083	0.269855	0.294876	0.0887706	0.734759	-0.275619	0.284276	0.222678	0.390312	-0.208798	0.421256	-0.109941	0.674451	0.692093	0.0020806
1	ENSGALG00000000081	IL4I1	-0.825803	4.43837e-05	0.739415	0.000693663	0.573876	0.0160028	0.759658	0.000403435	0.172864	0.507029	0.564874	0.0181462	0.0100395	0.969495	0.245849	0.341523	-0.391464	0.120213	-0.0189128	0.942566	0.322142	0.207308	-0.0997486	0.703278	-0.481142	0.0505489	0.537556	0.0260487	-0.432831	0.0826742	0.154128	0.554769	0.801444	0.000109838
1	ENSGALG00000001382	CDK11A	-0.444266	0.0740024	0.350955	0.167214	0.288334	0.261724	0.4032	0.108537	-0.328524	0.197935	0.474572	0.0542521	0.0877447	0.737723	0.205603	0.428555	-0.209111	0.420544	-0.229623	0.375307	0.036629	0.889002	-0.219784	0.396659	-0.232963	0.368206	0.241059	0.351308	-0.259299	0.314893	0.145168	0.578271	0.259024	0.315424
1	ENSGALG00000009519	ARG2	-0.55241	0.0214774	0.332101	0.192804	0.342781	0.17801	0.374385	0.138734	-0.127264	0.626442	0.489561	0.0460842	0.0103691	0.968494	0.459913	0.0632405	-0.0337211	0.897768	-0.257896	0.317611	-0.0811881	0.756743	-0.259405	0.314688	-0.198658	0.444651	0.160805	0.537532	-0.365461	0.149155	0.094382	0.718614	0.495972	0.042889
1	ENSGALG00000033083	ATOH8	-0.326157	0.201378	0.214905	0.407485	0.323634	0.205092	0.172573	0.507755	0.365597	0.148992	0.215353	0.406484	0.471055	0.0563157	0.036252	0.890137	-0.129984	0.619024	-0.216507	0.403912	-0.113837	0.663541	-0.182922	0.482227	-0.0491158	0.851507	0.184967	0.47726	-0.355638	0.16123	0.0153983	0.953226	0.135228	0.604823
1	ENSGALG00000003430	PMS2	0.585382	0.0135589	-0.250791	0.331591	-0.42682	0.0875169	-0.158823	0.542624	-0.00839176	0.9745	0.0168323	0.948875	-0.308006	0.229083	-0.35924	0.156728	-0.0736532	0.778764	0.260961	0.311689	-0.160151	0.53921	0.415179	0.0974722	-0.274947	0.285501	-0.375429	0.137548	0.680671	0.00263371	0.241386	0.350636	-0.435042	0.0809427
1	ENSGALG00000011637	TCP1	0.543078	0.0242691	-0.421064	0.0923436	-0.3173	0.21461	-0.436898	0.0795094	-0.120536	0.644933	-0.257042	0.319273	-0.235395	0.363083	-0.124686	0.633502	0.26255	0.308644	-0.180208	0.488861	-0.0871672	0.739392	0.241667	0.350057	0.148309	0.569986	-0.386063	0.125871	0.353691	0.1637	-0.176768	0.497333	-0.621823	0.00769845
1	ENSGALG00000045538	novel gene	0.632803	0.0064044	-0.480005	0.0511757	-0.705989	0.0015397	-0.335484	0.188033	-0.304075	0.235388	-0.0753357	0.773832	-0.0679414	0.795565	-0.248712	0.33575	0.0828752	0.751835	0.0952413	0.716152	-0.323973	0.20459	0.15358	0.556195	-0.0173151	0.947411	-0.501803	0.0401309	0.583147	0.0140087	0.2333	0.367494	-0.552083	0.0215708
1	ENSGALG00000003570	ATIC	0.323335	0.205535	-0.20518	0.429528	-0.262588	0.308573	-0.335631	0.187828	-0.10002	0.702504	-0.430893	0.0842139	0.37008	0.143697	-0.377424	0.135303	-0.00385495	0.988285	0.313007	0.221219	-0.23945	0.354632	-0.27664	0.282424	0.103037	0.693933	-0.137532	0.598625	0.113399	0.664763	0.118222	0.651338	-0.339716	0.182176
1	ENSGALG00000039268	novel gene	0.873965	4.53892e-06	-0.519817	0.0324549	-0.728307	0.00091544	-0.432873	0.082641	-0.326052	0.201533	-0.254188	0.324864	-0.198849	0.444204	-0.442432	0.0753465	0.0319812	0.903019	0.31302	0.221199	-0.305724	0.23273	0.348719	0.170122	-0.102507	0.695436	-0.597488	0.0113157	0.853892	1.29382e-05	-0.0439825	0.866889	-0.752043	0.000497574
1	ENSGALG00000007331	SVIL	-0.335618	0.187846	0.264227	0.305451	0.194308	0.454885	0.166303	0.523523	0.39182	0.119846	0.248359	0.336458	0.209368	0.41996	0.0235044	0.928652	-0.0487309	0.852658	-0.267288	0.299672	-0.273577	0.288006	-0.412718	0.099677	-0.321353	0.208487	0.0648076	0.80482	-0.341338	0.179964	0.387271	0.124589	0.128546	0.622941
1	ENSGALG00000011491	DYNC1LI1	-0.510998	0.0360578	0.332594	0.192105	0.453991	0.067168	0.525051	0.0304512	-0.196323	0.45013	0.290728	0.257607	-0.192223	0.459832	0.00292769	0.991102	-0.362104	0.15321	-0.236244	0.361304	0.183362	0.481157	-0.115827	0.657994	-0.258699	0.316054	0.491322	0.045189	-0.335951	0.187381	-0.190067	0.464977	0.428446	0.0861871
1	ENSGALG00000034048	BCL11A	0.320821	0.209284	-0.247594	0.337996	-0.187221	0.471812	-0.271862	0.291159	-0.27617	0.283276	-0.163778	0.529937	-0.0102979	0.96871	-0.237728	0.358207	-0.0189869	0.942341	0.324052	0.204474	-0.45511	0.0664127	-0.183937	0.479758	-0.144487	0.580074	-0.203897	0.43248	0.1884	0.468973	0.437522	0.0790322	-0.297251	0.24659
1	ENSGALG00000043415	novel gene	0.486255	0.0478004	-0.108738	0.677832	-0.52087	0.032044	-0.187757	0.470521	-0.323435	0.205386	0.168329	0.518404	0.0958675	0.714359	-0.164722	0.527535	0.0224703	0.931784	0.120168	0.64595	-0.348129	0.170895	0.236267	0.361257	-0.152263	0.559626	-0.431383	0.0838221	0.583337	0.0139701	0.537025	0.0262252	-0.386578	0.125323
1	ENSGALG00000039001	FILIP1	0.721943	0.00106696	-0.515095	0.0343479	-0.711749	0.00135242	-0.665372	0.00355704	-0.17266	0.507539	-0.366175	0.148302	-0.103201	0.693469	-0.0634983	0.808694	0.428623	0.0860435	0.251388	0.330404	-0.498187	0.0418248	-0.0664906	0.799846	0.128136	0.624058	-0.753531	0.000477878	0.538577	0.0257126	0.213641	0.410316	-0.617774	0.00822542
1	ENSGALG00000011551	JCHAIN	0.961795	7.62707e-10	-0.718587	0.00115481	-0.665226	0.00356699	-0.581689	0.0143086	-0.211486	0.415163	-0.469662	0.0571491	-0.133207	0.610281	-0.596612	0.0114673	0.0196126	0.940444	0.490266	0.0457242	-0.358821	0.157248	0.249522	0.334125	0.000323838	0.999016	-0.529604	0.0287867	0.756799	0.000436872	0.0808616	0.757693	-0.851665	1.43942e-05
1	ENSGALG00000007027	SGSH	-0.299001	0.243685	0.123359	0.637148	0.307739	0.229507	0.230883	0.372619	0.434278	0.0815381	0.24157	0.350257	-0.268528	0.297349	0.225029	0.385196	0.00401697	0.987792	0.136066	0.602567	0.0864087	0.741587	-0.176944	0.496897	-0.304032	0.235457	0.125141	0.632253	-0.20306	0.434414	0.0851352	0.745276	0.32817	0.198447
1	ENSGALG00000027184	OLFML1	-0.778353	0.000233173	0.623689	0.00746496	0.684794	0.00242168	0.514457	0.03461	0.381064	0.131271	0.352228	0.165573	0.402058	0.109636	0.211119	0.415994	-0.283944	0.269382	-0.0102294	0.968918	0.251007	0.331162	-0.259476	0.314551	-0.451359	0.0689698	0.55045	0.0220419	-0.61769	0.0082366	0.146031	0.57599	0.668695	0.00333699
1	ENSGALG00000040258	FARSA	0.437467	0.079074	-0.304756	0.234288	-0.240623	0.352208	-0.0348978	0.894219	-0.326698	0.200587	-0.232803	0.368545	-0.326321	0.201139	-0.600963	0.0107297	-0.326215	0.201294	0.136981	0.600104	0.136348	0.601807	0.497806	0.0420067	0.00139523	0.99576	0.0768976	0.769261	0.430323	0.0846702	0.0855493	0.744076	-0.331915	0.19307
1	ENSGALG00000045786	novel gene	0.777769	0.000237383	-0.54739	0.0229463	-0.772486	0.000278452	-0.515967	0.0339921	0.0841966	0.747998	-0.292776	0.254116	0.0112612	0.965785	-0.318363	0.212992	0.188898	0.467778	0.284396	0.268587	-0.398592	0.113022	0.202914	0.43475	0.0678174	0.795931	-0.630288	0.0066841	0.650017	0.00473245	0.131306	0.615432	-0.617281	0.00829144
1	ENSGALG00000004345	OIT3	-0.313239	0.220859	0.36552	0.149084	0.356944	0.159588	0.350779	0.167441	-0.148795	0.568707	0.246912	0.339372	-0.0180127	0.945295	0.0723295	0.78265	-0.220172	0.395805	-0.171727	0.509871	0.393343	0.118286	0.258072	0.31727	-0.173059	0.506544	0.27194	0.291014	-0.106229	0.684903	-0.0231192	0.929819	0.251445	0.330291
1	ENSGALG00000010337	GPR149	-0.573245	0.0161463	0.443499	0.0745623	0.13938	0.593672	0.608046	0.00960956	0.208889	0.421049	0.519867	0.0324353	-0.0636781	0.808161	0.382529	0.129672	-0.193121	0.457699	-0.0482456	0.854111	0.299227	0.243313	0.16062	0.538008	-0.00169657	0.994844	0.284451	0.268491	-0.186441	0.473692	-0.150188	0.565054	0.694962	0.0019578
1	ENSGALG00000017378	CRTAC1	0.75755	0.000427873	-0.426449	0.0878227	-0.72457	0.00100209	-0.295572	0.249397	-0.38404	0.128038	-0.17313	0.506365	-0.0259397	0.92128	-0.491677	0.0450106	-0.147165	0.572998	0.210462	0.41748	-0.293374	0.253102	0.421344	0.0921042	-0.092046	0.725322	-0.45576	0.0659768	0.784123	0.000194824	-0.243924	0.345437	-0.725069	0.000990141
1	ENSGALG00000010533	ELAVL4	0.645182	0.00516153	-0.705425	0.00155911	-0.397951	0.113656	-0.429279	0.0855113	-0.256256	0.320808	-0.45328	0.0676515	-0.352863	0.164759	-0.434827	0.0811098	0.00792683	0.975912	0.0371424	0.887455	-0.198871	0.444151	0.261825	0.310032	0.221294	0.393339	-0.224683	0.385947	0.361365	0.154113	-0.282956	0.271124	-0.65792	0.00409361
1	ENSGALG00000004083	GRIA1	0.483281	0.049385	-0.258436	0.316563	-0.211819	0.414413	-0.0562012	0.830359	-0.436532	0.079791	-0.0548311	0.83444	-0.146786	0.573996	-0.359741	0.156109	-0.238117	0.357397	0.251579	0.330024	0.151001	0.562925	0.659299	0.00398969	0.0699934	0.789519	-0.0192362	0.941585	0.551347	0.0217821	-0.0492129	0.851216	-0.310305	0.225446
1	ENSGALG00000028253	ATXN1L	-0.493972	0.043867	0.432037	0.0833024	-0.0935025	0.721137	0.410639	0.101566	0.0921634	0.724985	0.485011	0.0484584	0.24353	0.346241	0.463271	0.061091	-0.0163168	0.950439	-0.12983	0.619444	-0.0410521	0.87569	-0.276788	0.282156	-0.161469	0.535832	-0.0482206	0.854186	-0.156338	0.549038	-0.269701	0.295163	0.471609	0.0559869
1	ENSGALG00000001573	P2RX1	0.925393	1.03723e-07	-0.856521	1.13819e-05	-0.491806	0.0449456	-0.691731	0.00209651	-0.12819	0.623911	-0.754397	0.000466707	-0.218778	0.398877	-0.629099	0.00681972	0.102251	0.696164	0.440795	0.0765606	-0.126834	0.627617	0.240041	0.353409	0.305081	0.233764	-0.330605	0.19494	0.518055	0.0331516	0.0443801	0.865696	-0.798392	0.000121983
1	ENSGALG00000007324	TP63	-0.822002	5.15752e-05	0.507757	0.037456	0.601926	0.0105716	0.451144	0.0691188	0.162075	0.534283	0.324383	0.203985	0.166769	0.522345	0.577867	0.0151187	-0.00243634	0.992596	-0.263439	0.306948	0.408435	0.103598	-0.200217	0.441011	-0.0287759	0.912702	0.499928	0.0410028	-0.684342	0.0024442	-0.195186	0.452809	0.800924	0.000111832
1	ENSGALG00000016906	SPRY2	0.696596	0.00189055	-0.471963	0.0557778	-0.543416	0.0241634	-0.456686	0.0653592	0.0383295	0.883881	-0.325925	0.201718	0.0844411	0.747289	-0.486598	0.0476204	0.0113469	0.965525	0.180566	0.487983	-0.217594	0.4015	0.279936	0.276492	-0.159972	0.539671	-0.384063	0.128012	0.523956	0.0308626	0.210756	0.416813	-0.661597	0.00382122
1	ENSGALG00000009029	TSPAN12	0.333328	0.191065	-0.242617	0.348109	-0.299909	0.242188	-0.221392	0.393125	-0.155782	0.550478	-0.291843	0.255702	0.0737743	0.778409	-0.317647	0.214081	-0.0715376	0.784977	0.457481	0.0648323	-0.285948	0.26587	-0.198656	0.444654	-0.0234193	0.92891	-0.132124	0.613212	0.224197	0.387003	-0.074805	0.775387	-0.302803	0.237451
1	ENSGALG00000040793	KDELR2	-0.478445	0.0520452	0.475039	0.0539822	0.0953651	0.715797	0.411979	0.100346	-0.333434	0.190916	0.415222	0.0974344	0.335054	0.188636	0.195876	0.451181	-0.215794	0.405499	-0.288167	0.262014	-0.0271435	0.917638	-0.243071	0.347179	-0.139715	0.592776	0.230554	0.37332	-0.257653	0.318084	-0.110939	0.67165	0.302828	0.23741
1	ENSGALG00000031425	PMP22	0.342847	0.177921	0.0481783	0.854312	-0.364055	0.150844	-0.0672641	0.797563	-0.37437	0.138751	-0.161887	0.534763	0.0649365	0.804438	-0.289631	0.259489	-0.176837	0.497162	0.333401	0.190962	0.144522	0.579982	0.261364	0.310914	-0.15403	0.555025	-0.164084	0.529158	0.5011	0.0404562	-0.308024	0.229054	-0.37313	0.140168
1	ENSGALG00000028191	GLCE	-0.561746	0.0189414	0.367991	0.146148	0.477359	0.052657	0.348123	0.170903	0.219961	0.39627	0.507184	0.037707	0.0958771	0.714331	0.446577	0.072334	-0.0430604	0.869657	-0.0468009	0.858437	-0.111185	0.670959	-0.291982	0.255465	-0.221257	0.393421	0.189729	0.465785	-0.419385	0.093786	0.17125	0.511065	0.409778	0.102357
1	ENSGALG00000034784	novel gene	0.409732	0.102399	-0.30024	0.241643	-0.211466	0.41521	-0.316095	0.216452	-0.303913	0.235649	-0.346869	0.172554	-0.142123	0.586352	-0.284128	0.269059	0.00581707	0.982322	0.178917	0.492032	-0.0357402	0.89168	0.104412	0.690038	-0.102105	0.696577	-0.210386	0.417651	0.29692	0.247141	0.0801302	0.759824	-0.428615	0.0860496
1	ENSGALG00000008844	SLC31A1	-0.372651	0.140718	0.315213	0.217807	0.39342	0.118208	0.189056	0.467399	0.0513232	0.844907	0.155009	0.552481	0.155332	0.551643	0.106857	0.683129	-0.139253	0.594013	-0.15706	0.54717	-0.012218	0.962879	-0.0425792	0.871102	0.0178126	0.945902	0.30144	0.239674	-0.36978	0.144047	0.0575549	0.82633	0.149805	0.566056
1	ENSGALG00000010158	KANK1	-0.6106	0.0092294	0.598461	0.0111491	0.337046	0.185857	0.307064	0.230584	0.166555	0.522887	0.349637	0.168923	0.253209	0.326794	0.499311	0.0412926	0.0692763	0.791631	-0.197844	0.446556	0.154709	0.553259	-0.322784	0.206352	-0.427646	0.0868396	0.176186	0.498773	-0.404173	0.107607	-0.115502	0.658897	0.510738	0.0361684
1	ENSGALG00000000643	ANKS3	-0.47777	0.0524252	0.0562888	0.830098	0.474799	0.0541207	0.0552725	0.833125	0.077152	0.768518	0.00529628	0.983905	0.0347613	0.894631	0.444371	0.0739265	0.268135	0.298083	-0.281044	0.274515	0.160884	0.53733	-0.377997	0.134662	0.404141	0.107638	0.279868	0.276613	-0.652445	0.00452814	0.200575	0.440177	0.512351	0.0354862
1	ENSGALG00000005974	COL6A1	-0.303868	0.235723	0.0102975	0.968711	0.322555	0.206694	-0.0516444	0.843948	0.155248	0.551862	-0.336728	0.1863	0.170315	0.513408	0.0644216	0.805961	0.0327221	0.900783	-0.317233	0.214711	0.261128	0.311369	-0.111802	0.669231	0.207017	0.425317	0.340613	0.180951	-0.522356	0.0314708	-0.472143	0.0556715	0.155894	0.550188
1	ENSGALG00000003005	CHRNB4	-0.607421	0.00970447	0.404733	0.107074	0.509971	0.0364964	0.665203	0.00356855	0.236446	0.360881	0.301044	0.240324	-0.108864	0.677477	-0.0310931	0.905701	-0.522169	0.0315424	0.256479	0.320372	0.349833	0.168669	0.00447938	0.986387	-0.317459	0.214367	0.597246	0.0113574	-0.33688	0.186088	-0.110511	0.67285	0.625252	0.00727371
1	ENSGALG00000031306	novel gene	0.804084	0.000100165	-0.557517	0.0200593	-0.553768	0.0210929	-0.661877	0.00380107	-0.0813771	0.756192	-0.492132	0.0447818	0.095005	0.716828	-0.419937	0.0933097	0.21085	0.4166	0.171315	0.510901	-0.276781	0.282168	0.108775	0.677726	0.0740931	0.777474	-0.492127	0.0447846	0.499071	0.0414058	0.070967	0.786654	-0.824147	4.74057e-05
1	ENSGALG00000017183	MMP13	0.686869	0.00232037	-0.345986	0.173723	-0.578433	0.0149967	-0.273365	0.288394	-0.512157	0.0355677	-0.276281	0.283075	-0.133058	0.610683	-0.555804	0.0205266	-0.156975	0.54739	0.236188	0.361421	-0.211103	0.416029	0.31144	0.223665	-0.0507085	0.846744	-0.357507	0.158884	0.691354	0.00211322	-0.00834222	0.974651	-0.647804	0.00492509
1	ENSGALG00000011447	GADL1	0.536952	0.0262494	-0.390153	0.121569	-0.501991	0.0400441	-0.340845	0.180634	0.091367	0.727276	-0.194642	0.454094	-0.0557465	0.831713	-0.342884	0.177871	0.0191327	0.941899	0.268951	0.29656	-0.43008	0.0848657	-0.000172068	0.999477	-0.289084	0.26043	-0.399042	0.112578	0.43705	0.0793929	0.104886	0.688696	-0.521481	0.0318074
1	ENSGALG00000008380	DGKZ	-0.835293	3.00224e-05	0.671907	0.00313496	0.586962	0.0132475	0.635177	0.00614913	0.0554191	0.832688	0.613473	0.00881621	0.218967	0.398461	0.490414	0.0456491	-0.159136	0.541818	-0.281289	0.274079	0.275869	0.283822	-0.193877	0.455905	-0.171471	0.51051	0.485812	0.0480341	-0.545776	0.0234348	0.0547501	0.834681	0.800919	0.000111849
1	ENSGALG00000016833	F7	-0.609562	0.00938254	0.474063	0.0545471	0.254603	0.324048	0.433166	0.0824101	-0.147186	0.572943	0.278944	0.27827	0.19976	0.442076	0.315299	0.217674	-0.169989	0.514227	-0.153622	0.556086	0.190429	0.46411	-0.1164	0.6564	-0.176257	0.498596	0.323736	0.204941	-0.366158	0.148323	-0.0721206	0.783263	0.628916	0.00684087
1	ENSGALG00000031812	TDRKH	-0.520889	0.0320366	0.243183	0.346949	0.357202	0.159265	0.504748	0.0387903	-0.146512	0.574721	0.440257	0.0769636	-0.109701	0.675123	0.292262	0.25499	-0.18732	0.471572	-0.46632	0.0591862	0.343485	0.177062	0.158394	0.543728	0.230607	0.373208	0.445985	0.0727589	-0.354054	0.163238	-0.236941	0.359849	0.440976	0.076426
1	ENSGALG00000034860	BCHE	0.919387	1.82109e-07	-0.774563	0.000261652	-0.478044	0.0522706	-0.720179	0.00111243	-0.263448	0.306932	-0.674122	0.00300149	-0.124256	0.634683	-0.579275	0.0148163	0.13452	0.606732	0.436131	0.0800993	-0.297819	0.245645	0.128691	0.622547	0.267597	0.299092	-0.406319	0.105574	0.52867	0.0291226	0.249585	0.334001	-0.831179	3.56703e-05
1	ENSGALG00000001956	OLFML3	0.598437	0.0111532	-0.667025	0.00344615	-0.32155	0.208193	-0.444068	0.0741468	0.038489	0.883401	-0.480956	0.0506511	-0.298195	0.24502	-0.452926	0.067893	0.0192676	0.94149	0.177836	0.494694	-0.183558	0.480679	0.0922059	0.724862	0.0122257	0.962856	-0.236257	0.361278	0.297959	0.245413	-0.199812	0.441954	-0.617844	0.00821607
1	ENSGALG00000045960	novel gene	0.761417	0.000383948	-0.687171	0.00230592	-0.611207	0.00914086	-0.593619	0.0119978	0.0836257	0.749656	-0.466966	0.0587884	-0.291239	0.256733	-0.214606	0.408152	0.341855	0.179263	0.127235	0.62652	-0.0939811	0.719764	0.328382	0.198141	0.291985	0.25546	-0.533474	0.0274281	0.528615	0.0291423	0.0277203	0.915894	-0.548728	0.0225473
1	ENSGALG00000002666	RAB11FIP3	-0.46028	0.0630032	0.352678	0.164995	0.0492012	0.851251	0.403286	0.108454	0.174834	0.502125	0.306635	0.23127	-0.145696	0.576876	0.412138	0.100201	-0.0104121	0.968363	0.0995602	0.703814	0.231529	0.371245	-0.0472529	0.857083	-0.270669	0.293365	0.0992844	0.7046	-0.133058	0.610684	-0.0793468	0.762108	0.719899	0.00111979
1	ENSGALG00000030908	ATP2B2	0.47413	0.0545082	-0.399585	0.112044	-0.431347	0.083851	0.01221	0.962904	-0.0779484	0.76619	0.102057	0.696715	-0.18292	0.482233	-0.38698	0.124897	-0.292575	0.254456	0.336722	0.186308	-0.158939	0.542326	0.441522	0.0760195	-0.117828	0.65243	-0.226318	0.382407	0.598095	0.0112115	0.0990762	0.705193	-0.303529	0.236272
1	ENSGALG00000043064	EXFABP	-0.788872	0.000167362	0.683604	0.00248137	0.747927	0.000555636	0.629934	0.0067243	0.0702383	0.788798	0.358644	0.157467	0.298313	0.244825	0.101196	0.69916	-0.420323	0.0929785	-0.37287	0.140466	0.521398	0.0318396	0.176402	0.498237	-0.116638	0.655738	0.765362	0.00034308	-0.601319	0.010671	0.0447933	0.864456	0.658623	0.00404034
1	ENSGALG00000008197	PGGT1B	0.554697	0.020833	-0.349867	0.168625	-0.0251939	0.923537	-0.309229	0.227144	-0.481799	0.0501889	-0.436913	0.0794982	-0.182327	0.483678	-0.649501	0.00477681	-0.177345	0.495907	0.110916	0.671715	0.0980533	0.708111	0.28901	0.260558	0.0420958	0.872554	0.0333036	0.899028	0.327043	0.200085	0.209431	0.419817	-0.623208	0.00752451
1	ENSGALG00000002383	CD72AG	0.961052	8.79216e-10	-0.771248	0.000288886	-0.560214	0.0193404	-0.665617	0.00354046	-0.292493	0.254595	-0.617817	0.00821957	-0.215839	0.405399	-0.579231	0.0148256	0.106629	0.683774	0.468198	0.0580347	-0.224841	0.385603	0.237386	0.35892	0.181536	0.485611	-0.442317	0.0754312	0.649797	0.00475135	0.155937	0.550076	-0.825995	4.40446e-05
1	ENSGALG00000016456	LPIN1	-0.806669	9.13992e-05	0.570706	0.0167336	0.570974	0.0166708	0.488484	0.0466379	0.37139	0.142174	0.357784	0.158538	0.048879	0.852215	0.432832	0.0826732	-0.0386331	0.882967	-0.152614	0.558711	0.249375	0.334421	-0.324436	0.203906	-0.143898	0.581635	0.421415	0.0920434	-0.631834	0.00651106	0.27441	0.286481	0.806191	9.29721e-05
1	ENSGALG00000001912	novel gene	0.477214	0.0527393	-0.152388	0.5593	-0.521748	0.0317043	-0.191276	0.462089	-0.299602	0.242694	0.0327124	0.900812	-0.0809964	0.757301	-0.0492339	0.851153	0.111207	0.670899	0.262208	0.309299	-0.0908524	0.728757	0.294677	0.250902	0.018089	0.945064	-0.397958	0.113648	0.597748	0.0112711	0.199503	0.442676	-0.292353	0.254833
1	ENSGALG00000005256	EPHA4	0.884338	2.45912e-06	-0.668497	0.00334977	-0.635964	0.00606628	-0.650606	0.00468229	-0.198084	0.445994	-0.363476	0.151544	-0.118313	0.651086	-0.3189	0.212179	0.267055	0.30011	0.137074	0.599855	-0.354347	0.162865	0.249809	0.333551	0.234813	0.364306	-0.601113	0.0107049	0.633085	0.00637366	0.169558	0.515309	-0.830524	3.66476e-05
1	ENSGALG00000028843	novel gene	-0.709482	0.00142376	0.565202	0.0180642	0.560762	0.019197	0.6108	0.00920013	0.163409	0.530876	0.371252	0.142334	0.105603	0.686669	0.214222	0.409013	-0.28669	0.264576	-0.0567728	0.828657	0.502498	0.0398115	-0.133498	0.609492	-0.259801	0.313923	0.535507	0.0267343	-0.457546	0.0647893	-0.119889	0.64672	0.634762	0.0061932
1	ENSGALG00000029369	PREB	-0.315642	0.217148	0.31552	0.217334	0.211866	0.414308	0.276084	0.283432	-0.246316	0.340577	0.0268502	0.918526	0.0548755	0.834308	0.0326345	0.901047	-0.193571	0.45663	-0.102115	0.69655	0.522446	0.0314362	0.192138	0.460035	0.224712	0.385884	0.424141	0.0897401	-0.220183	0.39578	-0.0720649	0.783427	0.258126	0.317164
1	ENSGALG00000005657	CRHR2	-0.737534	0.000727722	0.575759	0.0155809	0.532505	0.0277636	0.674611	0.00297263	0.183154	0.481663	0.464952	0.0600352	0.0806686	0.758255	0.184572	0.478216	-0.388631	0.123157	-0.314473	0.218947	0.493661	0.044021	0.0772646	0.768188	-0.347792	0.171338	0.561912	0.0188985	-0.439941	0.0772	-0.228989	0.376663	0.570792	0.0167135
1	ENSGALG00000014743	RNF180	0.401631	0.11005	0.043777	0.867506	-0.203755	0.432807	-0.163381	0.530948	-0.422093	0.0914671	0.0085413	0.974046	0.109247	0.6764	-0.3143	0.219215	-0.0680855	0.79514	-0.190099	0.4649	-0.0665652	0.799626	0.343364	0.177226	-0.185505	0.475955	-0.197329	0.447765	0.431737	0.0835406	0.19693	0.448702	-0.494062	0.0438228
1	ENSGALG00000011608	INF2	-0.617516	0.0082599	0.461603	0.062152	0.507479	0.0375775	0.222113	0.391547	0.2941	0.251875	0.254643	0.32397	0.408751	0.103305	0.583447	0.0139477	0.146392	0.575037	0.00505246	0.984646	0.0615257	0.814538	-0.280921	0.274734	-0.0290413	0.9119	0.212423	0.413052	-0.521453	0.0318183	0.0118298	0.964058	0.669484	0.00328639
1	ENSGALG00000032750	novel gene	0.859029	1.00479e-05	-0.525239	0.0303813	-0.746508	0.000576907	-0.401641	0.11004	-0.431377	0.0838269	-0.146185	0.575584	-0.309912	0.226066	-0.359284	0.156674	0.0517376	0.843669	0.304388	0.234882	-0.38631	0.125608	0.322137	0.207316	0.0118538	0.963986	-0.62613	0.00716799	0.855909	1.17293e-05	0.0183833	0.944171	-0.79133	0.000154472
1	ENSGALG00000043545	PNPT1	-0.490823	0.0454413	0.160814	0.537509	0.426904	0.087448	0.108995	0.677108	0.0948952	0.717143	0.0580949	0.824725	-0.106698	0.683577	0.487133	0.0473403	0.188982	0.467576	-0.407408	0.104554	0.199758	0.44208	-0.0802175	0.75957	0.155216	0.551945	0.252679	0.327843	-0.546009	0.0233638	-0.197613	0.447099	0.456551	0.0654487
1	ENSGALG00000005194	CD72	0.969754	1.3535e-10	-0.837501	2.73169e-05	-0.548081	0.0227396	-0.699743	0.00176638	-0.221789	0.392255	-0.659721	0.00395829	-0.19891	0.444059	-0.595083	0.0117361	0.117534	0.653247	0.49502	0.0433527	-0.273547	0.28806	0.186194	0.47429	0.244219	0.344836	-0.439891	0.0772378	0.608212	0.00958457	0.151873	0.560644	-0.848295	1.68618e-05
1	ENSGALG00000043487	novel gene	0.91565	2.53006e-07	-0.783015	0.000201748	-0.58752	0.0131391	-0.762074	0.00037687	-0.10203	0.696789	-0.725598	0.000977607	-0.137673	0.598248	-0.465718	0.0595585	0.280561	0.275377	0.272416	0.290137	-0.171799	0.50969	0.183493	0.480838	0.370302	0.143437	-0.46573	0.0595513	0.516436	0.0338021	-0.0238193	0.927698	-0.796586	0.00012969
1	ENSGALG00000005716	SBF2	0.309273	0.227074	-0.343877	0.176536	-0.287982	0.262333	-0.28327	0.270569	-0.0971598	0.710663	-0.154413	0.554029	-0.200009	0.441494	-0.0190839	0.942047	0.17885	0.492196	0.091523	0.726826	-0.342587	0.178272	0.0890578	0.73393	0.0924115	0.724271	-0.291076	0.257012	0.197584	0.447166	0.306039	0.232225	-0.122015	0.640851
1	ENSGALG00000029264	PI15	0.657598	0.00411824	-0.60365	0.0102932	-0.416882	0.0959675	-0.680445	0.00264577	-0.236269	0.361252	-0.493261	0.0442189	0.279989	0.276398	-0.300683	0.240915	0.228803	0.377061	-0.0951699	0.716356	-0.363202	0.151876	0.0877498	0.737708	0.376207	0.13667	-0.356709	0.159883	0.238504	0.356592	0.0281759	0.914516	-0.766814	0.000328977
1	ENSGALG00000002414	TSPAN14	-0.65894	0.00401655	0.506226	0.0381301	0.608442	0.00954983	0.435327	0.080721	0.110995	0.671494	0.355596	0.161284	0.0677504	0.796128	0.355776	0.161057	-0.132204	0.612998	0.159721	0.540314	0.146708	0.574204	-0.313112	0.221056	-0.373091	0.140213	0.352498	0.165226	-0.458693	0.0640358	0.28423	0.268879	0.683643	0.00247941
1	ENSGALG00000023760	CHIA	-0.721904	0.00106795	0.723963	0.00101677	0.443868	0.0742928	0.505354	0.0385186	0.128295	0.623627	0.402732	0.108987	0.346619	0.172885	0.393191	0.118442	-0.161547	0.535631	-0.142754	0.584675	0.316373	0.216025	-0.0777435	0.766789	-0.218108	0.400359	0.377257	0.13549	-0.414864	0.0977523	-0.0563358	0.829958	0.682341	0.00254605
1	ENSGALG00000017170	ALKBH8	0.691977	0.00208566	-0.680242	0.00265659	-0.365023	0.14968	-0.569191	0.017092	0.0659372	0.801481	-0.523101	0.0311864	-0.275872	0.283817	-0.375379	0.137605	0.235314	0.363254	0.337203	0.18564	-0.201493	0.438044	-0.0229667	0.93028	0.293792	0.252395	-0.33542	0.188123	0.327604	0.199269	0.193284	0.457312	-0.60365	0.0102931
1	ENSGALG00000030353	SOX1	-0.891774	1.52775e-06	0.78579	0.000184781	0.582736	0.0140928	0.654612	0.00435191	0.258431	0.316574	0.607145	0.00974675	0.131773	0.614164	0.460398	0.062927	-0.15323	0.557107	-0.313416	0.220585	0.222162	0.39144	-0.237564	0.358548	-0.364571	0.150223	0.4213	0.0921415	-0.560391	0.019294	0.219818	0.396585	0.808423	8.58279e-05
1	ENSGALG00000003833	CACNA1E	-0.584027	0.0138303	0.532006	0.0279374	0.294629	0.250982	0.559062	0.019645	-0.0835857	0.749772	0.386251	0.125671	-0.14588	0.57639	0.275281	0.284893	-0.208973	0.420856	-0.254917	0.323431	0.479192	0.0516273	0.231199	0.371947	-0.174282	0.503496	0.406071	0.105808	-0.262012	0.309674	0.0294553	0.910649	0.662476	0.00375837
1	ENSGALG00000035584	COL3A1	0.733717	0.000801074	-0.618238	0.00816356	-0.623767	0.00745532	-0.52032	0.0322583	0.0354691	0.892497	-0.29468	0.250897	-0.0136623	0.958495	-0.383852	0.12824	0.112604	0.666988	0.207711	0.423732	-0.551911	0.02162	0.0903335	0.730252	0.094334	0.718752	-0.551903	0.0216225	0.510792	0.0361453	0.137463	0.598812	-0.710897	0.00137887
1	ENSGALG00000032723	ANKRD13B	-0.676391	0.00286958	0.64119	0.00553892	0.316965	0.21512	0.548746	0.0225421	0.140978	0.589403	0.691417	0.00211041	0.19699	0.448561	0.593653	0.0119918	-0.0519867	0.842925	-0.434966	0.0810013	0.24008	0.353329	0.0664089	0.800088	-0.19111	0.462484	0.194819	0.453675	-0.307853	0.229327	-0.204185	0.431818	0.556414	0.0203593
1	ENSGALG00000011473	RPS6KA2	0.604984	0.0100817	-0.343866	0.176551	-0.389709	0.122031	-0.341366	0.179927	-0.0819588	0.7545	-0.335028	0.188672	-0.0762985	0.771014	-0.512932	0.0352429	-0.0815011	0.755832	0.236181	0.361437	-0.12474	0.633353	0.273192	0.288711	-0.326149	0.20139	-0.309256	0.227102	0.530154	0.0285908	0.137495	0.598725	-0.546048	0.0233519
1	ENSGALG00000014280	AICDA	0.873151	4.75178e-06	-0.526796	0.029805	-0.653374	0.00445196	-0.513228	0.0351193	-0.322882	0.206208	-0.354321	0.162899	-0.266887	0.300425	-0.501799	0.0401327	0.0860484	0.74263	0.0514311	0.844585	-0.270245	0.294151	0.382175	0.130057	-0.0168155	0.948926	-0.533079	0.0275643	0.738121	0.000716934	0.0637094	0.808069	-0.842052	2.23851e-05
1	ENSGALG00000011557	UHRF1BP1L	0.364632	0.150149	-0.108416	0.678737	-0.382165	0.130068	-0.309151	0.227268	-0.18885	0.467894	-0.151641	0.561252	-0.122689	0.638993	-0.110173	0.673798	0.199028	0.443784	0.111268	0.670728	-0.316796	0.215378	-0.310553	0.225057	-0.384095	0.127978	-0.441354	0.0761443	0.330708	0.194792	0.0580289	0.824921	-0.40147	0.110206
1	ENSGALG00000026518	RUNDC3A	-0.84995	1.5609e-05	0.709107	0.00143582	0.61488	0.00861939	0.694041	0.00199653	0.259669	0.314177	0.440043	0.0771234	0.119427	0.648	0.323689	0.20501	-0.297865	0.245569	-0.134413	0.607021	0.510095	0.0364432	-0.119148	0.648773	-0.333873	0.190296	0.587014	0.0132374	-0.524231	0.030759	-0.294976	0.250398	0.765966	0.000337152
1	ENSGALG00000041182	TBX1	-0.398824	0.112793	0.357604	0.158763	0.207615	0.42395	0.409857	0.102283	0.0504497	0.847518	0.305388	0.23327	0.0639037	0.807494	0.158232	0.544146	-0.179367	0.490925	0.337184	0.185667	0.22539	0.384413	-0.266579	0.301004	-0.119878	0.64675	0.24882	0.335533	-0.162521	0.533143	0.201196	0.438734	0.448836	0.0707301
1	ENSGALG00000040504	GGT5	0.864606	7.55027e-06	-0.720373	0.00110734	-0.537637	0.0260221	-0.658536	0.00404692	-0.224108	0.387196	-0.512238	0.0355337	-0.0205415	0.937628	-0.476236	0.0532958	0.178353	0.493421	0.305752	0.232685	-0.345019	0.17501	0.0209916	0.936264	0.26884	0.296767	-0.469709	0.0571208	0.517065	0.0335481	0.138443	0.596182	-0.857691	1.07422e-05
1	ENSGALG00000007319	BICDL1	-0.614655	0.0086506	0.585976	0.0134412	0.294139	0.251808	0.387217	0.124646	0.318866	0.21223	0.509321	0.0367762	0.0970204	0.711061	0.54702	0.0230577	0.11061	0.672571	-0.166832	0.522184	-0.167972	0.519305	-0.436472	0.0798367	-0.271159	0.292458	0.0534962	0.83842	-0.349436	0.169186	-0.0444296	0.865547	0.593538	0.0120125
1	ENSGALG00000027925	HOXA3	-0.327342	0.19965	0.359146	0.156845	-0.112663	0.666821	0.290536	0.257936	0.275104	0.285215	0.344547	0.175639	-0.332262	0.192576	0.4503	0.0697048	0.186176	0.474333	0.0727841	0.781315	0.00623158	0.981063	-0.218162	0.40024	-0.332769	0.191857	-0.174698	0.502463	0.0131013	0.960198	0.136768	0.600677	0.576926	0.0153237
1	ENSGALG00000002908	TRAIP	-0.597708	0.0112779	0.329972	0.195847	0.590555	0.012561	0.433991	0.0817623	0.174512	0.502924	0.139732	0.59273	0.190841	0.463126	0.0233144	0.929227	-0.343971	0.17641	-0.17384	0.504596	0.238185	0.357256	-0.196007	0.450874	-0.161719	0.535193	0.574001	0.0159745	-0.545893	0.0233991	-0.454973	0.0665049	0.394179	0.117437
1	ENSGALG00000039468	SCHIP1	0.553169	0.0212619	-0.307206	0.230357	-0.449965	0.0699384	-0.0338226	0.897462	-0.444977	0.0734864	-0.0528439	0.840366	-0.418731	0.0943526	-0.591928	0.0123061	-0.353393	0.16408	0.271014	0.292725	-0.191251	0.462148	0.314196	0.219376	-0.355912	0.160884	-0.246801	0.339597	0.67755	0.00280409	0.09362	0.7208	-0.549063	0.0224484
1	ENSGALG00000002639	TRPC1	0.348752	0.170079	-0.323434	0.205388	-0.0160458	0.951262	-0.307862	0.229312	-0.143244	0.583372	-0.245074	0.343096	0.200215	0.441016	-0.198444	0.445151	-0.033763	0.897642	0.29149	0.256303	-0.162577	0.533	0.252369	0.328457	0.244913	0.343424	-0.00731634	0.977767	0.142623	0.585022	0.0738137	0.778293	-0.295016	0.250331
1	ENSGALG00000038896	novel gene	0.696435	0.00189709	-0.512634	0.0353673	-0.294064	0.251935	-0.529599	0.0287886	0.11554	0.658791	-0.401207	0.110461	-0.0628063	0.810743	-0.341202	0.180149	0.189158	0.467154	0.261634	0.310397	-0.185204	0.476685	0.284912	0.267683	0.199774	0.442044	-0.366953	0.147376	0.441361	0.0761391	0.146865	0.573788	-0.591717	0.012345
1	ENSGALG00000002893	STC2	0.3558	0.161026	-0.327519	0.199393	-0.306242	0.231899	-0.117034	0.654635	0.00776593	0.976401	-0.310484	0.225165	-0.271228	0.29233	-0.324996	0.203082	-0.120334	0.645491	0.217844	0.400944	0.0258732	0.921481	0.27245	0.290075	-0.131451	0.615039	-0.135272	0.604704	0.353613	0.163799	-0.534008	0.0272444	-0.235786	0.362263
1	ENSGALG00000008297	SEMA4B	-0.632337	0.00645554	0.501619	0.0402157	0.324426	0.203921	0.488272	0.0467478	0.31969	0.210985	0.602067	0.0105486	0.599197	0.0110244	0.266016	0.302065	-0.269564	0.295418	-0.0982679	0.707499	-0.18255	0.483134	-0.272401	0.290166	-0.330244	0.195457	0.268746	0.296942	-0.41506	0.0975786	0.148965	0.568261	0.491655	0.0450217
1	ENSGALG00000008666	CTLA4	-0.930785	6.00387e-08	0.627129	0.00704932	0.77347	0.000270379	0.559144	0.0196232	0.275763	0.284015	0.297374	0.246385	0.225073	0.385101	0.415616	0.097085	-0.161922	0.534673	-0.204758	0.430497	0.407532	0.104438	-0.245344	0.342547	-0.0478925	0.855168	0.666061	0.00351051	-0.791521	0.000153508	-0.0860614	0.742593	0.871784	5.12826e-06
1	ENSGALG00000024272	S100A9	-0.723529	0.00102739	0.747841	0.000556909	0.64364	0.00530476	0.716578	0.00121022	-0.00134177	0.995922	0.409647	0.102477	0.33003	0.195764	0.00235415	0.992845	-0.56018	0.0193494	-0.073242	0.779971	0.494613	0.043552	0.106918	0.682957	-0.438528	0.0782663	0.702316	0.00166988	-0.390898	0.120797	-0.144028	0.581292	0.624678	0.00734347
1	ENSGALG00000000280	EFNA5	0.315605	0.217204	-0.159207	0.541635	0.103529	0.692537	-0.139973	0.592088	-0.471853	0.0558425	-0.329722	0.196206	-0.220829	0.39436	-0.45952	0.0634958	-0.227777	0.379263	0.26052	0.312538	0.131489	0.614934	0.229432	0.375716	-0.266952	0.300303	0.149847	0.565946	0.224381	0.386602	0.0865613	0.741145	-0.274491	0.286333
1	ENSGALG00000037975	CA3B	-0.841845	2.25917e-05	0.588335	0.0129818	0.719175	0.00113903	0.587267	0.0131883	0.189046	0.467423	0.284028	0.269234	0.201001	0.439187	0.245787	0.341649	-0.268123	0.298106	-0.143774	0.581966	0.427144	0.0872507	-0.248891	0.335391	-0.0821146	0.754047	0.685549	0.0023844	-0.68831	0.00225206	-0.0826022	0.752629	0.783695	0.000197472
1	ENSGALG00000005290	TRMT13	-0.786682	0.000179589	0.485981	0.0479451	0.765647	0.00034027	0.464048	0.0606014	0.188717	0.468214	0.226186	0.382691	0.368341	0.145735	0.17125	0.511064	-0.272294	0.290362	-0.206879	0.425632	0.214105	0.409276	-0.305169	0.233622	-0.0661753	0.800778	0.686086	0.00235817	-0.769599	0.000303293	-0.00896984	0.972744	0.620409	0.00787932
1	ENSGALG00000008747	ITGA8	0.88849	1.89289e-06	-0.792991	0.000146246	-0.515818	0.0340529	-0.6539	0.00440925	-0.220952	0.39409	-0.513494	0.0350084	-0.19963	0.442379	-0.492105	0.0447955	0.161037	0.536939	0.0836634	0.749546	-0.256957	0.319438	0.29957	0.242746	0.338391	0.183997	-0.419399	0.0937744	0.521786	0.0316898	0.0943237	0.718781	-0.886048	2.2106e-06
1	ENSGALG00000008838	FKBP15	-0.433934	0.0818068	0.437656	0.0789297	0.411323	0.100942	0.340607	0.180959	-0.0358157	0.891452	0.359664	0.156204	-0.106702	0.683567	0.297592	0.246023	-0.100221	0.701933	-0.053064	0.83971	0.0207038	0.937136	-0.0560333	0.830859	-0.286513	0.264885	0.211515	0.415099	-0.225904	0.383301	-0.0473976	0.85665	0.33024	0.195462
1	ENSGALG00000037015	DACH1	0.390808	0.120891	-0.161593	0.535515	-0.324365	0.204011	-0.220803	0.394417	0.0354138	0.892664	0.0861762	0.74226	0.366609	0.147786	-0.210268	0.417918	-0.0479962	0.854857	0.462088	0.0618421	-0.670721	0.00320836	-0.265751	0.302565	-0.329622	0.196351	-0.446155	0.0726371	0.399144	0.112478	0.214661	0.40803	-0.465256	0.0598458
1	ENSGALG00000016955	VWA8	-0.512869	0.0352692	0.588712	0.0129096	0.333974	0.190154	0.499857	0.041036	-0.0853021	0.744792	0.629088	0.00682098	0.0624457	0.811811	0.28469	0.268072	-0.181764	0.485054	-0.394412	0.1172	0.114053	0.662938	0.0721079	0.783301	-0.339902	0.181922	0.188325	0.469154	-0.18856	0.468589	0.269759	0.295055	0.403016	0.108714
1	ENSGALG00000034873	novel gene	-0.858214	1.04659e-05	0.720692	0.00109904	0.523011	0.0312205	0.593262	0.0120625	0.197682	0.446936	0.42998	0.0849459	0.187983	0.469976	0.424967	0.0890501	-0.156387	0.548911	-0.105355	0.687372	0.272341	0.290277	-0.302916	0.237267	-0.172258	0.508541	0.461487	0.0622258	-0.578731	0.0149325	0.0847565	0.746374	0.823781	4.80953e-05
1	ENSGALG00000012265	MICALL1	-0.453547	0.0674694	0.496442	0.0426617	0.0943069	0.718829	0.495888	0.0429298	0.179445	0.490735	0.45657	0.0654365	0.0479839	0.854894	0.116786	0.655324	-0.274114	0.287021	0.125628	0.63092	-0.119174	0.648701	-0.337475	0.185264	-0.493875	0.043915	0.0588569	0.82246	-0.0980113	0.708231	-0.0119977	0.963548	0.314883	0.218315
1	ENSGALG00000033229	novel gene	0.599302	0.0110066	-0.416462	0.0963376	-0.599576	0.0109605	-0.202362	0.436028	-0.289535	0.259654	-0.0313191	0.905018	-0.462792	0.0613942	-0.151498	0.561624	0.0675244	0.796795	0.228656	0.377377	-0.249244	0.334683	0.321475	0.208304	0.127349	0.62621	-0.519864	0.0324367	0.694837	0.00196298	-0.0883728	0.735908	-0.48287	0.0496069
1	ENSGALG00000007439	PRELID3B	-0.383228	0.128914	0.24004	0.353411	0.071528	0.785005	0.342914	0.177831	-0.042438	0.871526	0.316557	0.215745	-0.258234	0.316955	0.170189	0.513724	-0.0557918	0.831578	-0.311359	0.223792	-0.0509223	0.846105	-0.363449	0.151576	-0.197301	0.447831	0.105438	0.687137	-0.236715	0.36032	-0.0338716	0.897314	0.23716	0.35939
1	ENSGALG00000042744	RGS2	0.359473	0.15644	-0.295629	0.249301	-0.105393	0.687263	-0.409067	0.103012	0.0382468	0.884129	-0.321558	0.208181	0.0332397	0.899221	-0.281727	0.2733	0.151109	0.562643	0.287356	0.263418	-0.43179	0.0834982	-0.279102	0.277985	-0.0404754	0.877424	-0.23849	0.356623	0.0960695	0.71378	0.714818	0.00126054	-0.285393	0.26684
1	ENSGALG00000006780	ARL6IP1	0.300459	0.241284	-0.159836	0.54002	-0.31763	0.214107	0.0970858	0.710874	-0.344309	0.175958	0.160371	0.538647	-0.118073	0.651753	-0.413602	0.0988812	-0.32402	0.204522	0.40947	0.10264	-0.399742	0.111891	-0.111159	0.671033	-0.260917	0.311774	-0.147365	0.57247	0.414658	0.0979366	0.330566	0.194996	-0.30066	0.240953
1	ENSGALG00000026572	RGS5	0.822754	5.00787e-05	-0.757055	0.000433787	-0.638366	0.00581914	-0.601731	0.0106034	-0.0779018	0.766327	-0.487547	0.0471241	-0.000696145	0.997884	-0.49788	0.041971	0.0894743	0.732729	0.23166	0.370967	-0.393108	0.118526	0.204691	0.430652	0.183488	0.48085	-0.458314	0.064284	0.518242	0.0330775	0.110571	0.672681	-0.749987	0.000525917
1	ENSGALG00000040959	GRP	0.92338	1.25895e-07	-0.8147	6.81671e-05	-0.46592	0.0594336	-0.585037	0.0136275	-0.415328	0.0973404	-0.570276	0.0168347	-0.270471	0.293732	-0.594197	0.011894	0.01358	0.958745	0.437611	0.0789636	-0.191146	0.462398	0.3048	0.234216	0.307138	0.230466	-0.315761	0.216964	0.607814	0.0096447	0.0323107	0.902025	-0.816405	6.39393e-05
1	ENSGALG00000016261	CYBB	0.612042	0.00902017	-0.392367	0.119284	-0.538392	0.0257732	-0.604117	0.0102187	-0.372066	0.141392	-0.449645	0.0701622	0.255722	0.321852	-0.260445	0.312682	0.219846	0.396521	0.285404	0.266821	-0.466223	0.0592458	-0.189854	0.465487	0.0734189	0.779452	-0.46516	0.0599056	0.362054	0.153271	0.223784	0.387901	-0.60071	0.0107714
1	ENSGALG00000026231	ARID3A	-0.45072	0.0694129	0.331879	0.19312	0.242109	0.34915	0.242775	0.347785	-0.057344	0.826958	0.324887	0.203243	0.302027	0.238716	0.408465	0.10357	0.0345738	0.895196	-0.367406	0.146839	0.0972039	0.710537	-0.190671	0.463533	-0.157984	0.544785	0.168646	0.517605	-0.339181	0.182911	-0.321294	0.208575	0.342141	0.178875
1	ENSGALG00000006031	BRDT	-0.866718	6.75367e-06	0.760658	0.000392261	0.592499	0.0122013	0.592896	0.012129	0.274047	0.287144	0.412999	0.0994231	0.20882	0.421206	0.401011	0.110652	-0.176907	0.496989	-0.0532479	0.839161	0.327453	0.199488	-0.296734	0.247452	-0.354749	0.162354	0.484498	0.0487318	-0.580697	0.0145156	0.061141	0.815679	0.827382	4.16556e-05
1	ENSGALG00000028895	novel gene	-0.925101	1.06719e-07	0.698173	0.00182746	0.720833	0.00109539	0.669517	0.00328432	0.201541	0.437932	0.392029	0.119631	0.296513	0.247822	0.315438	0.217461	-0.300081	0.241905	-0.372142	0.141304	0.558277	0.0198548	-0.02714	0.917649	-0.075888	0.772215	0.739417	0.000693631	-0.711763	0.00135198	-0.182611	0.482986	0.810236	8.03716e-05
1	ENSGALG00000035194	ARHGAP25	-0.605326	0.0100281	0.532329	0.0278249	0.552857	0.0213504	0.416466	0.0963337	0.410785	0.101433	0.352036	0.16582	-0.0146636	0.955456	0.225948	0.383206	-0.128163	0.623986	-0.421275	0.0921629	0.199464	0.442767	0.0772263	0.7683	-0.25697	0.319413	0.377027	0.135748	-0.45673	0.0653296	0.0903897	0.73009	0.493993	0.0438569
1	ENSGALG00000012890	DGKI	-0.974391	3.93816e-11	0.765029	0.000346385	0.665267	0.0035642	0.573234	0.0161488	0.245885	0.341451	0.477661	0.0524865	0.275292	0.284872	0.612449	0.0089618	-0.0397171	0.879705	-0.346118	0.173548	0.259306	0.314879	-0.332442	0.192321	-0.151471	0.561696	0.479664	0.0513648	-0.735006	0.00077565	-0.100474	0.701214	0.880863	3.0386e-06
1	ENSGALG00000043532	SBSPON	0.946583	9.01008e-09	-0.838889	2.57246e-05	-0.526131	0.03005	-0.548933	0.0224867	-0.281802	0.273168	-0.620637	0.00784995	-0.341555	0.17967	-0.695458	0.00193715	-0.0470431	0.857712	0.515624	0.0341318	-0.138995	0.594704	0.335897	0.187457	0.279898	0.276559	-0.306102	0.232123	0.654656	0.00434839	-0.00241833	0.99265	-0.804136	9.99845e-05
1	ENSGALG00000041528	LMF2	-0.76299	0.000367189	0.532611	0.0277268	0.568278	0.0173107	0.613512	0.00881071	0.416657	0.096166	0.3511	0.167026	0.221905	0.392002	0.107743	0.680631	-0.401577	0.110102	-0.171001	0.511687	0.289445	0.259808	-0.0875971	0.738149	-0.370848	0.142802	0.600519	0.0108031	-0.559202	0.0196078	-0.162551	0.533067	0.660779	0.00388049
1	ENSGALG00000004448	BRINP2	0.823235	4.9141e-05	-0.442997	0.0749309	-0.771787	0.000284299	-0.350649	0.16761	-0.378298	0.134327	-0.102198	0.696315	-0.350572	0.167709	-0.340033	0.181742	0.052964	0.840008	0.335972	0.187352	-0.352299	0.165481	0.265872	0.302337	-0.179298	0.491096	-0.671053	0.00318765	0.902729	7.09012e-07	0.0692268	0.791776	-0.721046	0.00108989
1	ENSGALG00000006099	ZFPM1	-0.49175	0.0449739	0.41023	0.101941	0.220955	0.394083	0.378421	0.134191	0.0500075	0.84884	0.308867	0.227717	-0.230817	0.372759	0.304098	0.235351	0.0142559	0.956693	-0.35641	0.160258	0.120931	0.64384	-0.278024	0.279923	-0.201551	0.437908	0.198568	0.444861	-0.299786	0.24239	-0.216819	0.403219	0.471109	0.0562836
1	ENSGALG00000003876	TIMD4	0.549914	0.0221983	-0.610412	0.00925698	-0.200145	0.441179	-0.328165	0.198455	-0.304047	0.235433	-0.448013	0.0713113	-0.170944	0.51183	-0.609579	0.00937993	-0.15314	0.557341	0.314243	0.219304	-0.224043	0.387336	0.0158849	0.95175	0.290264	0.258402	-0.0692275	0.791774	0.251085	0.331007	0.215514	0.406125	-0.573352	0.0161219
1	ENSGALG00000037660	novel gene	-0.624908	0.00731541	0.587259	0.0131897	0.102437	0.695635	0.635556	0.00610915	0.227019	0.380894	0.631024	0.00660126	0.141523	0.58795	0.388733	0.12305	-0.191124	0.462451	-0.374375	0.138746	0.220457	0.395177	0.0945151	0.718232	-0.199577	0.442503	0.185869	0.475075	-0.187759	0.470514	-0.277391	0.281066	0.583409	0.0139554
1	ENSGALG00000009830	MGAT4D	0.882567	2.74132e-06	-0.614355	0.00869234	-0.716124	0.00122304	-0.618001	0.00819503	-0.197201	0.448065	-0.47329	0.0549979	-0.128208	0.623864	-0.355377	0.161561	0.23851	0.356581	0.336262	0.186948	-0.225552	0.384062	0.293217	0.253367	0.149277	0.567441	-0.583144	0.0140093	0.704216	0.00160144	0.132083	0.613324	-0.659468	0.00397711
1	ENSGALG00000003165	CCDC6	0.387664	0.124174	-0.285436	0.266765	-0.0196863	0.940221	-0.391878	0.119787	0.333135	0.191338	-0.461773	0.0620429	0.0250267	0.924043	-0.462001	0.0618974	0.0301807	0.908457	0.302194	0.238443	-0.12388	0.635716	-0.075104	0.774511	-0.0414519	0.874489	-0.0976004	0.709404	0.0840522	0.748417	0.331611	0.193502	-0.468527	0.057835
1	ENSGALG00000032602	novel gene	0.546484	0.0232196	-0.181224	0.486374	-0.413727	0.0987692	-0.325511	0.202326	-0.406083	0.105796	-0.215006	0.407259	0.0202514	0.938507	-0.180585	0.487938	0.0936857	0.720612	0.250787	0.3316	-0.0309214	0.906219	0.354896	0.162168	0.207105	0.425116	-0.300161	0.241774	0.529648	0.0287711	0.00991088	0.969886	-0.451031	0.0691966
1	ENSGALG00000016222	NDP	0.687467	0.00229185	-0.362123	0.153187	-0.450763	0.0693831	-0.379553	0.132935	-0.34332	0.177285	-0.188809	0.467991	-0.365995	0.148517	-0.314031	0.219631	0.135029	0.60536	0.0367654	0.888591	-0.288002	0.262299	0.277491	0.280884	0.0080062	0.975671	-0.450153	0.0698071	0.614416	0.00868381	0.122317	0.640018	-0.619042	0.00805728
1	ENSGALG00000002375	NOTCH1	-0.630298	0.00668296	0.445521	0.0730929	0.562872	0.0186519	0.514535	0.0345779	-0.0615932	0.814338	0.198314	0.445454	0.224896	0.385483	0.138299	0.596568	-0.331177	0.194121	-0.194616	0.454155	0.616962	0.00833441	0.123137	0.637761	0.231016	0.372337	0.673812	0.00301987	-0.497412	0.0421951	-0.3337	0.19054	0.50963	0.0366428
1	ENSGALG00000014862	HMGCS1	-0.747323	0.000564608	0.630333	0.006679	0.475831	0.0535272	0.758668	0.000414767	-0.0283846	0.913885	0.60247	0.0104831	0.0346926	0.894838	0.11918	0.648683	-0.478273	0.0521418	-0.288972	0.260624	0.272354	0.290252	-0.0374209	0.886616	-0.34936	0.169285	0.574131	0.0159451	-0.415165	0.0974854	0.0254435	0.922782	0.573011	0.0161997
1	ENSGALG00000003045	E2F1	-0.72413	0.00101272	0.50164	0.0402061	0.641924	0.0054679	0.618964	0.00806764	0.128435	0.623244	0.346434	0.17313	0.0233169	0.92922	0.241898	0.349583	-0.278236	0.279542	-0.162299	0.533709	0.578903	0.0148957	0.0343602	0.895841	-0.082689	0.752377	0.66675	0.00346445	-0.506797	0.0378778	-0.15466	0.553387	0.789008	0.000166624
1	ENSGALG00000001571	MYO1F	0.382525	0.129677	-0.220863	0.394286	-0.00220986	0.993284	-0.174961	0.501809	0.116778	0.655348	-0.0639274	0.807423	0.159596	0.540636	-0.579783	0.0147083	-0.26002	0.313501	0.130094	0.618724	-0.325113	0.20291	0.168256	0.518588	-0.155263	0.551822	-0.0412058	0.875229	0.207967	0.423148	0.563885	0.0183945	-0.528861	0.0290534
1	ENSGALG00000032361	STXBP5L	-0.501416	0.0403096	0.404122	0.107655	0.453803	0.0672953	0.235412	0.363048	0.358049	0.158207	0.325959	0.201668	0.311882	0.222974	0.310574	0.225024	-0.00944766	0.971293	0.109787	0.674884	-0.227464	0.379937	-0.357343	0.159089	-0.142577	0.585146	0.192477	0.459229	-0.436175	0.0800659	0.432003	0.083329	0.475592	0.0536643
1	ENSGALG00000034756	novel gene	0.88216	2.80996e-06	-0.554173	0.0209792	-0.743566	0.000623184	-0.682784	0.00252322	-0.211412	0.415333	-0.349712	0.168826	-0.000281698	0.999144	-0.229433	0.375712	0.332692	0.191965	0.264578	0.304785	-0.521884	0.0316521	0.0889317	0.734294	0.0737234	0.778558	-0.770003	0.000299704	0.710847	0.00138041	0.088719	0.734908	-0.809523	8.24818e-05
1	ENSGALG00000029017	ZNRF1	0.346745	0.172719	-0.355407	0.161522	-0.342835	0.177937	-0.0513548	0.844813	-0.231502	0.371303	0.0587	0.822926	-0.417771	0.0951889	-0.151275	0.562208	-0.035323	0.892937	-0.111679	0.669577	-0.18821	0.46943	0.281319	0.274025	0.343568	0.176952	-0.206663	0.426126	0.34439	0.17585	-0.137114	0.599748	-0.410332	0.101848
1	ENSGALG00000010163	LGR5	0.888599	1.87963e-06	-0.744253	0.000612105	-0.753229	0.000481819	-0.688943	0.00222261	-0.293138	0.253501	-0.472725	0.0553288	-0.251018	0.33114	-0.205355	0.429125	0.367574	0.146641	0.403414	0.108332	-0.414045	0.0984835	0.0336249	0.898059	0.272285	0.290379	-0.692281	0.00207237	0.657451	0.0041295	0.0444356	0.865529	-0.704657	0.00158591
1	ENSGALG00000006982	EEF2K	0.517834	0.0332399	-0.283132	0.270813	-0.433333	0.0822782	-0.365734	0.148829	-0.22102	0.393941	-0.346795	0.172652	0.310745	0.224755	-0.33413	0.189934	0.0196096	0.940453	0.382048	0.130196	-0.124153	0.634967	0.0696059	0.79066	0.281068	0.274473	-0.258297	0.316833	0.378529	0.13407	0.0418237	0.873372	-0.475282	0.0538425
1	ENSGALG00000008298	LRRC17	0.765224	0.000344444	-0.50485	0.0387443	-0.560377	0.0192978	-0.447226	0.071871	-0.223699	0.388086	-0.185771	0.475312	0.211707	0.414666	-0.465149	0.0599121	-0.0444788	0.8654	0.274605	0.286125	-0.42809	0.0864766	0.267359	0.299538	-0.0775065	0.767481	-0.449432	0.0703116	0.628395	0.0069011	0.242318	0.348721	-0.736222	0.000752274
1	ENSGALG00000008072	CHRDL1	0.447604	0.071602	-0.339124	0.182989	-0.25741	0.318558	-0.479642	0.0513772	-0.0300413	0.908878	-0.254071	0.325093	0.547226	0.0229956	-0.256236	0.320847	0.0774824	0.767552	0.230996	0.372379	-0.516016	0.0339725	-0.209935	0.418673	0.0556481	0.832006	-0.348121	0.170906	0.181832	0.484887	0.171789	0.509716	-0.613368	0.00883108
1	ENSGALG00000009520	2018-03-01	-0.45383	0.0672771	0.38805	0.123768	0.335788	0.187609	0.395092	0.116514	0.403988	0.107784	0.423279	0.0904635	-0.0317786	0.903631	0.201186	0.438757	-0.148177	0.570333	0.205196	0.42949	-0.00936331	0.971549	-0.24086	0.351719	-0.4998	0.0410627	0.144208	0.580815	-0.230715	0.372976	0.382189	0.130042	0.42259	0.0910455
1	ENSGALG00000016820	GAS6	-0.578478	0.0149869	0.523102	0.0311859	0.387124	0.124745	0.574347	0.0158965	-0.0140321	0.957372	0.387894	0.123932	0.00997503	0.969691	0.169011	0.516687	-0.376258	0.136613	0.249714	0.333741	0.0920616	0.725277	-0.130589	0.61738	-0.392178	0.119478	0.370064	0.143715	-0.240197	0.353087	-0.133534	0.609396	0.560608	0.0192373
1	ENSGALG00000002606	CLSTN1	0.393419	0.11821	-0.298094	0.245188	-0.359621	0.156258	-0.130137	0.618607	-0.245525	0.34218	-0.0319399	0.903144	-0.232629	0.368914	-0.266317	0.301498	-0.0923909	0.72433	-0.234079	0.36585	-0.279314	0.277606	0.367153	0.147139	0.154063	0.554938	-0.21633	0.404307	0.368964	0.145002	-0.248109	0.33696	-0.477	0.0528606
1	ENSGALG00000034721	novel gene	0.63797	0.00585929	-0.406983	0.104952	-0.503706	0.0392607	-0.286766	0.264444	-0.533196	0.0275241	-0.2007	0.439886	-0.302256	0.238341	-0.479634	0.0513816	-0.0735175	0.779162	0.213953	0.409616	-0.43825	0.0784772	0.0354521	0.892548	-0.104195	0.690652	-0.376239	0.136634	0.587083	0.0132239	0.228776	0.377119	-0.582263	0.0141899
1	ENSGALG00000006508	FGF13	-0.881473	2.92921e-06	0.585337	0.0135677	0.72699	0.000945252	0.525423	0.0303125	0.0864515	0.741463	0.308394	0.228467	0.113416	0.664717	0.459267	0.0636609	-0.0940529	0.719558	-0.290399	0.25817	0.364791	0.149958	-0.297161	0.24674	0.020975	0.936314	0.603297	0.0103497	-0.746879	0.000571288	-0.12889	0.622004	0.792702	0.000147648
1	ENSGALG00000006010	RAMAC	-0.524652	0.0306006	0.494865	0.0434282	0.505011	0.038672	0.413818	0.0986877	0.464823	0.0601154	0.420856	0.0925211	0.0731201	0.780328	0.290612	0.257805	-0.0891505	0.733663	-0.37389	0.139299	0.344783	0.175324	0.235397	0.36308	-0.294073	0.251921	0.303291	0.236658	-0.315914	0.216729	-0.0237267	0.927979	0.497282	0.0422572
1	ENSGALG00000029672	ABCB6	-0.630635	0.00664494	0.603616	0.0102985	0.576886	0.0153324	0.675287	0.00293319	0.208474	0.421993	0.515579	0.0341503	0.0591016	0.821733	0.124809	0.633165	-0.403939	0.10783	-0.264416	0.305093	0.560738	0.0192034	0.43196	0.083363	-0.237655	0.358359	0.587071	0.0132263	-0.300599	0.241054	0.104881	0.688712	0.623839	0.0074464
1	ENSGALG00000002992	DAW1	0.789246	0.000165345	-0.621772	0.00770491	-0.57646	0.0154259	-0.467375	0.0585375	-0.182847	0.48241	-0.458007	0.0644856	0.134277	0.607388	-0.610904	0.00918506	-0.104922	0.688594	0.375443	0.137533	-0.23209	0.370054	0.284679	0.268091	0.150854	0.56331	-0.333406	0.190955	0.576979	0.0153122	-0.0822216	0.753735	-0.753564	0.000477446
1	ENSGALG00000004420	SDK1	0.747623	0.00056014	-0.520012	0.0323788	-0.762945	0.000367657	-0.33727	0.185547	-0.231344	0.371638	-0.0921175	0.725117	-0.215851	0.405374	-0.273005	0.289055	0.101813	0.697407	0.232319	0.36957	-0.357716	0.158622	0.223221	0.389125	0.0151976	0.953835	-0.579346	0.0148012	0.7552	0.000456547	0.00250996	0.992372	-0.556151	0.0204312
1	ENSGALG00000003521	TPM1	0.73227	0.000830431	-0.630038	0.00671242	-0.46396	0.0606563	-0.641281	0.00553011	-0.070606	0.787716	-0.645629	0.00512056	-0.418034	0.0949596	-0.293562	0.252784	0.337203	0.18564	0.450317	0.0696927	-0.24159	0.350217	-0.11018	0.673779	0.0971699	0.710634	-0.474565	0.0542562	0.442762	0.0751034	0.00701657	0.978678	-0.549208	0.0224057
1	ENSGALG00000044598	novel gene	0.304059	0.235413	-0.118731	0.649928	-0.0800644	0.760016	-0.192486	0.459207	0.0395688	0.880151	-0.302327	0.238226	-0.227284	0.380324	-0.137982	0.597419	0.0647423	0.805013	0.142669	0.5849	0.248111	0.336956	0.367756	0.146426	-0.12522	0.632037	-0.0911397	0.72793	0.301544	0.239504	-0.37329	0.139985	-0.183875	0.47991
1	ENSGALG00000007728	novel gene	0.359662	0.156206	-0.217908	0.400802	-0.418835	0.094263	-0.281454	0.273786	-0.104894	0.688675	-0.196674	0.449304	-0.353693	0.163697	0.118907	0.649439	0.266971	0.300266	0.226548	0.381909	0.00139218	0.995769	0.146448	0.574889	-0.0783056	0.765147	-0.446495	0.0723931	0.419123	0.0940134	-0.188561	0.468586	-0.193617	0.456522
1	ENSGALG00000007356	MAP3K8	0.575059	0.0157366	-0.423783	0.0900403	-0.504392	0.0389503	-0.629091	0.00682063	-0.0302931	0.908117	-0.365668	0.148908	0.106844	0.683166	-0.0603339	0.818073	0.438941	0.0779533	-0.176324	0.498431	-0.490297	0.0457086	-0.167975	0.519297	0.279677	0.276956	-0.554526	0.0208808	0.28249	0.271948	-0.313298	0.220768	-0.695586	0.00193186
1	ENSGALG00000033471	CALD1	0.615537	0.00852858	-0.627747	0.00697657	-0.549395	0.0223506	-0.360287	0.155436	-0.152791	0.558249	-0.377309	0.135432	-0.296476	0.247884	-0.412916	0.099498	0.0479059	0.855128	0.293483	0.252918	-0.29776	0.245743	0.0356895	0.891833	0.244004	0.345273	-0.294718	0.250833	0.426599	0.0876986	0.117498	0.653348	-0.418741	0.0943445
1	ENSGALG00000035799	SHISA9	0.746826	0.000572087	-0.661122	0.00385559	-0.708869	0.00144356	-0.471897	0.0558168	-0.422129	0.0914361	-0.39112	0.120567	-0.340886	0.180578	-0.277717	0.280478	0.17632	0.498441	0.388442	0.123356	-0.386726	0.125167	-0.00860953	0.973839	0.219933	0.39633	-0.513256	0.0351078	0.602385	0.0104969	-0.110623	0.672536	-0.559823	0.0194434
1	ENSGALG00000002645	PIWIL1	-0.791128	0.000155499	0.554442	0.0209042	0.731409	0.000848317	0.508205	0.0372599	0.154902	0.552758	0.324914	0.203203	-0.0486216	0.852985	0.387665	0.124173	-0.0824229	0.75315	-0.182004	0.484466	0.280935	0.27471	-0.323569	0.205188	-0.0249425	0.924298	0.529995	0.0286474	-0.655579	0.00427511	0.0310088	0.905956	0.750047	0.000525072
1	ENSGALG00000032366	MEF2A	0.660107	0.00392978	-0.550123	0.0221373	-0.583079	0.0140228	-0.280171	0.276072	-0.246741	0.339717	-0.204591	0.430881	-0.437372	0.0791464	-0.360447	0.155239	0.00828485	0.974825	0.289186	0.260255	-0.304752	0.234295	0.11053	0.672798	0.0422439	0.872109	-0.445141	0.0733677	0.623032	0.00754651	-0.10073	0.700485	-0.520722	0.0321014
1	ENSGALG00000042684	Y-LEC1	0.413075	0.0993549	-0.376222	0.136653	0.0486282	0.852965	-0.269389	0.295743	0.0623616	0.81206	-0.482811	0.049639	-0.316537	0.215775	-0.372541	0.140845	-0.0270794	0.917832	0.224142	0.387122	0.246227	0.340757	0.364047	0.150854	0.107597	0.681044	0.0524603	0.841511	0.219604	0.397055	-0.353602	0.163813	-0.359234	0.156735
1	ENSGALG00000016357	PRDX4	0.597565	0.0113024	-0.316329	0.216093	-0.486068	0.0478992	-0.235805	0.362225	-0.153215	0.557146	-0.0793824	0.762005	-0.345886	0.173856	-0.29392	0.252178	0.0317958	0.903579	-0.0309688	0.906076	-0.154991	0.552527	0.486008	0.0479308	0.140486	0.590717	-0.366278	0.148179	0.609501	0.00939151	0.00822096	0.975019	-0.52037	0.0322387
1	ENSGALG00000021039	HKDC1	0.888755	1.86089e-06	-0.693664	0.00201256	-0.591008	0.0124763	-0.568168	0.0173373	-0.261108	0.311406	-0.451474	0.0688903	0.01349	0.959018	-0.538269	0.0258136	0.0196692	0.940272	0.426393	0.0878684	-0.348609	0.170266	0.228841	0.376981	0.181723	0.485154	-0.449219	0.0704606	0.646274	0.00506199	0.00475517	0.985549	-0.860048	9.54551e-06
1	ENSGALG00000036214	PARK7	-0.821756	5.20729e-05	0.650536	0.00468816	0.732274	0.000830362	0.741785	0.000652661	0.0567167	0.828824	0.44231	0.0754364	0.186519	0.473504	0.0737594	0.778452	-0.541194	0.0248653	-0.279379	0.277488	0.504377	0.0389573	0.146828	0.573886	-0.273091	0.288897	0.782716	0.000203651	-0.560648	0.0192267	-0.0653092	0.803337	0.670001	0.00325359
1	ENSGALG00000032287	ATP2A2	-0.745883	0.000586499	0.45371	0.0673589	0.624682	0.00734302	0.410912	0.101317	0.429512	0.0853236	0.310815	0.224644	0.0792535	0.762381	0.388051	0.123767	-0.0270291	0.917984	-0.149809	0.566047	0.252531	0.328135	-0.266486	0.30118	-0.0526606	0.840914	0.444786	0.0736246	-0.666561	0.003477	0.394933	0.116673	0.727335	0.000937366
1	ENSGALG00000000264	novel gene	0.37133	0.142243	-0.13933	0.593805	-0.218695	0.399061	-0.0881367	0.73659	-0.321771	0.207862	-0.121103	0.643366	-0.486726	0.0475529	-0.281339	0.273991	-0.0663677	0.800209	0.24276	0.347816	0.195598	0.451838	0.230525	0.373381	-0.27867	0.278761	-0.15577	0.550508	0.441753	0.0758485	0.246434	0.340338	-0.318628	0.21259
1	ENSGALG00000042443	VWDE	-0.55428	0.0209495	0.619613	0.00798262	0.294554	0.251108	0.549663	0.0222717	0.0309497	0.906134	0.511982	0.0356413	-0.0367791	0.888549	0.271923	0.291047	-0.197157	0.448169	-0.286383	0.26511	0.33239	0.192395	0.162015	0.534436	-0.314029	0.219634	0.296991	0.247023	-0.17647	0.498068	0.166886	0.522049	0.57695	0.0153185
1	ENSGALG00000016945	CNMD	0.882011	2.8355e-06	-0.605982	0.00992592	-0.575322	0.015678	-0.573243	0.0161467	-0.325184	0.202806	-0.452126	0.068441	-0.241745	0.349899	-0.424172	0.0897142	0.127989	0.62446	0.508087	0.0373117	-0.364307	0.15054	0.139127	0.594349	-0.017284	0.947505	-0.56368	0.0184466	0.723484	0.0010285	-0.00891301	0.972917	-0.775745	0.000252475
1	ENSGALG00000011379	SLC44A5	0.777426	0.000239886	-0.541918	0.0246349	-0.611447	0.00910607	-0.61024	0.00928233	-0.212953	0.411859	-0.243612	0.346074	-0.102416	0.695694	-0.146373	0.575087	0.348562	0.170327	0.223114	0.38936	-0.443772	0.074363	0.0232577	0.929399	0.0718187	0.784151	-0.663076	0.00371591	0.591072	0.0124646	0.266873	0.300451	-0.698237	0.00182493
1	ENSGALG00000015395	CD200L	0.431705	0.0835659	-0.471253	0.0561982	-0.311481	0.223601	-0.29879	0.244035	0.0746647	0.775798	-0.298863	0.243914	0.186629	0.47324	-0.42883	0.0858753	-0.139587	0.593119	0.307583	0.229756	-0.429957	0.0849646	-0.0329776	0.900012	-0.0209761	0.936311	-0.222505	0.390689	0.237671	0.358327	-0.132073	0.613351	-0.530876	0.0283347
1	ENSGALG00000041677	novel gene	-0.777144	0.000241959	0.737135	0.000735102	0.520013	0.0323784	0.53653	0.0263904	-0.0152604	0.953645	0.54496	0.0236847	0.155736	0.550597	0.54923	0.0223992	-0.0787416	0.763874	-0.200071	0.441351	0.154052	0.554967	-0.18597	0.474831	-0.354045	0.163249	0.319638	0.211063	-0.450596	0.0694986	0.0268012	0.918674	0.732476	0.000826193
1	ENSGALG00000006908	DLG1	0.45401	0.0671551	-0.300451	0.241297	-0.20268	0.435291	-0.496145	0.0428053	0.226729	0.38152	-0.271083	0.292599	0.445459	0.0731376	-0.11805	0.651814	0.22845	0.377818	0.306087	0.232148	-0.304827	0.234173	-0.0708311	0.787054	0.123108	0.637839	-0.329699	0.19624	0.209785	0.419012	0.0730175	0.78063	-0.431073	0.0840696
1	ENSGALG00000017186	BIRC2	-0.31029	0.225471	0.323784	0.20487	0.291173	0.256845	0.165793	0.524817	0.32288	0.20621	0.226761	0.38145	-0.0284203	0.913777	0.0929253	0.722795	0.0133528	0.959434	-0.124318	0.634513	-0.190313	0.464389	-0.264356	0.305206	-0.226761	0.381451	0.0802369	0.759513	-0.258813	0.315833	0.547124	0.0230263	0.276899	0.281955
1	ENSGALG00000004228	USP40	-0.565143	0.018079	0.464721	0.0601791	0.30131	0.239887	0.382611	0.129582	0.553746	0.0210991	0.513365	0.0350625	0.201716	0.437525	0.29972	0.242499	-0.0238586	0.927579	-0.337955	0.184599	-0.157968	0.544828	-0.322718	0.206451	-0.323492	0.205303	0.136784	0.600635	-0.401228	0.11044	0.254798	0.323664	0.479885	0.0512422
1	ENSGALG00000013993	VNN1	-0.573557	0.0160751	0.496405	0.0426795	0.358641	0.157471	0.499332	0.0412828	0.315863	0.216808	0.522301	0.0314918	0.301691	0.239263	0.262613	0.308524	-0.171414	0.510653	-0.26155	0.310559	0.162319	0.533658	-0.0510513	0.84572	-0.1501	0.565283	0.361241	0.154264	-0.36132	0.154167	-0.0133976	0.959298	0.520018	0.0323762
1	ENSGALG00000007862	CNTN3	0.759029	0.000410601	-0.527594	0.029513	-0.534023	0.0272391	-0.50996	0.0365013	0.0535722	0.838194	-0.336994	0.18593	0.157111	0.547039	-0.41716	0.0957236	0.0604363	0.81777	0.186667	0.473148	-0.291192	0.256813	0.317731	0.213953	0.131693	0.614382	-0.426173	0.0880501	0.555902	0.0204996	-0.226178	0.38271	-0.794122	0.000140853
1	ENSGALG00000030561	novel gene	-0.951206	4.63185e-09	0.739984	0.00068363	0.596123	0.0115529	0.639295	0.00572567	0.213709	0.410162	0.48843	0.0466659	0.229682	0.375181	0.574216	0.015926	-0.107329	0.681799	-0.393157	0.118476	0.444981	0.0734832	-0.145388	0.577689	-0.0445355	0.86523	0.542464	0.0244624	-0.671673	0.00314929	-0.273704	0.287772	0.867453	6.49354e-06
1	ENSGALG00000005065	PLA2G4A	-0.449064	0.0705697	0.482465	0.0498264	0.39774	0.113865	0.440705	0.0766284	-0.184182	0.479164	0.293916	0.252185	0.419867	0.0933707	-0.0902841	0.730394	-0.463013	0.0612542	-0.208085	0.422879	0.22784	0.379127	0.0820158	0.754334	-0.384172	0.127895	0.519976	0.0323926	-0.281995	0.272825	-0.142311	0.585852	0.244605	0.34405
1	ENSGALG00000041401	MRPS16	0.40847	0.103565	-0.168211	0.518702	-0.424789	0.089199	-0.336858	0.186118	-0.300275	0.241585	-0.198823	0.444265	-0.374841	0.138215	-0.0164415	0.950061	0.298962	0.24375	0.248806	0.335561	-0.187004	0.472334	-0.215472	0.406218	-0.153729	0.555807	-0.511302	0.0359288	0.407655	0.104323	0.334686	0.189152	-0.341961	0.179119
1	ENSGALG00000033609	NACA	0.597032	0.0113945	-0.602883	0.0104163	-0.553666	0.0211218	-0.322085	0.207394	0.195709	0.451577	-0.136548	0.601268	-0.368399	0.145667	-0.248112	0.336955	0.0859165	0.743012	0.208898	0.421028	-0.376416	0.136434	0.253018	0.327172	0.0344431	0.895591	-0.482363	0.0498821	0.50145	0.0402941	0.131905	0.613808	-0.478144	0.0522143
1	ENSGALG00000042773	VOPP1	0.904402	6.25653e-07	-0.802942	0.000104257	-0.504878	0.0387316	-0.765972	0.000337096	-0.0817674	0.755057	-0.640952	0.00556209	-0.154517	0.553757	-0.365891	0.148641	0.324527	0.203772	0.356757	0.159822	-0.236068	0.361673	0.184741	0.477807	0.347695	0.171466	-0.49266	0.0445178	0.511238	0.0359559	0.119687	0.647281	-0.737062	0.00073648
1	ENSGALG00000023780	TREM-B2	0.64006	0.00564968	-0.537895	0.0259367	-0.122729	0.638881	-0.504035	0.0391116	-0.198567	0.444862	-0.418761	0.0943271	0.0717057	0.784483	-0.393518	0.118108	0.0686448	0.793491	0.230233	0.374004	-0.137714	0.598136	0.191212	0.462241	0.233958	0.366105	-0.165713	0.525019	0.313875	0.219873	0.00539741	0.983597	-0.629468	0.00677744
1	ENSGALG00000026948	ADD2	-0.413672	0.0988181	0.479121	0.0516672	0.0867268	0.740666	0.332658	0.192014	0.0812069	0.756688	0.457541	0.0647928	0.0118311	0.964054	0.506036	0.0382147	0.149854	0.565929	-0.299834	0.242312	0.330272	0.195417	0.0133783	0.959357	-0.070741	0.787319	0.0466312	0.858946	-0.133354	0.609882	0.0150975	0.954139	0.458195	0.0643619
1	ENSGALG00000013225	VAT1L	0.903288	6.8016e-07	-0.791351	0.000154368	-0.493623	0.0440395	-0.74651	0.000576879	-0.139051	0.594552	-0.637326	0.00592513	-0.156998	0.547331	-0.527392	0.0295866	0.208794	0.421264	0.133338	0.609927	-0.356784	0.159788	0.153309	0.556901	0.232921	0.368295	-0.450157	0.0698045	0.47971	0.0513393	0.0663876	0.800151	-0.90121	7.92833e-07
1	ENSGALG00000013956	MYB	-0.715975	0.00122728	0.631615	0.0065354	0.651816	0.00458039	0.653374	0.00445196	-0.256233	0.320852	0.377593	0.135114	0.205397	0.429028	0.135634	0.603729	-0.426866	0.0874789	-0.0994324	0.704178	0.457345	0.0649222	0.0341312	0.896531	-0.02459	0.925365	0.694857	0.00196217	-0.459163	0.0637285	-0.0220303	0.933117	0.637059	0.00595263
1	ENSGALG00000044464	TEPSIN	0.437883	0.078757	-0.480802	0.0507358	-0.451815	0.0686554	-0.222035	0.391717	0.00407609	0.987613	-0.322507	0.206765	-0.0872787	0.73907	-0.266418	0.301307	0.00475714	0.985543	0.15741	0.546267	0.0827366	0.752238	0.383079	0.129075	0.210192	0.418091	-0.153602	0.556138	0.351414	0.16662	-0.172701	0.507437	-0.163857	0.529735
1	ENSGALG00000034684	novel gene	0.531781	0.0280162	-0.254396	0.324454	-0.558192	0.0198774	-0.376061	0.136835	0.22362	0.388256	-0.00393076	0.988054	-0.0880532	0.736831	0.0258495	0.921553	0.336819	0.186172	0.197213	0.448037	-0.356375	0.160302	0.022838	0.93067	-0.159522	0.540826	-0.698139	0.00182879	0.549801	0.0222314	0.198725	0.444493	-0.436561	0.0797681
1	ENSGALG00000033091	RUNX1T1	-0.384154	0.127915	0.284884	0.267731	0.130871	0.616613	0.295811	0.248996	-0.219309	0.397705	0.268738	0.296957	-0.000957282	0.997091	0.290573	0.257871	-0.0388714	0.88225	-0.0523527	0.841833	-0.140164	0.591576	-0.34707	0.172289	-0.223369	0.388805	0.091427	0.727103	-0.191524	0.461497	-0.198512	0.444992	0.405734	0.106126
1	ENSGALG00000027960	GRPR	0.826002	4.40315e-05	-0.5339	0.0272814	-0.598829	0.0110865	-0.607428	0.00970353	-0.145293	0.57794	-0.426039	0.0881607	-0.268055	0.298235	-0.381584	0.130702	0.249768	0.333634	0.105592	0.686702	-0.4333	0.0823043	0.0996929	0.703436	-0.0335107	0.898403	-0.628829	0.00685082	0.62335	0.00750692	-0.0087182	0.973508	-0.805479	9.53522e-05
1	ENSGALG00000021171	novel gene	0.5233	0.0311109	-0.530904	0.0283248	-0.36525	0.149408	-0.422966	0.0907281	0.137638	0.598341	-0.488126	0.0468232	-0.213578	0.410457	-0.300385	0.241405	0.110906	0.671742	0.0954946	0.715426	-0.0398121	0.879419	0.291177	0.256839	0.167061	0.521606	-0.195062	0.453101	0.280006	0.276367	-0.340554	0.181031	-0.467464	0.0584826
1	ENSGALG00000014713	DDX4	0.751695	0.000502282	-0.634866	0.00618209	-0.396445	0.115154	-0.607878	0.00963506	-0.117571	0.653143	-0.434603	0.0812841	-0.172419	0.50814	-0.433299	0.0823049	0.215019	0.407229	0.172705	0.507427	-0.377007	0.13577	-0.0676127	0.796535	0.164941	0.526978	-0.451819	0.0686527	0.406356	0.105539	0.399185	0.112437	-0.775971	0.000250751
1	ENSGALG00000044072	novel gene	0.723176	0.0010361	-0.629302	0.00679645	-0.395975	0.115625	-0.54166	0.0247171	-0.385495	0.126476	-0.602376	0.0104982	-0.242721	0.347896	-0.53407	0.0272233	0.0923932	0.724324	0.217034	0.402742	-0.148003	0.570789	-0.0516359	0.843973	0.209917	0.418715	-0.276677	0.282357	0.389754	0.121984	-0.0279807	0.915106	-0.761981	0.000377869
1	ENSGALG00000009674	CLCN3	0.615544	0.00852767	-0.338078	0.184429	-0.218765	0.398907	-0.340078	0.181682	-0.138799	0.595228	-0.432535	0.0829075	-0.37523	0.137774	-0.550318	0.0220805	-0.050082	0.848617	0.272272	0.290403	0.104723	0.689157	0.431314	0.0838772	-0.106035	0.685451	-0.158414	0.543678	0.489285	0.0462257	0.354699	0.162418	-0.473248	0.0550225
1	ENSGALG00000039821	novel gene	-0.815	6.74083e-05	0.802804	0.00010476	0.55285	0.0213522	0.647163	0.00498212	-0.160909	0.537265	0.510799	0.0361425	0.147954	0.57092	0.373344	0.139923	-0.256747	0.319849	-0.286632	0.264677	0.252555	0.328087	-0.169771	0.514774	-0.378348	0.134271	0.485306	0.0483021	-0.460657	0.0627599	-0.18159	0.485479	0.698002	0.00183422
1	ENSGALG00000008444	TUBAL3	-0.743854	0.000618522	0.62458	0.00735547	0.659759	0.00395548	0.581066	0.0144384	0.222489	0.390725	0.402365	0.10934	0.336373	0.186793	0.166965	0.521849	-0.300014	0.242015	-0.354537	0.162623	0.424363	0.0895541	-0.0033595	0.98979	-0.123837	0.635834	0.657102	0.0041563	-0.570892	0.0166899	0.0195661	0.940585	0.651776	0.00458378
1	ENSGALG00000024470	CCLI5	-0.789215	0.000165509	0.644777	0.00519881	0.736767	0.000741994	0.763047	0.000366595	0.234935	0.364049	0.5043	0.0389919	0.155051	0.552373	0.0321843	0.902406	-0.556105	0.0204439	-0.211863	0.414314	0.478537	0.0519935	0.210778	0.416765	-0.297182	0.246705	0.778333	0.000233313	-0.519043	0.0327597	0.107784	0.680516	0.694047	0.00199629
1	ENSGALG00000014784	MAST4	0.757269	0.000431222	-0.720118	0.00111402	-0.645516	0.00513086	-0.783553	0.000198362	-0.113222	0.66526	-0.493025	0.0443362	0.0449185	0.86408	-0.127848	0.624845	0.454292	0.0669644	-0.00874628	0.973423	-0.515576	0.0341514	-0.0298394	0.909488	0.364676	0.150096	-0.647731	0.00493157	0.377204	0.135549	0.0380641	0.88468	-0.735522	0.000765664
1	ENSGALG00000040992	C1QL2	0.903101	6.89723e-07	-0.744026	0.000615754	-0.637929	0.0058635	-0.432754	0.0827349	-0.13342	0.609705	-0.41502	0.0976137	-0.415406	0.0972712	-0.631762	0.00651901	-0.074101	0.777451	0.509174	0.0368398	-0.201599	0.437798	0.339371	0.182649	0.00789301	0.976015	-0.418998	0.0941214	0.753134	0.000483062	0.0291081	0.911698	-0.768746	0.000310973
1	ENSGALG00000010854	HDAC9	0.819971	5.58037e-05	-0.572875	0.0162308	-0.564017	0.0183612	-0.393561	0.118064	-0.253609	0.326004	-0.249493	0.334183	-0.383975	0.128107	-0.417116	0.0957621	0.0448292	0.864349	0.165656	0.525163	-0.143282	0.58327	0.478089	0.0522453	0.130331	0.61808	-0.463572	0.0609008	0.741053	0.000665105	-0.0476991	0.855747	-0.722799	0.00104545
1	ENSGALG00000015593	EPHA7	0.841497	2.29432e-05	-0.639105	0.00574473	-0.54654	0.0232024	-0.725296	0.000984751	-0.273207	0.288684	-0.4516	0.0688032	-0.0411599	0.875367	-0.283346	0.270436	0.330744	0.194741	0.0239013	0.92745	-0.446242	0.0725746	0.118399	0.650847	0.278499	0.279068	-0.571138	0.0166324	0.511989	0.0356384	0.0325484	0.901307	-0.848957	1.6351e-05
1	ENSGALG00000002855	SARDH	0.731227	0.000852159	-0.57629	0.0154635	-0.551679	0.0216868	-0.414372	0.0981914	-0.359637	0.156237	-0.352991	0.164594	0.00934881	0.971593	-0.407423	0.10454	-0.0221225	0.932838	0.256687	0.319966	-0.0858522	0.743198	0.437383	0.0791378	0.281791	0.273187	-0.323033	0.205983	0.594351	0.0118663	-0.0883268	0.736041	-0.6355	0.00611505
1	ENSGALG00000040995	novel gene	-0.536189	0.0265045	0.363112	0.151984	0.46742	0.0585097	0.233268	0.367562	-0.0735216	0.77915	0.0595396	0.820432	0.112427	0.667482	0.391416	0.120262	0.0747981	0.775407	-0.420776	0.0925897	0.505248	0.0385659	-0.0121696	0.963026	0.363472	0.151549	0.411628	0.100664	-0.515809	0.0340567	-0.348856	0.169943	0.470674	0.0565427
1	ENSGALG00000014645	MEF2C	0.799742	0.00011648	-0.519565	0.0325539	-0.659183	0.00399831	-0.523488	0.0310394	-0.222132	0.391504	-0.329818	0.196068	-0.355085	0.161929	-0.313855	0.219904	0.191445	0.461686	0.400756	0.1109	-0.399324	0.1123	0.070748	0.787299	-0.256456	0.320417	-0.671131	0.00318282	0.723093	0.00103814	0.178136	0.493955	-0.678532	0.00274954
1	ENSGALG00000023670	NAALADL2	0.630612	0.0066476	-0.431696	0.0835734	-0.47252	0.0554493	-0.0878114	0.73753	-0.297823	0.245639	-0.146824	0.573897	-0.352801	0.164837	-0.50731	0.037652	-0.263341	0.307136	0.19284	0.458366	0.112346	0.667707	0.768328	0.000314797	0.201241	0.438629	-0.128703	0.622514	0.686603	0.00233318	-0.227519	0.379819	-0.485323	0.0482931
1	ENSGALG00000005347	ADAMTS18	0.906347	5.39365e-07	-0.727558	0.000932306	-0.662829	0.00373329	-0.560696	0.0192143	-0.262428	0.308877	-0.388765	0.123017	-0.308459	0.228364	-0.532835	0.027649	0.0760854	0.771638	0.355268	0.161697	-0.509978	0.0364934	0.0532025	0.839296	-0.0388929	0.882185	-0.58373	0.0138903	0.692893	0.0020457	0.161054	0.536896	-0.875047	4.26857e-06
1	ENSGALG00000042481	FARS2	-0.389152	0.122612	0.367512	0.146714	0.336216	0.187011	0.291493	0.256299	-0.0834004	0.75031	0.19278	0.458507	0.286039	0.265711	0.0610319	0.816002	-0.201288	0.438518	-0.267565	0.299153	0.135847	0.603154	0.0074947	0.977225	-0.128492	0.623087	0.352944	0.164654	-0.28063	0.275253	-0.0527767	0.840567	0.315976	0.216635
1	ENSGALG00000008669	CD28	-0.87575	4.10046e-06	0.596562	0.0114762	0.659515	0.00397357	0.587077	0.0132253	0.18159	0.485477	0.264486	0.30496	0.0310757	0.905753	0.361819	0.153557	-0.174657	0.502564	-0.200342	0.440718	0.442482	0.0753095	-0.224495	0.386354	-0.0383703	0.883758	0.640482	0.00560811	-0.695238	0.00194627	-0.16212	0.534168	0.86592	7.0458e-06
1	ENSGALG00000042396	SLC12A7	-0.46366	0.0608454	0.490349	0.0456823	0.297404	0.246336	0.48827	0.0467487	-0.0642574	0.806447	0.496344	0.042709	-0.0207983	0.93685	0.0686155	0.793578	-0.26931	0.295891	-0.38985	0.121884	-0.0535365	0.8383	-0.0165784	0.949646	-0.272316	0.290321	0.268638	0.297144	-0.218913	0.398579	0.245297	0.342642	0.313437	0.220552
1	ENSGALG00000020316	IL13RA2	0.714036	0.00128345	-0.635514	0.00611355	-0.464254	0.0604718	-0.649951	0.00473815	-0.435054	0.0809332	-0.52428	0.0307405	-0.124617	0.633691	-0.185873	0.475067	0.336578	0.186508	0.256911	0.319529	-0.212251	0.41344	0.0236975	0.928067	0.409463	0.102647	-0.412	0.100327	0.400595	0.111057	0.151735	0.561006	-0.569963	0.0169085
1	ENSGALG00000007712	MYO1B	0.375683	0.137261	-0.44632	0.0725184	-0.505278	0.0385527	-0.405686	0.106171	0.0691614	0.791969	-0.271162	0.292452	0.185594	0.475742	0.0272852	0.91721	0.259356	0.314781	0.220574	0.39492	-0.25278	0.327642	-0.104797	0.688947	0.27066	0.293381	-0.42362	0.0901769	0.208236	0.422534	-0.10444	0.689958	-0.280548	0.2754
1	ENSGALG00000006095	novel gene	-0.678159	0.00277018	0.429132	0.0856306	0.57128	0.0165993	0.434714	0.0811975	0.430508	0.084522	0.178471	0.49313	0.222016	0.391758	0.21966	0.396933	-0.175867	0.499562	0.034558	0.895244	0.317815	0.213825	-0.263517	0.3068	-0.0689982	0.79245	0.543095	0.0242637	-0.585634	0.0135087	-0.140421	0.590891	0.680029	0.00266807
1	ENSGALG00000008676	RRBP1	0.721657	0.00107423	-0.625195	0.00728062	-0.211112	0.416008	-0.462412	0.0616352	-0.40764	0.104337	-0.440799	0.0765578	-0.280635	0.275245	-0.56988	0.0169281	-0.0301169	0.90865	0.0956845	0.714882	-0.138047	0.597244	0.35088	0.167311	0.187919	0.47013	-0.147066	0.573258	0.415402	0.0972746	0.255426	0.322432	-0.682189	0.00255394
1	ENSGALG00000013606	FGL1	-0.599678	0.0109434	0.382248	0.129977	0.262736	0.30829	0.222118	0.391535	0.190583	0.463743	0.396686	0.114914	0.504472	0.0389146	0.475556	0.0536851	0.0878438	0.737436	-0.346113	0.173555	-0.310932	0.224462	-0.478604	0.0519561	0.000746689	0.997731	0.114706	0.661117	-0.563846	0.0184045	0.180979	0.486972	0.422602	0.091035
1	ENSGALG00000009802	ANGEL2	0.443692	0.0744214	-0.418866	0.0942353	-0.41743	0.0954875	-0.457934	0.0645337	0.540212	0.0251807	-0.207593	0.424001	-0.020745	0.937012	-0.0778545	0.766465	0.316098	0.216447	-0.0578855	0.825347	-0.39316	0.118473	0.00717162	0.978207	-0.113539	0.664374	-0.504279	0.0390013	0.249275	0.33462	0.050532	0.847272	-0.425459	0.0886412
1	ENSGALG00000035429	XKR4	0.393677	0.117947	-0.268047	0.298249	-0.0809325	0.757487	-0.190083	0.464938	-0.0952812	0.716037	-0.466964	0.0587893	-0.0387951	0.882479	-0.582188	0.0142055	-0.219772	0.396685	0.282284	0.272314	0.256645	0.320048	0.378707	0.133872	-0.045652	0.861881	0.148973	0.568239	0.253822	0.325584	0.102207	0.696289	-0.249571	0.334028
1	ENSGALG00000017394	INSIG1	0.320849	0.209242	-0.303292	0.236657	-0.0169533	0.948508	-0.197252	0.447944	0.0740122	0.777711	-0.309556	0.226628	-0.114849	0.660718	-0.245645	0.341935	-0.0520906	0.842615	0.208796	0.42126	0.0690778	0.792216	0.302614	0.237758	0.181604	0.485443	0.0145942	0.955667	0.190833	0.463145	-0.429077	0.0856754	-0.242692	0.347954
1	ENSGALG00000017485	TLR1A	0.437942	0.078712	-0.383797	0.1283	-0.120616	0.644712	-0.405711	0.106148	-0.00102502	0.996885	-0.445164	0.0733511	-0.00421243	0.987198	-0.223653	0.388186	0.116996	0.654742	0.435471	0.0806097	-0.0949419	0.717009	-0.0794132	0.761915	-0.167612	0.520214	-0.211595	0.414919	0.244198	0.344878	-0.220004	0.396173	-0.335236	0.188381
1	ENSGALG00000027793	SCN9A	0.682561	0.00253472	-0.267365	0.299527	-0.434466	0.0813907	-0.464243	0.0604785	-0.0450504	0.863685	-0.233221	0.36766	0.150578	0.564031	-0.359978	0.155817	0.0898026	0.731782	0.175969	0.49931	-0.248677	0.33582	0.319192	0.211737	-0.0118576	0.963974	-0.440454	0.0768154	0.566214	0.0178136	0.187308	0.471602	-0.706866	0.00150987
1	ENSGALG00000014699	MEGF10	0.938578	2.50828e-08	-0.728477	0.000911666	-0.608565	0.00953133	-0.531634	0.0280676	-0.342951	0.177782	-0.510532	0.0362564	-0.283408	0.270326	-0.593043	0.0121022	-0.00861237	0.97383	0.37021	0.143545	-0.170369	0.513274	0.430951	0.0841675	0.173465	0.505531	-0.390358	0.121357	0.732116	0.000833615	-0.114282	0.662299	-0.807331	8.92619e-05
1	ENSGALG00000039903	VSIG10	0.669118	0.00330976	-0.475868	0.0535058	-0.399665	0.111966	-0.315923	0.216716	-0.52736	0.0295984	-0.411089	0.101156	-0.269809	0.294962	-0.467443	0.0584955	-0.0681482	0.794955	0.522488	0.0314204	-0.00486286	0.985222	0.306156	0.232037	0.404236	0.107547	-0.18304	0.481941	0.557016	0.0201951	0.130311	0.618134	-0.484744	0.0486006
1	ENSGALG00000012039	PSMA3	-0.461128	0.0624566	0.312744	0.221629	0.276647	0.282411	0.349181	0.169518	-0.0386659	0.882868	0.0668131	0.798894	-0.362175	0.153123	0.267516	0.299243	0.00589035	0.9821	-0.0403355	0.877845	0.468671	0.0577478	-0.200755	0.439757	-0.00917442	0.972123	0.270323	0.294006	-0.277809	0.28031	-0.159825	0.540048	0.562517	0.0187427
1	ENSGALG00000003693	MACF1	-0.725509	0.000979703	0.557094	0.0201738	0.298536	0.244456	0.520476	0.0321974	0.243686	0.345923	0.445595	0.0730399	0.358205	0.158013	0.297657	0.245915	-0.189918	0.465333	-0.197258	0.447931	0.0578682	0.825398	-0.390064	0.121661	-0.161691	0.535264	0.3336	0.190681	-0.510724	0.0361746	0.0110719	0.96636	0.581791	0.0142875
1	ENSGALG00000014670	TTC37	-0.452204	0.0683874	0.377472	0.135249	0.266022	0.302053	0.388638	0.123151	-0.207502	0.42421	0.250173	0.332825	0.124366	0.63438	0.249723	0.333723	-0.194186	0.455175	0.295344	0.24978	0.259259	0.314969	-0.133422	0.609698	-0.26058	0.312422	0.310453	0.225214	-0.207271	0.424737	0.0661885	0.800739	0.586078	0.013421
1	ENSGALG00000012618	FANCC	0.452924	0.0678941	-0.297378	0.246378	-0.279257	0.277707	-0.381843	0.130419	-0.261413	0.310822	-0.25391	0.325412	-0.401186	0.110482	-0.0897092	0.732051	0.290646	0.257746	0.172471	0.50801	-0.0582771	0.824183	-0.0258119	0.921667	0.147365	0.572469	-0.335839	0.187538	0.315898	0.216753	0.502018	0.0400319	-0.342572	0.178293
1	ENSGALG00000013935	BCLAF1	-0.345785	0.17399	0.353826	0.163528	0.409555	0.102562	0.178911	0.492048	-0.307439	0.229986	-0.0647264	0.80506	-0.137697	0.598181	0.0893677	0.733036	-0.0415365	0.874235	0.0105573	0.967923	0.117809	0.652483	-0.338684	0.183594	-0.0905629	0.729591	0.273112	0.288857	-0.292741	0.254174	-0.119571	0.647601	0.283622	0.269949
1	ENSGALG00000009100	FSHR	0.89605	1.14365e-06	-0.682806	0.0025221	-0.479935	0.0512146	-0.489959	0.0458809	-0.228496	0.377719	-0.504746	0.038791	-0.182996	0.482048	-0.729023	0.000899587	-0.120008	0.646392	0.488964	0.0463909	-0.113598	0.664207	0.373413	0.139844	0.131716	0.614319	-0.282496	0.271938	0.655886	0.00425089	0.206566	0.426348	-0.821501	5.2593e-05
1	ENSGALG00000031117	STK17A	0.935276	3.67863e-08	-0.717887	0.00117388	-0.583116	0.0140151	-0.641385	0.00551994	-0.144288	0.580603	-0.545337	0.0235691	-0.306339	0.231744	-0.558583	0.0197727	0.140307	0.591196	0.454836	0.0665968	-0.365263	0.149392	0.136922	0.600262	0.122184	0.640383	-0.524876	0.0305169	0.655216	0.0043038	0.257535	0.318312	-0.829729	3.78649e-05
1	ENSGALG00000015641	CCNH	0.456204	0.0656799	-0.462582	0.0615278	0.0855568	0.744054	-0.214092	0.409305	-0.279143	0.277913	-0.404151	0.107628	-0.437503	0.0790462	-0.421314	0.0921297	-0.107462	0.681425	0.198926	0.444022	0.309007	0.227495	0.546308	0.0232727	0.32422	0.204225	0.139806	0.592533	0.25181	0.329566	-0.0118528	0.963988	-0.331183	0.194113
1	ENSGALG00000037076	GART	-0.3641	0.15079	0.350371	0.16797	0.0577631	0.825711	0.277907	0.280135	0.0420211	0.872779	0.237401	0.358889	-0.0742448	0.777029	0.365352	0.149286	0.0769684	0.769055	-0.421986	0.0915573	0.31816	0.213301	0.040229	0.878165	-0.145751	0.576729	0.0894342	0.732844	-0.141773	0.587285	-0.501957	0.0400598	0.411769	0.100536
1	ENSGALG00000012731	TBC1D7	0.537366	0.0261119	-0.421369	0.0920831	-0.514146	0.0347384	-0.594779	0.0117901	-0.00603056	0.981674	-0.471089	0.0562954	0.0737132	0.778588	-0.2192	0.397945	0.291795	0.255783	0.242517	0.348314	-0.559939	0.0194129	-0.33835	0.184054	0.131961	0.613654	-0.496774	0.0425013	0.24673	0.33974	0.102588	0.695207	-0.599326	0.0110027
1	ENSGALG00000008850	TTLL7	0.617517	0.00825976	-0.511874	0.035687	-0.554814	0.0208004	-0.369053	0.144898	-0.326903	0.200289	-0.300574	0.241093	-0.0550968	0.833648	-0.306032	0.232235	0.014214	0.95682	0.498278	0.0417817	-0.392104	0.119554	0.0383076	0.883946	0.240605	0.352244	-0.425117	0.0889254	0.522343	0.0314757	0.0209714	0.936325	-0.498527	0.0416633
1	ENSGALG00000027315	H2A-VII	0.448602	0.070895	-0.44419	0.0740581	-0.153924	0.5553	-0.260296	0.312968	0.0221645	0.93271	-0.295262	0.249917	-0.279906	0.276546	-0.410907	0.101322	-0.0862906	0.741929	0.466366	0.0591573	-0.250225	0.332722	-0.0151653	0.953933	-0.30151	0.23956	-0.224102	0.387207	0.330176	0.195555	0.230755	0.372892	-0.357	0.159518
1	ENSGALG00000038748	novel gene	0.696007	0.00191457	-0.553901	0.0210556	-0.350474	0.167836	-0.607041	0.0097626	-0.13119	0.615748	-0.698581	0.0018114	-0.221476	0.392942	-0.321762	0.207876	0.260203	0.313147	0.155899	0.550175	0.135923	0.60295	0.325418	0.202461	0.44847	0.0709882	-0.25606	0.321191	0.380366	0.132038	-0.29742	0.246309	-0.600834	0.010751
1	ENSGALG00000008593	ATP1B4	0.929909	6.58077e-08	-0.779357	0.000226079	-0.586039	0.0134287	-0.548322	0.0226677	-0.302444	0.238035	-0.593629	0.0119962	-0.322699	0.206479	-0.626289	0.00714904	-0.00390874	0.988121	0.629885	0.00672983	-0.213491	0.410652	0.227188	0.38053	0.195217	0.452737	-0.396371	0.115229	0.694216	0.00198914	0.0705635	0.787841	-0.746801	0.000572471
1	ENSGALG00000000887	NR0B2	0.466708	0.0589467	-0.403941	0.107828	0.0959365	0.714161	-0.251053	0.33107	-0.210908	0.41647	-0.454652	0.0667209	-0.311477	0.223607	-0.538398	0.0257711	-0.12827	0.623694	0.175479	0.500525	0.358937	0.157103	0.394989	0.116618	0.182301	0.483742	0.158717	0.542897	0.211471	0.415198	0.0409891	0.87588	-0.461101	0.0624737
1	ENSGALG00000038885	FEZ1	-0.898172	9.85988e-07	0.724113	0.00101313	0.594119	0.011908	0.560928	0.0191536	-0.0450451	0.863701	0.461321	0.0623324	0.180389	0.488417	0.572586	0.0162972	-0.0505461	0.847229	-0.393424	0.118204	0.281519	0.27367	-0.28009	0.276216	-0.11154	0.669966	0.482037	0.0500594	-0.651869	0.00457595	-0.0796834	0.761127	0.845225	1.9413e-05
1	ENSGALG00000001182	NCOA6	0.3386	0.183709	-0.283311	0.270498	-0.000364884	0.998891	-0.148761	0.568798	-0.349286	0.169381	-0.147642	0.571742	-0.107702	0.680747	-0.2977	0.245843	-0.130816	0.616763	0.326904	0.200288	-0.137404	0.598969	0.0201803	0.938723	0.220202	0.395739	-0.00150645	0.995422	0.19935	0.443033	-0.0802622	0.759439	-0.442732	0.0751258
1	ENSGALG00000008534	POLR2H	-0.77668	0.000245403	0.562707	0.0186942	0.586419	0.0133539	0.55216	0.0215489	0.354067	0.163221	0.263584	0.306673	0.266145	0.301823	0.154113	0.554809	-0.302267	0.238323	-0.0919945	0.72547	0.36112	0.154413	-0.179241	0.491235	-0.154891	0.552787	0.631267	0.00657412	-0.630237	0.00668995	0.03769	0.885806	0.730944	0.00085813
1	ENSGALG00000042340	GTF2H1	0.656707	0.00418682	-0.409408	0.102697	-0.591197	0.0124413	-0.398269	0.113341	-0.172588	0.507718	-0.414856	0.0977597	-0.388458	0.123339	-0.239259	0.355027	0.220942	0.394111	0.16693	0.521936	0.00503329	0.984704	0.343362	0.177228	0.20883	0.421183	-0.412648	0.09974	0.600138	0.0108666	-0.194343	0.454802	-0.385106	0.126893
1	ENSGALG00000015328	TRMT10C	-0.495101	0.0433127	0.42141	0.0920482	0.486668	0.0475834	0.417161	0.0957232	0.172272	0.508508	0.412884	0.099527	0.330037	0.195754	0.0697552	0.79022	-0.302288	0.23829	-0.0712177	0.785917	0.0675752	0.796645	-0.0717299	0.784411	-0.190078	0.464952	0.451066	0.0691728	-0.380507	0.131882	0.269613	0.295326	0.347611	0.171575
1	ENSGALG00000016847	CARS2	-0.618379	0.00814487	0.666889	0.00345521	0.391533	0.120141	0.575048	0.0157391	-0.245927	0.341364	0.563455	0.0185035	-0.0786366	0.764181	0.421754	0.0917549	-0.0908039	0.728897	-0.486988	0.0474157	0.45713	0.0650643	0.112076	0.668465	-0.0991583	0.70496	0.349077	0.169655	-0.257872	0.317659	0.0301191	0.908643	0.611651	0.0090766
1	ENSGALG00000017234	FOLH1	0.793892	0.000141937	-0.565079	0.018095	-0.652769	0.00450151	-0.441657	0.0759195	-0.519269	0.0326705	-0.437533	0.0790239	-0.0744574	0.776406	-0.583752	0.0138858	-0.0695687	0.790769	0.256382	0.320561	-0.20598	0.427691	0.253951	0.325331	0.155773	0.5505	-0.360249	0.155482	0.634761	0.00619329	0.0217794	0.933877	-0.75877	0.000413588
1	ENSGALG00000031869	novel gene	0.897718	1.01806e-06	-0.800518	0.000113408	-0.711811	0.00135049	-0.583417	0.0139538	-0.240957	0.35152	-0.526827	0.0297937	-0.218806	0.398816	-0.447149	0.0719259	0.120285	0.645625	0.514674	0.0345209	-0.290087	0.258705	0.175816	0.499689	0.283217	0.270664	-0.501827	0.0401199	0.668104	0.00337531	-0.0418483	0.873298	-0.717313	0.0011897
1	ENSGALG00000043759	novel gene	-0.499228	0.0413317	0.442498	0.0752975	0.259609	0.314293	0.522866	0.0312758	-0.416234	0.0965388	0.431265	0.0839167	-0.249934	0.333303	0.142513	0.585315	-0.285852	0.266038	-0.235606	0.36264	0.0320297	0.902873	-0.219941	0.396313	-0.334335	0.189646	0.279814	0.276709	-0.212984	0.41179	-0.0375066	0.886358	0.326673	0.200624
1	ENSGALG00000009725	SCG5	0.615088	0.00859053	-0.565437	0.0180059	-0.358831	0.157235	-0.2288	0.377069	-0.0359502	0.891047	-0.278983	0.278198	-0.177609	0.495254	-0.487985	0.0468966	-0.168781	0.517265	0.686467	0.00233973	0.0716001	0.784793	0.344674	0.17547	0.0586826	0.822978	-0.134571	0.606594	0.521919	0.0316384	0.239226	0.355095	-0.382312	0.129908
1	ENSGALG00000005922	RPL5	0.523669	0.0309708	-0.495858	0.0429444	-0.260691	0.312209	-0.510436	0.0362975	-0.246176	0.34086	-0.49235	0.0446729	-0.425917	0.0882617	-0.113786	0.663684	0.370294	0.143447	-0.00980383	0.970211	-0.0580329	0.824909	0.00182928	0.994441	0.483468	0.0492841	-0.269912	0.29477	0.212807	0.412189	-0.17183	0.509612	-0.497156	0.0423177
1	ENSGALG00000010164	SMARCA2	-0.470905	0.0564049	0.471564	0.0560136	0.240813	0.351815	0.22098	0.394029	0.443064	0.074881	0.2881	0.262129	0.128947	0.621847	0.269497	0.295543	0.0465797	0.8591	-0.258086	0.317242	-0.228389	0.37795	-0.412789	0.0996127	-0.468717	0.0577199	0.0333625	0.89885	-0.352197	0.165613	-0.0221419	0.932779	0.315266	0.217725
1	ENSGALG00000031934	TES	0.660875	0.00387353	-0.642054	0.00545542	-0.347619	0.171565	-0.527805	0.029436	-0.261364	0.310916	-0.427385	0.0870535	-0.111449	0.670221	-0.400927	0.110733	0.116227	0.656879	0.184324	0.478819	-0.276734	0.282253	0.15956	0.54073	0.331915	0.193069	-0.227225	0.38045	0.317313	0.21459	0.457054	0.0651148	-0.530879	0.0283335
1	ENSGALG00000005718	BHLHE23	0.770086	0.000298976	-0.429331	0.0854696	-0.750053	0.000524985	-0.344488	0.175719	-0.186595	0.473322	-0.136969	0.600137	0.0191413	0.941873	-0.463725	0.0608045	-0.0155916	0.95264	0.158903	0.542417	-0.312999	0.221232	0.295139	0.250123	-0.0127427	0.961287	-0.520617	0.0321426	0.745152	0.000597871	0.0617605	0.813842	-0.719489	0.00113064
1	ENSGALG00000042606	novel gene	-0.870217	5.59105e-06	0.723183	0.00103591	0.53931	0.0254729	0.717271	0.00119088	0.0903017	0.730343	0.601022	0.0107199	0.153656	0.555996	0.329878	0.195983	-0.32968	0.196267	-0.325765	0.201953	0.29091	0.257295	-0.159394	0.541155	-0.349595	0.168978	0.530483	0.0284737	-0.539849	0.0252978	0.00503469	0.9847	0.693328	0.00202696
1	ENSGALG00000004476	SEMA3G	0.804985	9.70322e-05	-0.506044	0.0382109	-0.639705	0.00568487	-0.26386	0.306147	-0.401983	0.109709	-0.287477	0.263208	-0.350029	0.168414	-0.563668	0.0184495	-0.193783	0.456129	0.552785	0.0213706	-0.079953	0.760341	0.461065	0.0624969	-0.198075	0.446015	-0.388286	0.12352	0.867088	6.6215e-06	-0.119376	0.648142	-0.623891	0.00744001
1	ENSGALG00000007570	novel gene	-0.720667	0.00109968	0.705051	0.00157213	0.257732	0.31793	0.561921	0.018896	0.319643	0.211057	0.658429	0.004055	0.418128	0.0948775	0.527084	0.0296993	-0.0762193	0.771246	-0.275761	0.284019	0.11566	0.658457	-0.216126	0.40476	-0.332137	0.192754	0.159425	0.541075	-0.340419	0.181215	-0.184388	0.478663	0.60504	0.010073
1	ENSGALG00000019018	novel gene	-0.722343	0.00105685	0.715881	0.00122996	0.234426	0.365119	0.570124	0.0168706	0.408541	0.103499	0.565272	0.0180468	0.165017	0.526786	0.523859	0.0308992	-0.0289143	0.912284	-0.223446	0.388636	0.276624	0.282453	-0.139038	0.594587	-0.246869	0.33946	0.201198	0.438729	-0.337694	0.18496	-0.134826	0.605907	0.702557	0.00166109
1	ENSGALG00000029521	SKOR1	-0.787745	0.000173563	0.718387	0.00116024	0.498903	0.0414854	0.60482	0.0101076	0.129933	0.619164	0.505754	0.03834	0.163273	0.531223	0.375433	0.137544	-0.157596	0.545788	-0.314834	0.21839	0.283731	0.269756	-0.144964	0.578811	-0.283073	0.270917	0.424456	0.0894765	-0.472153	0.0556654	0.169768	0.514782	0.812141	7.4957e-05
1	ENSGALG00000021128	FSCN1	0.836377	2.86674e-05	-0.66624	0.00349847	-0.446049	0.0727128	-0.4866	0.0476193	-0.0564834	0.829519	-0.35809	0.158156	-0.308005	0.229085	-0.463749	0.0607894	0.0770463	0.768827	0.322333	0.207024	-0.109738	0.67502	0.423667	0.0901375	0.155009	0.552481	-0.378419	0.134193	0.629568	0.00676601	0.184387	0.478667	-0.694071	0.00199526
1	ENSGALG00000037031	novel gene	-0.75116	0.000509584	0.630633	0.00664516	0.38315	0.128999	0.646858	0.00500936	-0.271639	0.29157	0.539443	0.0254298	-0.0189781	0.942367	0.523005	0.0312229	-0.15792	0.544952	-0.298036	0.245284	0.443265	0.0747336	-0.00920552	0.972028	-0.0842669	0.747794	0.412465	0.0999051	-0.364023	0.150883	-0.240663	0.352124	0.761886	0.000378887
1	ENSGALG00000030781	CA2	-0.442129	0.0755701	0.465803	0.0595058	0.435263	0.0807711	0.372285	0.14114	0.162159	0.534067	0.127286	0.626381	0.168284	0.518518	-0.0144871	0.955991	-0.237244	0.359216	-0.219429	0.397442	0.674528	0.00297754	0.233444	0.367189	-0.154901	0.552762	0.517967	0.0331868	-0.327437	0.199511	0.0987965	0.705991	0.393702	0.117921
1	ENSGALG00000006723	novel gene	-0.309258	0.227098	0.25906	0.315356	0.158241	0.544124	0.32732	0.199682	0.264643	0.304661	0.352294	0.165487	0.266495	0.301162	-0.0034722	0.989448	-0.278291	0.279442	-0.323912	0.20468	-0.0280934	0.914766	0.255381	0.32252	-0.102303	0.696016	0.200127	0.441221	-0.168053	0.519099	0.0819805	0.754437	0.199737	0.44213
1	ENSGALG00000006644	novel gene	-0.735311	0.000769735	0.730598	0.00086546	0.603106	0.0103803	0.674594	0.00297366	0.230026	0.374445	0.571037	0.0166562	0.111523	0.670014	0.333965	0.190167	-0.268853	0.296742	-0.193522	0.456747	0.555674	0.0205624	0.253856	0.325519	-0.306721	0.231133	0.52083	0.0320595	-0.362207	0.153085	0.139901	0.59228	0.769929	0.000300362
1	ENSGALG00000033709	LTA4H	0.474039	0.0545611	-0.454787	0.0666296	-0.416221	0.0965502	-0.439804	0.0773029	-0.0598471	0.819519	-0.370701	0.142973	-0.413934	0.0985833	-0.0124851	0.962069	0.439258	0.0777143	-0.240596	0.352264	0.0350374	0.893799	0.124574	0.633809	0.452315	0.0683114	-0.370669	0.14301	0.2692	0.296095	-0.0895271	0.732576	-0.300225	0.241668
1	ENSGALG00000044426	novel gene	0.882603	2.73531e-06	-0.596032	0.0115688	-0.752341	0.000493581	-0.543907	0.0240102	-0.288262	0.261849	-0.383465	0.128657	-0.224068	0.387282	-0.403389	0.108356	0.168659	0.517572	0.165343	0.525959	-0.28422	0.268896	0.308671	0.228027	0.124336	0.634463	-0.608121	0.00959834	0.745402	0.000593951	-0.0300513	0.908848	-0.788261	0.0001707
1	ENSGALG00000007817	EHF	-0.476742	0.0530075	0.542956	0.0243075	0.244936	0.343376	0.493419	0.0441406	0.0526855	0.840839	0.308191	0.228789	0.343514	0.177024	0.133047	0.610714	-0.319652	0.211042	-0.00199751	0.993929	0.507597	0.0375259	0.240844	0.351752	-0.250364	0.332444	0.380295	0.132116	-0.161355	0.536124	-0.232252	0.369711	0.496819	0.0424796
1	ENSGALG00000011646	PLD4	0.919221	1.84859e-07	-0.843036	2.14254e-05	-0.467653	0.0583672	-0.758447	0.000417321	-0.00921374	0.972003	-0.700821	0.00172541	-0.199507	0.442666	-0.509289	0.0367898	0.2189	0.398609	0.456101	0.065749	-0.274695	0.285959	0.127072	0.626967	0.186969	0.472419	-0.454694	0.0666927	0.503407	0.0393965	0.137487	0.598746	-0.799165	0.000118806
1	ENSGALG00000017091	FLT1	0.530995	0.0282925	-0.439767	0.0773306	-0.303227	0.236762	-0.163377	0.530958	-0.19245	0.459292	-0.21973	0.396777	-0.634179	0.00625543	-0.373722	0.139491	-0.065871	0.801676	0.619011	0.00806135	-0.239427	0.35468	-0.0197949	0.939891	-0.0961942	0.713424	-0.306608	0.231312	0.534482	0.0270822	0.0603623	0.817989	-0.367948	0.146198
1	ENSGALG00000044632	novel gene	-0.716517	0.00121195	0.524324	0.0307238	0.399905	0.11173	0.337276	0.185538	0.35877	0.157311	0.221237	0.393464	0.423883	0.0899566	0.391344	0.120336	0.0190368	0.94219	-0.223501	0.388516	0.0727674	0.781364	-0.454213	0.0670175	-0.0625594	0.811474	0.332323	0.192489	-0.634288	0.00624373	-0.103027	0.693962	0.679389	0.00270266
1	ENSGALG00000011078	novel gene	0.851362	1.46033e-05	-0.609863	0.00933787	-0.595728	0.0116221	-0.709465	0.00142429	-0.0858242	0.74328	-0.472006	0.0557519	0.126798	0.627714	-0.392429	0.119221	0.237154	0.359404	0.353184	0.164348	-0.492014	0.0448413	0.0197833	0.939926	0.225294	0.384622	-0.57946	0.0147769	0.538546	0.0257225	0.246698	0.339804	-0.824859	4.60866e-05
1	ENSGALG00000008912	ABCB1	0.868713	6.068e-06	-0.711763	0.00135196	-0.635844	0.00607889	-0.627793	0.00697119	0.014529	0.955864	-0.485331	0.0482887	0.00841846	0.974419	-0.514948	0.0344083	0.0996808	0.703471	0.357294	0.15915	-0.462315	0.0616973	0.146493	0.57477	0.190198	0.464663	-0.529832	0.0287054	0.574841	0.0157855	0.0393286	0.880874	-0.852983	1.35169e-05
1	ENSGALG00000017128	SKA3	-0.379756	0.13271	0.399077	0.112543	0.379298	0.133217	0.41965	0.0935579	0.0363405	0.889871	0.298903	0.243849	0.0365484	0.889244	0.0985053	0.706821	-0.2529	0.327405	-0.212498	0.412884	0.352798	0.164841	0.317442	0.214393	-0.286999	0.264038	0.32681	0.200425	-0.140262	0.591315	-0.226932	0.381083	0.35994	0.155864
1	ENSGALG00000042001	novel gene	-0.600221	0.0108527	0.451973	0.0685461	0.519816	0.0324553	0.443197	0.0747835	-0.253184	0.326844	0.369218	0.144705	-0.191643	0.461215	0.35431	0.162912	-0.0705386	0.787915	-0.429111	0.0856475	0.348416	0.170518	-0.144775	0.579312	-0.0749178	0.775056	0.402908	0.108818	-0.438434	0.0783375	-0.0675217	0.796803	0.472063	0.0557185
1	ENSGALG00000037675	COL14A1	0.792909	0.000146645	-0.767937	0.000318409	-0.405991	0.105883	-0.510005	0.0364819	-0.323386	0.20546	-0.660712	0.00388542	-0.424966	0.0890509	-0.575146	0.0157172	0.00876181	0.973376	0.490492	0.0456092	-0.0414748	0.87442	0.269577	0.295393	0.431587	0.0836598	-0.1934	0.457036	0.478206	0.0521798	0.036639	0.888972	-0.645632	0.00512027
1	ENSGALG00000012163	BDNF	-0.557817	0.0199785	0.647766	0.0049285	0.188491	0.468755	0.253371	0.326475	0.175657	0.500083	0.516631	0.0337234	0.327177	0.19989	0.522799	0.0313016	0.189633	0.466016	-0.509073	0.0368831	-0.142736	0.584723	-0.391067	0.120622	-0.264092	0.305706	-0.0736171	0.77887	-0.350992	0.167166	0.33418	0.189863	0.37265	0.14072
1	ENSGALG00000024466	CCL17	-0.686685	0.0023292	0.618079	0.00818469	0.457655	0.0647176	0.771412	0.000287479	-0.24475	0.343755	0.505425	0.0384868	-0.0987701	0.706066	0.143095	0.583769	-0.455164	0.0663761	-0.0600408	0.818943	0.366512	0.147901	0.0272928	0.917187	-0.0655648	0.802581	0.577373	0.0152262	-0.295552	0.24943	-0.0829382	0.751652	0.67184	0.00313903
1	ENSGALG00000006749	WDR37	-0.375951	0.136959	0.0934525	0.721281	0.325426	0.202449	0.0499938	0.848881	0.290995	0.257149	-0.00966635	0.970628	0.200833	0.439577	0.399546	0.112083	0.203788	0.432732	-0.0804382	0.758927	0.0560023	0.830951	-0.29017	0.258563	0.411201	0.101054	0.184734	0.477825	-0.476853	0.0529439	-0.372432	0.14097	0.39926	0.112363
1	ENSGALG00000039698	DRD1	-0.775352	0.000255496	0.63552	0.00611292	0.520251	0.0322852	0.568879	0.0171665	0.160643	0.537949	0.560302	0.0193173	0.381645	0.130635	0.365576	0.149017	-0.226387	0.382258	-0.264257	0.305393	0.142398	0.585623	-0.264353	0.305211	-0.305755	0.232679	0.389577	0.122168	-0.51725	0.0334739	-0.00187174	0.994312	0.568182	0.0173339
1	ENSGALG00000005247	TEKT4	-0.612557	0.00894631	0.570104	0.0168752	0.457604	0.0647511	0.66666	0.00347043	-0.0982834	0.707454	0.492419	0.0446386	0.121943	0.641047	0.200382	0.440626	-0.36747	0.146763	0.0162716	0.950576	0.572148	0.0163981	0.161384	0.536049	-0.220189	0.395767	0.527418	0.0295772	-0.240738	0.35197	0.126043	0.629782	0.707253	0.00149686
1	ENSGALG00000002046	novel gene	-0.570133	0.0168685	0.603183	0.010368	0.0442595	0.866058	0.504826	0.0387552	-0.115469	0.658989	0.567108	0.0175944	0.283244	0.270615	0.394637	0.116973	-0.15586	0.550276	-0.408306	0.103718	0.100274	0.701782	0.0871361	0.739482	-0.279311	0.27761	0.144911	0.578952	-0.18219	0.484013	-0.0209017	0.936537	0.547589	0.0228865
1	ENSGALG00000029168	novel gene	-0.616411	0.00840912	0.631563	0.00654115	0.491515	0.0450919	0.650271	0.00471079	-0.0145464	0.955811	0.638028	0.0058534	-0.191747	0.460965	0.228609	0.377477	-0.277129	0.281538	-0.199356	0.443018	0.187959	0.470035	-0.0871653	0.739398	-0.448905	0.0706819	0.348714	0.170129	-0.245694	0.341838	0.224377	0.386611	0.504838	0.0387497
1	ENSGALG00000010865	TMEM196	-0.612923	0.00889421	0.668489	0.00335027	0.149111	0.567878	0.39518	0.116425	0.405264	0.10657	0.597312	0.0113461	0.178381	0.493351	0.559894	0.0194247	0.13699	0.600081	-0.184646	0.478038	-0.0864573	0.741446	-0.400181	0.111461	-0.366702	0.147675	-0.0392791	0.881023	-0.292116	0.255236	0.348316	0.17065	0.584699	0.0136951
1	ENSGALG00000013668	novel gene	-0.89454	1.26855e-06	0.792217	0.000150033	0.636625	0.00599743	0.622806	0.00757465	0.2338	0.366438	0.510011	0.0364795	0.0937088	0.720545	0.489825	0.0459493	-0.100364	0.701525	-0.320416	0.209893	0.326263	0.201224	-0.232119	0.369994	-0.344411	0.175821	0.458649	0.0640644	-0.582195	0.014204	0.0294489	0.910668	0.846866	1.80116e-05
1	ENSGALG00000004373	KCNJ16	-0.779066	0.000228117	0.683043	0.00250997	0.619225	0.00803335	0.483981	0.0490087	0.177994	0.494305	0.51229	0.0355116	0.499885	0.0410228	0.40427	0.107514	-0.162491	0.533219	-0.168694	0.517484	0.118623	0.650226	-0.281417	0.273852	-0.306244	0.231895	0.425129	0.0889158	-0.582004	0.0142435	0.209266	0.420192	0.662399	0.00376384
1	ENSGALG00000001141	HES5	-0.474412	0.0543446	0.394406	0.117206	0.201027	0.439125	0.288515	0.261413	0.405705	0.106153	0.363863	0.151076	-0.146899	0.573698	0.457007	0.0651462	0.121201	0.643094	-0.192876	0.45828	-0.0712495	0.785824	-0.236916	0.359901	-0.121244	0.642976	-0.00986441	0.970027	-0.281064	0.274479	-0.123368	0.637124	0.387163	0.124704
1	ENSGALG00000043856	novel gene	-0.678697	0.00274046	0.722815	0.00104505	0.476426	0.053187	0.294214	0.251681	-0.0230839	0.929925	0.245183	0.342875	0.613281	0.00884335	0.351216	0.166877	-0.0402299	0.878163	-0.281881	0.273028	0.131452	0.615035	-0.330936	0.194466	-0.27523	0.284984	0.347491	0.171734	-0.554451	0.0209017	0.0514234	0.844608	0.522155	0.0315479
1	ENSGALG00000031837	novel gene	0.903765	6.56336e-07	-0.658192	0.00407292	-0.579999	0.0146626	-0.521987	0.0316124	-0.387937	0.123886	-0.544636	0.0237846	-0.293552	0.2528	-0.572921	0.0162202	-0.0107083	0.967464	0.459103	0.0637679	-0.133009	0.610817	0.393125	0.118509	0.0921087	0.725142	-0.40579	0.106073	0.738987	0.000701298	-0.0775169	0.767451	-0.757785	0.000425082
1	ENSGALG00000039084	EVI2A	0.66749	0.00341546	-0.657854	0.00409868	-0.120421	0.64525	-0.379637	0.132841	-0.0505895	0.8471	-0.34893	0.169846	-0.0324041	0.901742	-0.735699	0.00076226	-0.239406	0.354723	0.32063	0.209571	-0.313107	0.221063	0.251936	0.329315	0.122386	0.639828	-0.0568332	0.828477	0.318577	0.212669	0.399699	0.111933	-0.722565	0.00105129
1	ENSGALG00000006008	HOMER2	0.870292	5.56805e-06	-0.598767	0.0110971	-0.715966	0.00122753	-0.519468	0.032592	-0.0988991	0.705698	-0.294621	0.250995	-0.328966	0.197297	-0.384937	0.127073	0.186487	0.473581	0.182928	0.482214	-0.331775	0.193268	0.256642	0.320054	0.103378	0.692965	-0.632665	0.00641956	0.735522	0.00076565	0.078803	0.763695	-0.816083	6.47212e-05
1	ENSGALG00000021136	VPREB3	0.793814	0.000142305	-0.47885	0.0518186	-0.5251	0.0304331	-0.427048	0.0873295	-0.378238	0.134394	-0.247356	0.338476	-0.137748	0.598045	-0.461368	0.0623022	0.00510298	0.984492	0.109151	0.67667	-0.273897	0.287419	0.475169	0.0539077	0.0455955	0.86205	-0.413466	0.0990031	0.684931	0.0024149	0.163848	0.529758	-0.699715	0.00176743
1	ENSGALG00000022557	CLDN3	-0.563358	0.0185282	0.520541	0.0321719	0.617869	0.00821269	0.559687	0.0194794	-0.101636	0.697911	0.31213	0.222586	0.370107	0.143665	-0.0393788	0.880723	-0.522936	0.0312492	-0.130937	0.616434	0.560509	0.0192632	0.296047	0.248601	-0.229469	0.375637	0.683104	0.00250686	-0.36094	0.154634	-0.0888532	0.734521	0.408628	0.103418
1	ENSGALG00000015542	PLPPR1	0.611775	0.00905859	-0.66764	0.00340562	-0.259465	0.314571	-0.46474	0.0601676	-0.302333	0.238216	-0.350046	0.168392	-0.00237758	0.992774	-0.281568	0.273584	0.0750623	0.774633	0.353727	0.163654	-0.352726	0.164933	-0.0186453	0.943377	0.366737	0.147634	-0.276864	0.282018	0.318391	0.21295	-0.124519	0.63396	-0.633387	0.00634081
1	ENSGALG00000002294	SEMA6A	0.743074	0.00063121	-0.56831	0.0173032	-0.568328	0.0172988	-0.323204	0.20573	-0.3885	0.123295	-0.256849	0.31965	-0.572434	0.0163321	-0.51503	0.0343746	-0.0328133	0.900508	0.188016	0.469896	-0.373477	0.139771	0.151594	0.561375	-0.0252331	0.923418	-0.41713	0.0957504	0.648839	0.00483428	0.0384906	0.883396	-0.708773	0.00144667
1	ENSGALG00000009963	LYZ	0.837881	2.68733e-05	-0.700712	0.00172951	-0.391605	0.120067	-0.401865	0.109823	-0.231697	0.37089	-0.480395	0.0509601	-0.272795	0.289441	-0.673605	0.00303218	-0.186624	0.473252	0.775503	0.000254329	-0.104442	0.689953	0.326977	0.200182	-6.80765e-05	0.999793	-0.243398	0.34651	0.666866	0.00345671	0.0812533	0.756553	-0.67839	0.00275738
1	ENSGALG00000011394	CYP2J22	0.638273	0.00582857	-0.347922	0.171167	-0.572545	0.0163066	-0.446977	0.0720481	-0.326455	0.200942	-0.106446	0.68429	-0.178947	0.491959	-0.0469764	0.857912	0.298566	0.244405	0.148564	0.569315	-0.52839	0.0292235	0.0307072	0.906866	0.0454558	0.862469	-0.678738	0.00273819	0.615057	0.00859477	0.131795	0.614104	-0.540327	0.0251437
1	ENSGALG00000011262	KCNH8	-0.613263	0.00884598	0.675142	0.00294157	0.188295	0.469227	0.563116	0.0185896	-0.19106	0.462603	0.577337	0.015234	0.221876	0.392065	0.299004	0.243681	-0.206171	0.427253	-0.234613	0.364726	0.100688	0.700603	-0.288862	0.260814	-0.443782	0.0743559	0.208858	0.421118	-0.231625	0.371041	0.0804859	0.758788	0.483074	0.0494967
1	ENSGALG00000041888	novel gene	-0.8844	2.44966e-06	0.8654	7.24176e-06	0.484486	0.0487384	0.560108	0.0193684	0.115491	0.658928	0.482865	0.0496099	0.32374	0.204935	0.560515	0.0192615	-0.0679345	0.795585	-0.297624	0.24597	0.224082	0.387252	-0.291277	0.256668	-0.229938	0.374635	0.36356	0.151442	-0.555876	0.0205067	-0.169355	0.515822	0.75487	0.000460702
1	ENSGALG00000001440	ACTL9	-0.879243	3.34601e-06	0.808358	8.60309e-05	0.689359	0.00220339	0.630789	0.00662769	0.0334556	0.898569	0.471325	0.0561551	0.194267	0.454983	0.382569	0.129629	-0.243332	0.346646	-0.284968	0.267585	0.408493	0.103543	-0.0803078	0.759307	-0.240429	0.352609	0.597323	0.0113441	-0.596748	0.0114437	0.0501041	0.848551	0.749906	0.000527055
1	ENSGALG00000012537	KCNJ3	-0.827663	4.11857e-05	0.864792	7.47719e-06	0.599285	0.0110095	0.762796	0.000369226	-0.114617	0.661366	0.571124	0.0166356	0.205605	0.428552	0.276727	0.282266	-0.417474	0.0954486	-0.261336	0.31097	0.514188	0.034721	0.12012	0.646081	-0.392778	0.118863	0.621927	0.00768532	-0.403684	0.108074	-0.141351	0.588409	0.717028	0.00119763
1	ENSGALG00000013420	FOXM1	-0.80864	8.51592e-05	0.694045	0.00199637	0.668167	0.00337122	0.511267	0.0359434	0.0853016	0.744794	0.400967	0.110694	0.226366	0.382304	0.441104	0.0763305	-0.117113	0.654416	-0.23506	0.363787	0.219453	0.397389	-0.303294	0.236653	-0.162007	0.534456	0.485729	0.0480777	-0.611312	0.00912563	-0.250035	0.3331	0.628579	0.00687968
1	ENSGALG00000038740	AMY2A	0.936367	3.24856e-08	-0.842866	2.15879e-05	-0.665919	0.00352006	-0.769885	0.000300745	-0.0644443	0.805894	-0.682265	0.00255001	-0.258307	0.316814	-0.400324	0.111321	0.32477	0.203414	0.355255	0.161715	-0.315203	0.217823	0.0704626	0.788138	0.272883	0.289279	-0.584965	0.0136419	0.57015	0.0168643	-0.0638003	0.8078	-0.805952	9.37638e-05
1	ENSGALG00000034722	TLR2B	0.73562	0.000763772	-0.771627	0.000285658	-0.17475	0.502333	-0.528045	0.0293487	-0.213986	0.409541	-0.61427	0.00870419	-0.262516	0.308709	-0.537011	0.0262299	0.0254718	0.922696	0.233809	0.366419	0.0965956	0.712276	0.492158	0.0447692	0.522508	0.0314128	-0.0372208	0.887219	0.331936	0.19304	0.148369	0.569827	-0.581505	0.0143468
1	ENSGALG00000004393	novel gene	-0.677784	0.00279102	0.729027	0.000899486	0.544629	0.0237868	0.514431	0.034621	0.24309	0.347141	0.49776	0.0420285	0.613201	0.00885475	0.136697	0.600868	-0.324403	0.203955	-0.266582	0.300998	0.218398	0.399719	-0.0112721	0.965752	-0.355572	0.161314	0.490118	0.0457997	-0.467367	0.0585422	0.329028	0.197207	0.502001	0.0400397
1	ENSGALG00000000184	SLC27A6	0.854375	1.26393e-05	-0.552935	0.0213282	-0.600952	0.0107313	-0.305647	0.232853	-0.482885	0.0495989	-0.270381	0.2939	-0.272805	0.289422	-0.627619	0.00699167	-0.212975	0.41181	0.380571	0.131812	-0.116992	0.654752	0.558448	0.0198089	-0.0796817	0.761132	-0.355383	0.161553	0.842554	2.18906e-05	-0.0340286	0.896841	-0.745734	0.000588795
1	ENSGALG00000010090	FAM160A1	-0.792298	0.00014963	0.616	0.00846512	0.476591	0.0530932	0.419802	0.0934267	0.111745	0.66939	0.468905	0.0576062	0.264172	0.305554	0.64596	0.00509048	0.0736105	0.778889	-0.201422	0.438209	0.0772199	0.768319	-0.329504	0.19652	-0.037157	0.887411	0.300211	0.241691	-0.594108	0.0119099	0.220896	0.394212	0.776411	0.000247421
1	ENSGALG00000012766	novel gene	0.74532	0.000595233	-0.508491	0.0371355	-0.593132	0.012086	-0.629538	0.00676947	-0.260927	0.311754	-0.327425	0.199529	0.150527	0.564166	-0.258022	0.317366	0.261308	0.311023	0.0368734	0.888265	-0.539708	0.0253438	-0.0112917	0.965692	0.0786144	0.764245	-0.617484	0.00826416	0.51246	0.0354405	0.0250834	0.923872	-0.800153	0.000114844
1	ENSGALG00000045478	novel gene	-0.895163	1.21571e-06	0.591358	0.0124115	0.629977	0.00671937	0.502084	0.0400014	0.383966	0.128117	0.403192	0.108544	0.252511	0.328176	0.545603	0.0234876	-0.0219297	0.933422	-0.319981	0.210547	0.356999	0.159519	-0.286933	0.264154	-0.029578	0.910278	0.503557	0.0393281	-0.75396	0.00047232	0.00481095	0.98538	0.798846	0.000120108
1	ENSGALG00000014525	USP5	-0.511472	0.0358568	0.531152	0.0282371	0.353504	0.163938	0.417689	0.0952606	0.227357	0.380167	0.626775	0.00709119	0.133561	0.609323	0.3831	0.129052	-0.0801483	0.759772	-0.279338	0.277562	-0.117751	0.652645	-0.0578655	0.825407	-0.301555	0.239486	0.145632	0.577046	-0.257733	0.317929	0.101062	0.699541	0.402252	0.109449
1	ENSGALG00000031688	novel gene	0.402067	0.109628	-0.189651	0.465972	-0.362123	0.153187	-0.339314	0.182727	-0.289068	0.260457	-0.421416	0.0920425	-0.00435772	0.986757	-0.32913	0.19706	0.108932	0.677285	-0.0928155	0.72311	0.0192133	0.941654	0.118407	0.650825	0.337875	0.18471	-0.151091	0.562689	0.232483	0.369222	0.1708	0.512192	-0.371445	0.14211
1	ENSGALG00000002478	MATR3	0.420052	0.0932108	-0.261446	0.310757	-0.198356	0.445356	-0.0965689	0.712352	-0.22492	0.385433	-0.0680671	0.795194	-0.0835591	0.749849	-0.57986	0.014692	-0.323067	0.205933	0.346353	0.173237	-0.225581	0.384001	0.058254	0.824252	-0.328165	0.198454	-0.084148	0.748139	0.36737	0.146882	0.447241	0.0718601	-0.475297	0.0538336
1	ENSGALG00000014982	RBBP8	-0.385739	0.126216	0.433978	0.0817721	0.323172	0.205777	0.0881645	0.73651	-0.00900116	0.972649	-0.085804	0.743338	0.0692193	0.791799	0.137735	0.59808	0.0775699	0.767296	-0.429228	0.0855529	0.278581	0.278922	-0.0904418	0.72994	-0.153843	0.555511	0.281257	0.274137	-0.404852	0.106961	-0.0163892	0.95022	0.297327	0.246464
1	ENSGALG00000027643	RD3L	-0.635131	0.00615404	0.701725	0.00169165	0.599866	0.010912	0.685671	0.00237843	0.214337	0.408756	0.570287	0.0168321	0.0223399	0.932179	0.144611	0.579747	-0.400463	0.111185	-0.00233726	0.992897	0.420463	0.0928581	0.162848	0.532309	-0.521727	0.0317124	0.462673	0.0614699	-0.235123	0.363655	0.180179	0.488933	0.586165	0.0134038
1	ENSGALG00000038140	novel gene	-0.77736	0.000240368	0.54725	0.0229883	0.341855	0.179262	0.52106	0.0319704	0.457747	0.0646566	0.468154	0.058062	0.150724	0.563649	0.583833	0.0138694	-0.0223063	0.932281	-0.275954	0.283669	0.188445	0.468866	-0.188386	0.469008	-0.242017	0.349338	0.258799	0.31586	-0.490652	0.0455282	-0.473014	0.0551594	0.731154	0.000853694
1	ENSGALG00000016003	DDRGK1	0.678863	0.00273133	-0.592078	0.0122786	-0.415233	0.0974248	-0.690881	0.00213431	0.0346142	0.895075	-0.616265	0.00842887	0.147682	0.571634	-0.403735	0.108025	0.230508	0.373419	0.354556	0.162599	-0.432776	0.0827176	-0.281649	0.27344	0.155764	0.550525	-0.410481	0.101712	0.266125	0.30186	0.0421398	0.872422	-0.766233	0.000334557
1	ENSGALG00000010873	DHRS9	0.903207	6.84267e-07	-0.637493	0.00590805	-0.529775	0.0287256	-0.561279	0.0190622	-0.31948	0.211303	-0.533067	0.0275686	-0.244836	0.343579	-0.620394	0.00788127	0.00254347	0.99227	0.50671	0.0379162	-0.315828	0.216861	0.205647	0.428455	0.047511	0.85631	-0.421379	0.0920747	0.679913	0.0026743	0.122031	0.640805	-0.797	0.000127886
1	ENSGALG00000010312	PLCH1	-0.740647	0.000672089	0.701741	0.00169107	0.323515	0.205268	0.406338	0.105557	0.516954	0.0335931	0.407344	0.104614	0.516493	0.0337789	0.495205	0.0432621	0.0295706	0.9103	-0.224186	0.387026	0.176997	0.496766	-0.275748	0.284042	-0.275141	0.285147	0.210728	0.416877	-0.500491	0.0407396	0.0361452	0.890459	0.687541	0.00228832
1	ENSGALG00000008267	IL5RA	0.660295	0.00391594	-0.27686	0.282025	-0.589554	0.0127493	-0.280571	0.275358	-0.32412	0.204373	-0.157973	0.544815	-0.128353	0.623466	-0.437553	0.0790081	-0.0707267	0.787361	0.332375	0.192416	-0.214162	0.409147	0.254221	0.324798	-0.139549	0.593221	-0.460809	0.0626618	0.70161	0.00169591	0.275918	0.283733	-0.650821	0.00466405
1	ENSGALG00000033433	DIO3	0.506898	0.0378329	-0.334454	0.189478	-0.408538	0.103502	-0.449316	0.0703928	-0.190696	0.463472	-0.383276	0.128862	0.00423131	0.987141	-0.212528	0.412816	0.260359	0.312848	0.132841	0.611271	-0.32589	0.201769	-0.177381	0.495819	0.462617	0.061505	-0.369999	0.143791	0.288112	0.262109	0.0169699	0.948458	-0.484802	0.0485698
1	ENSGALG00000040672	IGFBP4	0.858127	1.05115e-05	-0.546904	0.0230926	-0.649655	0.00476356	-0.434147	0.0816401	-0.46251	0.0615732	-0.351192	0.166908	-0.16578	0.524848	-0.596923	0.0114134	-0.0680928	0.795119	0.142067	0.586502	-0.264164	0.30557	0.395718	0.115883	0.0894791	0.732715	-0.427491	0.0869662	0.740369	0.000676905	-0.0378661	0.885276	-0.836591	2.84062e-05
1	ENSGALG00000035903	FAM46A	0.320257	0.210131	-0.137078	0.599846	-0.209361	0.419975	-0.0762901	0.771038	-0.218926	0.398552	0.064154	0.806753	-0.218527	0.399433	-0.257756	0.317884	-0.094251	0.71899	0.16371	0.530109	-0.340933	0.180515	-0.135043	0.605323	-0.236928	0.359876	-0.248908	0.335356	0.333317	0.19108	0.00095714	0.997091	-0.491721	0.0449881
1	ENSGALG00000010152	TSPAN8	0.785313	0.000187612	-0.552572	0.0214312	-0.536883	0.0262725	-0.434423	0.0814244	-0.160556	0.53817	-0.463033	0.0612411	-0.359505	0.1564	-0.603103	0.0103808	-0.0384593	0.88349	0.387379	0.124475	-0.171395	0.510702	0.183148	0.481677	-0.261081	0.311459	-0.410303	0.101874	0.650985	0.00465019	0.00984558	0.970084	-0.722573	0.00105108
1	ENSGALG00000028407	GDF9	0.908676	4.49652e-07	-0.599129	0.0110359	-0.579644	0.0147378	-0.617556	0.00825457	-0.147599	0.571854	-0.409129	0.102955	-0.0623346	0.81214	-0.48333	0.0493588	0.137704	0.598163	0.27811	0.279768	-0.326394	0.201032	0.273541	0.288071	0.109819	0.674792	-0.547129	0.0230248	0.677981	0.00278003	0.16557	0.525381	-0.884944	2.36849e-06
1	ENSGALG00000046408	RAG2	0.767541	0.000322106	-0.460585	0.0628059	-0.418756	0.0943313	-0.402674	0.109042	-0.147833	0.571239	-0.223518	0.388479	-0.0297978	0.909614	-0.512744	0.0353212	-0.0694524	0.791112	0.207743	0.42366	-0.192912	0.458196	0.528658	0.029127	0.0296848	0.909955	-0.348655	0.170206	0.635983	0.00606438	0.200068	0.441357	-0.769638	0.000302942
1	ENSGALG00000029586	RNF141	0.649742	0.00475606	-0.653378	0.00445164	-0.345349	0.17457	-0.619633	0.00797992	0.231475	0.37136	-0.400335	0.11131	0.0650843	0.804002	-0.230076	0.37434	0.333044	0.191468	0.160858	0.537397	-0.393983	0.117636	-0.0995727	0.703779	0.438982	0.0779229	-0.430486	0.0845396	0.252883	0.327438	0.0767045	0.769826	-0.65333	0.00445554
1	ENSGALG00000035079	RPSAP58	-0.369791	0.144034	0.295413	0.249663	0.405328	0.106509	0.369493	0.144383	0.16316	0.531513	0.154556	0.553657	0.285164	0.267241	-0.241105	0.351214	-0.471967	0.0557752	-0.345364	0.17455	0.20138	0.438305	0.27537	0.284729	-0.169304	0.515949	0.505316	0.0385356	-0.317593	0.214164	-0.148829	0.568617	0.136458	0.60151
1	ENSGALG00000013579	FAT1	0.330374	0.19527	-0.306646	0.231252	-0.132231	0.612922	-0.0486077	0.853027	-0.116763	0.655389	-0.0388695	0.882255	0.295226	0.249978	-0.344753	0.175364	-0.324777	0.203404	0.261231	0.31117	-0.0188562	0.942737	0.529015	0.0289983	0.0739491	0.777896	0.0692768	0.791629	0.300427	0.241335	-0.156288	0.549167	-0.267999	0.298339
1	ENSGALG00000033253	novel gene	-0.688302	0.00225244	0.646664	0.00502682	0.416263	0.096513	0.455086	0.0664285	0.185219	0.476649	0.332719	0.191928	0.289059	0.260474	0.324441	0.2039	-0.133878	0.608467	0.00431642	0.986882	0.219392	0.397522	-0.416683	0.0961429	-0.275184	0.285069	0.32872	0.197651	-0.459019	0.0638225	-0.0839049	0.748845	0.539044	0.0255596
1	ENSGALG00000006306	UROC1	0.699597	0.00177196	-0.390525	0.121184	-0.545363	0.0235609	-0.419887	0.093353	-0.245811	0.341601	-0.116768	0.655375	0.150467	0.564321	-0.293631	0.252667	0.0537099	0.837783	0.253806	0.325617	-0.312253	0.222394	0.265882	0.302318	-0.0794112	0.761921	-0.512143	0.0355737	0.639564	0.00569887	0.247602	0.337981	-0.666631	0.00347232
1	ENSGALG00000003745	NECAP2	0.64919	0.00480376	-0.46144	0.0622561	-0.510666	0.0361992	-0.188765	0.468097	-0.33531	0.188277	-0.163515	0.530608	-0.516119	0.0339307	-0.333497	0.190827	-0.0412944	0.874962	0.11111	0.67117	0.0458179	0.861383	0.616032	0.00846067	0.132718	0.611603	-0.324111	0.204386	0.702529	0.0016621	-0.158448	0.543589	-0.457091	0.0650906
1	ENSGALG00000007786	DOK5	0.888089	1.94225e-06	-0.735094	0.00077394	-0.548236	0.0226934	-0.447977	0.0713371	-0.364005	0.150904	-0.51916	0.0327136	-0.391538	0.120136	-0.675676	0.00291062	-0.120742	0.644363	0.575784	0.0155754	-0.22689	0.381172	0.28886	0.260817	0.0156575	0.95244	-0.340777	0.180727	0.713927	0.00128666	-0.0226668	0.931189	-0.735042	0.000774946
1	ENSGALG00000016294	HMGCLL1	0.828282	4.01657e-05	-0.66891	0.00332315	-0.622432	0.00762159	-0.47101	0.0563428	-0.385434	0.126542	-0.478105	0.0522361	-0.214995	0.407284	-0.576675	0.0153786	-0.030546	0.907353	0.557321	0.0201123	-0.316147	0.216372	0.0249854	0.924168	0.0779839	0.766087	-0.400664	0.110989	0.636563	0.00600388	-0.00309582	0.990592	-0.73115	0.000853769
1	ENSGALG00000041298	novel gene	-0.481448	0.0503812	0.429202	0.0855739	0.0442561	0.866068	0.346215	0.173419	-0.339959	0.181843	0.340263	0.181429	0.114382	0.66202	0.366729	0.147642	-0.0254644	0.922718	-0.604452	0.0101657	0.203024	0.434496	-0.023597	0.928371	0.0991285	0.705045	0.192048	0.460248	-0.277283	0.28126	-0.249105	0.334962	0.330076	0.195699
1	ENSGALG00000032546	MYEF2	0.314855	0.218359	-0.138025	0.597301	-0.127988	0.624464	-0.0789764	0.763189	0.107165	0.68226	-0.0799095	0.760468	-0.0560771	0.830728	-0.42643	0.0878383	-0.179791	0.489885	0.475638	0.0536379	-0.270781	0.293157	-0.101883	0.697208	-0.21096	0.416352	-0.149498	0.566861	0.287046	0.263957	0.29985	0.242285	-0.361303	0.154188
1	ENSGALG00000029006	SYPL1	-0.806743	9.11587e-05	0.551204	0.0218234	0.727575	0.000931906	0.482948	0.0495647	0.0783239	0.765094	0.188888	0.467803	0.28368	0.269848	0.297637	0.245948	-0.227812	0.379187	-0.109378	0.676032	0.40612	0.105761	-0.175179	0.501269	-0.153678	0.555941	0.66115	0.0038535	-0.691531	0.00210537	-0.156013	0.549879	0.762745	0.000369758
1	ENSGALG00000006327	FBXL21	0.776448	0.000247144	-0.686754	0.00232589	-0.548823	0.0225191	-0.53613	0.0265245	-0.150866	0.563277	-0.472668	0.055362	-0.114921	0.660518	-0.386822	0.125064	0.136036	0.602647	0.111278	0.670699	-0.107463	0.681422	0.322688	0.206496	0.315144	0.217913	-0.365345	0.149294	0.512883	0.0352634	-0.303583	0.236185	-0.68837	0.00224928
1	ENSGALG00000040493	PTN	0.716824	0.00120334	-0.415856	0.096872	-0.643703	0.00529886	-0.651228	0.0046297	-0.16673	0.522444	-0.318698	0.212484	0.202401	0.435937	-0.206365	0.42681	0.326245	0.201249	-0.053487	0.838448	-0.444946	0.0735086	0.0555487	0.832302	-0.0409546	0.875984	-0.640617	0.00559489	0.502095	0.0399965	0.166376	0.52334	-0.733247	0.000810513
1	ENSGALG00000026658	LACTBL1	-0.623498	0.00748862	0.684754	0.00242368	0.482841	0.049623	0.49576	0.0429918	0.151782	0.560883	0.368326	0.145753	0.381953	0.130299	0.113596	0.664215	-0.300067	0.241928	-0.386927	0.124953	0.257437	0.318505	-0.0708914	0.786877	-0.321627	0.208077	0.442707	0.0751442	-0.401987	0.109705	-0.336275	0.18693	0.362015	0.153318
1	ENSGALG00000025743	CDR2	0.907431	4.95883e-07	-0.77634	0.000247958	-0.553146	0.0212683	-0.749122	0.000538224	-0.104991	0.688399	-0.562188	0.0188272	-0.190927	0.462923	-0.364901	0.149827	0.310302	0.225452	0.423352	0.0904026	-0.415954	0.0967855	0.0552734	0.833122	0.268851	0.296746	-0.585591	0.0135172	0.559055	0.0196469	0.267739	0.298825	-0.761981	0.000377868
1	ENSGALG00000021225	CDCA9	0.612321	0.00898013	-0.65023	0.00471428	-0.292606	0.254403	-0.579196	0.014833	0.0653187	0.803309	-0.487416	0.0471925	-0.185466	0.476052	-0.222601	0.39048	0.234064	0.365882	0.281895	0.273002	-0.373548	0.139689	0.0398904	0.879184	0.16381	0.529855	-0.385482	0.12649	0.286474	0.264952	-0.130921	0.616477	-0.605179	0.0100512
1	ENSGALG00000035857	novel gene	-0.874341	4.44337e-06	0.750373	0.000520494	0.525174	0.0304056	0.535172	0.0268476	0.324488	0.20383	0.407334	0.104623	0.329844	0.196031	0.46527	0.0598371	-0.107981	0.679963	-0.285918	0.265922	0.323471	0.205333	-0.200417	0.440545	-0.323446	0.205371	0.44275	0.0751122	-0.614207	0.00871307	0.00540206	0.983583	0.825829	4.43373e-05
1	ENSGALG00000004598	CUX2	-0.610162	0.00929377	0.661156	0.00385311	0.267312	0.299626	0.398966	0.112652	0.101524	0.698228	0.492241	0.0447272	0.330494	0.195098	0.550316	0.0220809	0.0682809	0.794564	-0.235939	0.361942	0.304263	0.235084	-0.143603	0.582418	-0.265433	0.303166	0.17221	0.508662	-0.307288	0.230227	0.086169	0.742281	0.643608	0.00530772
1	ENSGALG00000032851	SOX17	0.831545	3.5135e-05	-0.603829	0.0102646	-0.664787	0.003597	-0.356304	0.160391	-0.392919	0.118719	-0.43366	0.082022	-0.38178	0.130488	-0.535497	0.0267378	-0.0654035	0.803058	0.549892	0.0222046	-0.00513284	0.984401	0.390364	0.12135	0.0576522	0.826041	-0.366321	0.148128	0.790847	0.00015694	-0.0893767	0.73301	-0.571217	0.0166141
1	ENSGALG00000000469	ADRA1A	-0.844197	2.03365e-05	0.753895	0.000473159	0.498366	0.0417398	0.56583	0.0179085	0.224537	0.386264	0.383823	0.128271	0.162285	0.533745	0.464987	0.0600131	-0.127552	0.625654	-0.246592	0.340018	0.310095	0.225777	-0.176825	0.497192	-0.355366	0.161573	0.412615	0.09977	-0.532534	0.0277535	-0.308364	0.228514	0.762239	0.000375113
1	ENSGALG00000038728	novel gene	-0.664515	0.0036157	0.690445	0.00215394	0.359758	0.156088	0.462624	0.0615005	-0.0309701	0.906072	0.593707	0.0119821	0.486907	0.0474582	0.383323	0.128811	-0.12436	0.634397	-0.297891	0.245525	-0.0631136	0.809833	-0.317915	0.213673	-0.259829	0.31387	0.218968	0.398458	-0.403574	0.108179	0.258461	0.316515	0.449407	0.0703288
1	ENSGALG00000011358	WNT6	-0.552594	0.0214249	0.581561	0.0143352	0.337599	0.185091	0.56503	0.0181071	-0.0516503	0.84393	0.579911	0.0146812	-0.243697	0.3459	0.381546	0.130744	-0.138101	0.597097	-0.377717	0.134975	0.210845	0.416612	0.133978	0.608195	-0.303672	0.23604	0.200731	0.439814	-0.160311	0.5388	-0.146209	0.575519	0.518306	0.033052
1	ENSGALG00000026727	SLC30A10	-0.773054	0.000273767	0.564298	0.0182906	0.7003	0.00174511	0.446001	0.0727474	0.32802	0.198666	0.26249	0.30876	0.360523	0.155145	0.277756	0.280407	-0.175977	0.499291	-0.0777788	0.766686	0.394019	0.117599	-0.206506	0.426485	-0.152913	0.557931	0.596386	0.0115068	-0.6903	0.00216049	0.223548	0.388414	0.723986	0.00101622
1	ENSGALG00000039598	novel gene	-0.709321	0.00142891	0.668902	0.00332364	0.499917	0.0410077	0.643152	0.00535077	0.316989	0.215084	0.469683	0.0571365	-0.0183276	0.94434	0.227097	0.380726	-0.291944	0.255531	-0.156557	0.548472	0.483893	0.049056	0.162626	0.532875	-0.415355	0.0973162	0.487193	0.0473086	-0.360368	0.155336	0.238599	0.356396	0.752695	0.000488864
1	ENSGALG00000005062	FOXN4	-0.854729	1.24245e-05	0.558008	0.019927	0.590179	0.0126314	0.465305	0.0598151	0.307342	0.230141	0.290013	0.258833	0.0889633	0.734203	0.604458	0.0101646	0.0395195	0.880299	-0.206598	0.426275	0.471917	0.0558045	-0.183172	0.481618	-0.0661341	0.800899	0.472973	0.0551833	-0.67761	0.0028007	-0.0954347	0.715598	0.908076	4.71455e-07
1	ENSGALG00000034241	novel gene	-0.653227	0.00446389	0.501221	0.0404002	0.593986	0.0119317	0.250934	0.331306	0.540549	0.0250723	0.128363	0.623441	0.288529	0.261387	0.301267	0.239958	0.0519988	0.842889	-0.239028	0.355506	0.241772	0.349841	-0.351671	0.166289	-0.326979	0.200179	0.383499	0.128621	-0.640939	0.0055634	0.0734165	0.779459	0.600645	0.0107822
1	ENSGALG00000010486	JAKMIP3	-0.766461	0.00033236	0.603991	0.0102388	0.554706	0.0208306	0.753919	0.000472844	0.324889	0.203239	0.44942	0.0703196	-0.0337337	0.89773	0.161313	0.536231	-0.401373	0.110299	-0.16821	0.518703	0.600852	0.010748	0.185945	0.474891	-0.236996	0.359733	0.672813	0.00307974	-0.441727	0.0758676	-0.0863553	0.741742	0.808339	8.60898e-05
1	ENSGALG00000008087	CPA1	-0.647436	0.00495781	0.544387	0.0238614	0.359444	0.156475	0.529421	0.0288524	0.256896	0.319558	0.458505	0.0641587	-0.108103	0.679619	0.300289	0.241563	-0.135755	0.603402	-0.180962	0.487015	0.0493625	0.850769	-0.307371	0.230094	-0.312243	0.222409	0.259919	0.313696	-0.385444	0.126531	-0.0382945	0.883986	0.555547	0.0205975
1	ENSGALG00000032994	novel gene	0.840846	2.36123e-05	-0.689455	0.002199	-0.667382	0.00342259	-0.357624	0.158737	-0.320493	0.209777	-0.420874	0.0925057	-0.414477	0.0980979	-0.557256	0.02013	-0.0788545	0.763545	0.516063	0.0339534	-0.0543286	0.835938	0.365622	0.148962	0.0385969	0.883076	-0.368422	0.14564	0.769112	0.00030766	-0.119198	0.648633	-0.595239	0.0117083
1	ENSGALG00000006717	novel gene	-0.892541	1.45169e-06	0.795081	0.000136415	0.630613	0.00664747	0.574524	0.0158566	0.273664	0.287846	0.402505	0.109205	0.199553	0.442558	0.466257	0.0592251	-0.124652	0.633596	-0.220922	0.394156	0.332706	0.191946	-0.226008	0.383077	-0.315205	0.217819	0.486616	0.0476109	-0.611095	0.00915713	-0.116909	0.654982	0.814319	6.91439e-05
1	ENSGALG00000002312	TMEM132E	-0.51545	0.0342028	0.387524	0.124323	0.154156	0.554698	0.363056	0.152052	0.305618	0.2329	0.393659	0.117965	-0.0425855	0.871083	0.442486	0.0753065	0.0155352	0.952811	0.0696784	0.790446	0.0583407	0.823994	-0.294286	0.25156	-0.238538	0.356522	0.0701418	0.789082	-0.261093	0.311436	0.0802592	0.759448	0.533693	0.0273525
1	ENSGALG00000005442	PALMD	0.9288	7.3788e-08	-0.710137	0.00140283	-0.721623	0.00107508	-0.567307	0.017546	-0.332066	0.192854	-0.453948	0.0671973	-0.198416	0.445217	-0.514766	0.034483	0.0553082	0.833018	0.593454	0.0120278	-0.43751	0.0790415	0.121119	0.643321	0.0616942	0.814038	-0.564593	0.0182165	0.752307	0.000494032	0.129188	0.621191	-0.782264	0.000206553
1	ENSGALG00000015701	novel gene	-0.535628	0.0266933	0.482504	0.0498054	0.149817	0.566026	0.407684	0.104296	0.0229769	0.93025	0.313853	0.219907	0.156727	0.548032	0.220015	0.396149	-0.16818	0.518779	-0.117916	0.652188	0.108702	0.677932	-0.137065	0.59988	-0.273949	0.287324	0.222273	0.391197	-0.288996	0.260582	0.219825	0.396568	0.554473	0.0208956
1	ENSGALG00000012965	FAM105A	0.546035	0.0233558	-0.455748	0.0659848	-0.0715361	0.784981	-0.439953	0.0771909	-0.362945	0.152187	-0.439277	0.0776996	0.0390407	0.88174	-0.440588	0.0767154	0.00478533	0.985457	-0.126205	0.629338	0.0806251	0.758382	0.432218	0.0831591	0.381071	0.131264	0.0327559	0.900681	0.190621	0.463653	0.0736122	0.778884	-0.594871	0.0117736
1	ENSGALG00000032031	MMP16	0.796502	0.000130057	-0.711954	0.0013461	-0.584292	0.0137769	-0.390045	0.121682	-0.0741302	0.777365	-0.262283	0.309156	-0.108885	0.677417	-0.558907	0.0196862	-0.100044	0.702437	0.33931	0.182733	-0.381313	0.130998	0.2743	0.286681	0.214714	0.407912	-0.374	0.139173	0.611914	0.00903864	0.00944097	0.971313	-0.7847	0.000191297
1	ENSGALG00000013637	TDP2	-0.376555	0.136278	0.419205	0.0939419	0.221029	0.393921	0.338703	0.183567	-0.335463	0.188063	0.16891	0.516941	0.0338434	0.8974	0.0266088	0.919256	-0.219668	0.396915	-0.0210551	0.936072	-0.00150176	0.995436	-0.311426	0.223687	-0.359141	0.156851	0.230098	0.374293	-0.185916	0.474961	-0.0648793	0.804608	0.315327	0.217632
1	ENSGALG00000026188	TMEM8A	-0.521658	0.0317391	0.573762	0.0160286	-0.0430743	0.869615	0.430045	0.0848939	0.0704346	0.78822	0.528845	0.0290593	-0.0427397	0.87062	0.641501	0.00550873	0.109939	0.674455	-0.0829782	0.751536	0.113167	0.665413	-0.211412	0.415332	-0.248859	0.335455	-0.0969905	0.711147	-0.0738841	0.778087	-0.267147	0.299936	0.550704	0.0219682
1	ENSGALG00000043809	novel gene	-0.706231	0.00153143	0.576375	0.0154446	0.45121	0.0690732	0.376583	0.136247	0.244538	0.344185	0.296133	0.248458	0.0736694	0.778717	0.489707	0.0460094	0.0937939	0.720301	-0.102748	0.694754	0.19112	0.46246	-0.448488	0.0709758	-0.12239	0.639816	0.277618	0.280656	-0.527218	0.0296503	0.186113	0.474484	0.729259	0.000894395
1	ENSGALG00000029020	PLPP4	0.92595	9.82155e-08	-0.785985	0.000183636	-0.564988	0.0181177	-0.515142	0.0343287	-0.417671	0.0952763	-0.510628	0.0362152	-0.275553	0.284398	-0.610404	0.00925817	-0.0516393	0.843963	0.597275	0.0113525	-0.241431	0.350543	0.251953	0.329282	0.204327	0.431491	-0.381036	0.131302	0.702745	0.00165424	0.0113118	0.965631	-0.806985	9.03737e-05
1	ENSGALG00000012917	CDH6	0.760916	0.000389414	-0.701268	0.00170864	-0.539129	0.025532	-0.522631	0.0313657	0.0511157	0.845527	-0.28404	0.269212	-0.352646	0.165037	-0.332412	0.192363	0.194312	0.454877	0.390183	0.121538	-0.546311	0.0232719	-0.00447913	0.986388	0.120416	0.645265	-0.583853	0.0138654	0.53425	0.0271617	0.392153	0.119503	-0.679155	0.00271536
1	ENSGALG00000000244	CAMK4	0.744723	0.000604635	-0.320043	0.210454	-0.66319	0.00370791	-0.288962	0.26064	-0.298255	0.244922	-0.115097	0.660025	-0.265658	0.302741	-0.431103	0.0840459	-0.0250663	0.923923	0.283916	0.269431	-0.195531	0.451995	0.366013	0.148496	-0.300693	0.240899	-0.500101	0.0409219	0.819383	5.70826e-05	0.256873	0.319603	-0.594603	0.0118214
1	ENSGALG00000009601	NELL2	0.816953	6.26274e-05	-0.679112	0.00271775	-0.520129	0.032333	-0.507473	0.0375803	-0.145592	0.577149	-0.531515	0.0281095	-0.222947	0.389723	-0.586921	0.0132557	-0.0196115	0.940447	0.600666	0.0107787	-0.249871	0.333427	0.101026	0.699642	0.0234441	0.928835	-0.369656	0.144192	0.580136	0.0146335	0.0262936	0.920209	-0.730559	0.000866296
1	ENSGALG00000006565	novel gene	0.446784	0.0721862	-0.109892	0.674588	-0.411369	0.1009	-0.0863554	0.741741	-0.460472	0.0628788	-0.0106029	0.967784	0.173655	0.505058	-0.437331	0.0791778	-0.308582	0.228169	0.485554	0.0481704	-0.315239	0.217767	0.125043	0.632521	-0.14161	0.587719	-0.225219	0.384785	0.540841	0.0249783	0.148118	0.570486	-0.487213	0.0472983
1	ENSGALG00000013627	SLC7A2	-0.407041	0.104897	0.338036	0.184487	0.341613	0.179591	0.151528	0.561547	-0.182606	0.482997	0.165898	0.524551	0.496631	0.0425704	0.220396	0.395312	-0.026826	0.918599	-0.576616	0.0153915	0.223585	0.388333	0.00133541	0.995942	0.335518	0.187987	0.349561	0.169024	-0.456877	0.0652322	-0.13254	0.612086	0.150629	0.563898
1	ENSGALG00000044440	novel gene	0.587271	0.0131873	-0.586792	0.0132808	-0.536195	0.0265025	-0.412745	0.0996521	-0.2078	0.423528	-0.277128	0.281542	-0.185422	0.476158	-0.248459	0.336258	0.112086	0.668437	0.194926	0.453425	-0.513156	0.0351493	-0.0840574	0.748402	0.276292	0.283055	-0.419493	0.0936935	0.385804	0.126146	-0.217359	0.402019	-0.66559	0.00354227
1	ENSGALG00000010909	PRKG2	0.56626	0.0178022	-0.357899	0.158394	-0.41248	0.0998923	-0.189044	0.467427	-0.380014	0.132425	0.00820752	0.97506	-0.0811178	0.756947	-0.291294	0.256639	-0.131395	0.61519	0.606038	0.00991714	-0.511764	0.0357334	-0.00103735	0.996847	-0.0377536	0.885614	-0.40846	0.103574	0.610378	0.00926202	0.000529787	0.99839	-0.58964	0.012733
1	ENSGALG00000043393	CADM2	0.624913	0.00731485	-0.27904	0.278096	-0.426696	0.0876193	-0.283654	0.269893	-0.155889	0.550201	-0.146174	0.575611	-0.138945	0.594836	-0.43697	0.0794545	-0.0673867	0.797201	0.170958	0.511797	-0.246777	0.339646	0.22281	0.390024	-0.420693	0.0926608	-0.382816	0.12936	0.616463	0.008402	-0.0928546	0.722998	-0.647733	0.00493145
1	ENSGALG00000014585	novel gene	-0.802315	0.000106562	0.723517	0.00102769	0.654077	0.0043949	0.78531	0.000187631	0.165359	0.525917	0.599926	0.010902	0.0776002	0.767208	0.218113	0.400349	-0.450082	0.0698571	0.131681	0.614415	0.344076	0.17627	-0.0701126	0.789168	-0.432526	0.0829147	0.582559	0.0141291	-0.403854	0.107912	0.158703	0.542932	0.788281	0.000170593
1	ENSGALG00000040567	AVPR1A	-0.585371	0.013561	0.497256	0.0422697	0.222675	0.390318	0.242893	0.347543	0.323177	0.20577	0.265679	0.3027	0.174346	0.503339	0.498042	0.0418939	0.197706	0.44688	-0.168032	0.519154	0.00657406	0.980022	-0.439538	0.0775034	-0.108984	0.67714	0.0695301	0.790883	-0.429517	0.0853197	0.277954	0.28005	0.638012	0.005855
1	ENSGALG00000036519	CDC6	-0.715832	0.00123134	0.673946	0.00301189	0.472177	0.0556512	0.579619	0.0147432	-0.113375	0.664831	0.541202	0.0248628	0.000874929	0.997341	0.545068	0.0236515	-0.095952	0.714117	-0.234536	0.364889	0.453886	0.0672393	0.0405691	0.877143	-0.140357	0.591061	0.364825	0.149918	-0.350655	0.167602	-0.0921099	0.725138	0.669127	0.0033092
1	ENSGALG00000009433	BAG3	0.536167	0.0265119	-0.548609	0.0225827	-0.271897	0.291094	-0.59302	0.0121065	-0.138115	0.597062	-0.63155	0.00654254	0.0140594	0.95729	-0.217579	0.401531	0.229112	0.3764	0.628469	0.00689243	-0.32122	0.208687	-0.313434	0.220556	0.141952	0.586809	-0.344653	0.175497	0.225357	0.384485	-0.0217711	0.933902	-0.416734	0.0960983
1	ENSGALG00000005173	TUBD1	-0.391331	0.12035	0.253238	0.326738	0.329114	0.197083	0.155449	0.551341	0.0597802	0.819717	0.199216	0.443345	0.302465	0.238	0.17434	0.503351	-0.060654	0.817123	-0.211018	0.416222	-0.321703	0.207964	-0.34295	0.177784	-0.218962	0.398471	0.165084	0.526616	-0.394294	0.11732	-0.0254753	0.922685	0.262448	0.30884
1	ENSGALG00000009569	TLK1	-0.800929	0.000111813	0.70701	0.00150503	0.765945	0.000337357	0.661798	0.0038068	-0.0304442	0.907661	0.441966	0.0756906	0.162352	0.533574	0.16683	0.522189	-0.388337	0.123467	-0.386971	0.124906	0.479644	0.0513762	0.0185935	0.943534	-0.23415	0.365702	0.684966	0.00241315	-0.566508	0.0177413	-0.0588505	0.822479	0.580049	0.014652
1	ENSGALG00000032506	GEM	-0.411216	0.101039	0.380296	0.132114	0.168785	0.517255	0.307075	0.230566	-0.318121	0.21336	0.185123	0.47688	0.263329	0.307158	0.1741	0.50395	-0.174763	0.502301	-0.11129	0.670666	0.0877367	0.737746	-0.125512	0.631236	-0.0772599	0.768202	0.307191	0.230382	-0.252749	0.327704	-0.230806	0.372783	0.409214	0.102876
1	ENSGALG00000038432	novel gene	-0.874578	4.384e-06	0.750282	0.000521766	0.596654	0.0114601	0.684158	0.00245342	0.233236	0.36763	0.445306	0.0732484	0.0719965	0.783628	0.369735	0.144099	-0.242415	0.348524	-0.070248	0.78877	0.407905	0.104091	-0.184855	0.47753	-0.267306	0.299637	0.5309	0.0283261	-0.534494	0.0270782	-0.0116879	0.964489	0.862662	8.35304e-06
1	ENSGALG00000027247	EOMES	0.789572	0.000163605	-0.63118	0.00658379	-0.60843	0.00955169	-0.644856	0.00519154	0.17569	0.5	-0.462162	0.0617948	-0.122151	0.640476	-0.297676	0.245883	0.32655	0.200804	0.26048	0.312615	-0.266904	0.300393	0.125768	0.630534	0.0252163	0.923469	-0.588578	0.0129352	0.533015	0.0275867	0.20805	0.422958	-0.614032	0.00873757
1	ENSGALG00000043690	C2orf40	0.906378	5.38099e-07	-0.776818	0.000244375	-0.554839	0.0207935	-0.483871	0.0490677	-0.396565	0.115035	-0.530311	0.0285348	-0.407203	0.104746	-0.609092	0.0094525	-0.0441029	0.866527	0.580416	0.0145746	-0.175352	0.500839	0.252613	0.327973	0.176046	0.499119	-0.37153	0.142011	0.709061	0.00143733	-0.0311375	0.905567	-0.76359	0.000360957
1	ENSGALG00000031786	BLVRA	0.793423	0.000144167	-0.644256	0.00524715	-0.404284	0.107501	-0.253302	0.326611	-0.155746	0.55057	-0.372934	0.140393	-0.45132	0.0689969	-0.787634	0.000174189	-0.302838	0.237394	0.479081	0.0516894	-0.0740385	0.777634	0.537719	0.0259949	0.0168568	0.948801	-0.155664	0.550782	0.677648	0.00279861	0.0854646	0.744321	-0.652117	0.00455532
1	ENSGALG00000001917	SSC4D	-0.678506	0.00275097	0.707779	0.00147934	0.206627	0.426209	0.521228	0.0319054	0.0624483	0.811803	0.589097	0.0128361	0.250593	0.331986	0.441892	0.0757457	-0.0752441	0.774101	-0.352806	0.164831	-0.0463884	0.859674	-0.313055	0.221146	-0.24266	0.348021	0.11747	0.653424	-0.31737	0.214503	0.00415201	0.987382	0.541472	0.0247766
1	ENSGALG00000044510	C18orf63	-0.787194	0.000176665	0.777914	0.000236333	0.409752	0.102381	0.497523	0.0421417	0.0777308	0.766826	0.543559	0.0241187	0.316504	0.215825	0.531864	0.0279873	0.0043415	0.986806	-0.311545	0.2235	0.146355	0.575133	-0.422261	0.0913238	-0.381293	0.13102	0.240354	0.352763	-0.488509	0.0466251	0.174151	0.503822	0.704299	0.00159851
1	ENSGALG00000008253	TBX5	-0.531862	0.0279879	0.458562	0.0641216	0.317128	0.214872	0.203992	0.432262	-0.0832143	0.75085	0.239742	0.354028	0.248357	0.336461	0.52243	0.0314425	0.200982	0.439229	-0.419674	0.0935369	0.160684	0.537842	-0.264238	0.305431	0.339065	0.18307	0.173429	0.50562	-0.451961	0.068555	-0.0687373	0.793219	0.448817	0.0707434
1	ENSGALG00000003550	ARHGAP40	0.733381	0.000807821	-0.60674	0.00980876	-0.459057	0.0637978	-0.589265	0.0128041	-0.174211	0.503674	-0.489545	0.0460924	-0.182405	0.483488	-0.224518	0.386304	0.255513	0.322262	0.617938	0.00820352	-0.201413	0.438228	0.0784687	0.764671	0.0950784	0.716618	-0.477547	0.0525509	0.527672	0.0294846	0.242788	0.347758	-0.484196	0.0488934
1	ENSGALG00000043287	CAV1	0.776533	0.000246502	-0.527491	0.0295505	-0.662509	0.00375599	-0.420956	0.0924352	-0.284522	0.268366	-0.327616	0.199252	-0.0714609	0.785202	-0.549183	0.0224131	-0.05619	0.830392	0.0652673	0.803461	-0.226898	0.381155	0.421254	0.092181	0.07895	0.763266	-0.394052	0.117565	0.643378	0.00532938	0.0484911	0.853376	-0.741014	0.000665769
1	ENSGALG00000006220	KCNC1	0.544821	0.0237276	-0.506128	0.038174	-0.488927	0.0464098	-0.458936	0.0638768	0.31652	0.215801	-0.430798	0.0842892	0.0338762	0.897301	-0.203148	0.434209	0.20765	0.42387	0.301506	0.239567	-0.172835	0.507102	0.14558	0.577182	0.00543608	0.98348	-0.406665	0.10525	0.37203	0.141434	-0.189797	0.465622	-0.34109	0.180301
1	ENSGALG00000011635	TFCP2L1	0.828416	3.99483e-05	-0.550843	0.0219278	-0.848758	1.65026e-05	-0.633397	0.00633981	-0.046923	0.858072	-0.330848	0.194592	0.0219806	0.933268	-0.257434	0.318509	0.311279	0.223917	0.162614	0.532906	-0.534002	0.0272466	0.00530412	0.983881	-0.0101251	0.969235	-0.76098	0.000388712	0.665628	0.00353967	-0.0115302	0.964968	-0.777871	0.000236644
1	ENSGALG00000044139	novel gene	0.919085	1.87121e-07	-0.733202	0.000811432	-0.721319	0.00108287	-0.486733	0.0475495	-0.244439	0.344387	-0.317235	0.214709	-0.212044	0.413906	-0.520287	0.0322712	-0.00864819	0.973721	0.555486	0.0206142	-0.472473	0.0554767	0.159607	0.540609	0.0458551	0.861272	-0.577072	0.0152918	0.784339	0.000193498	0.0833454	0.75047	-0.830551	3.66071e-05
1	ENSGALG00000016258	novel gene	0.869479	5.82094e-06	-0.637128	0.00594552	-0.650113	0.00472424	-0.370354	0.143378	-0.405661	0.106195	-0.227127	0.380662	-0.256518	0.320296	-0.526057	0.0300774	-0.109272	0.676329	0.577926	0.0151059	-0.415583	0.0971137	0.218413	0.399685	-0.0680904	0.795126	-0.510755	0.036161	0.827849	4.08766e-05	0.0271336	0.917668	-0.774073	0.00026553
1	ENSGALG00000028172	WDR90	-0.425888	0.088286	0.413184	0.0992569	0.0789807	0.763177	0.107765	0.68057	0.223428	0.388674	0.285786	0.266153	0.195891	0.451147	0.581547	0.014338	0.342815	0.177965	-0.153548	0.556278	-0.0678768	0.795755	-0.306282	0.231834	0.0650648	0.804059	-0.110483	0.67293	-0.301073	0.240275	0.46737	0.0585405	0.522903	0.031262
1	ENSGALG00000007417	ARMC4	-0.55579	0.0205305	0.519135	0.0327233	0.262577	0.308594	0.359172	0.156813	-0.00137948	0.995808	0.33506	0.188628	0.558306	0.0198469	0.300302	0.24154	-0.128544	0.622948	-0.0923277	0.724512	0.222401	0.390916	-0.186213	0.474245	-0.0584308	0.823726	0.307519	0.229858	-0.372605	0.140771	0.0999673	0.702655	0.472577	0.0554159
1	ENSGALG00000027838	HMG20B	0.328724	0.197646	-0.38356	0.128555	-0.226052	0.382982	-0.123853	0.635791	-0.394231	0.117384	-0.181733	0.485129	-0.217337	0.402068	-0.293805	0.252373	-0.0617175	0.813969	-0.0143867	0.956296	0.104594	0.689524	0.128521	0.623009	0.471843	0.0558483	0.0155369	0.952806	0.16952	0.515405	0.0178272	0.945858	-0.366249	0.148214
1	ENSGALG00000006351	FAS	-0.386639	0.125258	-0.0560137	0.830917	0.370074	0.143703	-0.105252	0.687663	0.220271	0.395588	-0.357323	0.159113	0.204225	0.431724	0.303966	0.235564	0.227453	0.37996	-0.0821759	0.753868	0.275669	0.284187	-0.295017	0.25033	0.426336	0.0879156	0.36342	0.151612	-0.674594	0.00297364	-0.221384	0.393142	0.446023	0.0727314
1	ENSGALG00000046631	novel gene	-0.492958	0.0443697	0.538721	0.0256652	0.465735	0.0595481	0.398319	0.113291	-0.101585	0.698053	0.159493	0.540901	0.274297	0.286687	0.10778	0.680529	-0.297679	0.245879	0.303369	0.236531	0.232892	0.368356	-0.161212	0.536489	-0.232766	0.368622	0.383783	0.128314	-0.26805	0.298244	-0.162092	0.534238	0.413947	0.0985714
1	ENSGALG00000005451	HELLS	-0.482108	0.0500205	0.305476	0.233129	0.468438	0.0578889	0.404643	0.10716	0.208934	0.420945	0.42597	0.0882176	0.201762	0.437418	0.295603	0.249346	-0.163142	0.531557	-0.0920321	0.725362	0.282492	0.271945	0.195402	0.452299	0.203494	0.43341	0.393558	0.118067	-0.357996	0.158274	0.0870944	0.739603	0.436772	0.0796066
1	ENSGALG00000001546	ZZEF1	0.647834	0.00492249	-0.580452	0.0145671	-0.343686	0.176793	-0.463666	0.0608418	0.0850735	0.745455	-0.472292	0.0555835	-0.477485	0.0525857	-0.357453	0.15895	0.162484	0.533237	0.50305	0.0395592	-0.197705	0.446882	-0.0291121	0.911686	-0.156613	0.548327	-0.388003	0.123817	0.445097	0.0733994	0.0763	0.771009	-0.491437	0.0451312
1	ENSGALG00000041115	novel gene	-0.541151	0.0248792	0.56095	0.019148	0.349523	0.169072	0.486448	0.0476989	0.062956	0.810299	0.411182	0.101071	0.135815	0.603242	0.306718	0.231138	-0.117371	0.6537	-0.275781	0.283982	0.546141	0.0233236	0.169008	0.516695	-0.173017	0.506648	0.392776	0.118865	-0.26662	0.300927	-0.0201913	0.93869	0.597232	0.0113599
1	ENSGALG00000015254	ST18	0.352321	0.165453	-0.396286	0.115313	-0.358196	0.158025	-0.0598724	0.819443	-0.334348	0.189627	-0.0293775	0.910884	-0.481137	0.0505517	-0.14167	0.587558	-0.0590198	0.821976	0.313308	0.220751	-0.214633	0.408092	0.0438523	0.86728	0.166517	0.522981	-0.215279	0.406649	0.386101	0.125831	-0.118163	0.651502	-0.313445	0.22054
1	ENSGALG00000012153	METTL15	-0.392453	0.119196	0.342019	0.17904	0.459466	0.0635315	0.390808	0.12089	0.063218	0.809523	0.31923	0.21168	0.189835	0.465533	-0.112986	0.66592	-0.338957	0.183218	-0.158595	0.54321	0.214355	0.408715	-0.10055	0.700997	-0.171525	0.510375	0.431502	0.0837277	-0.321792	0.207831	0.322198	0.207225	0.201028	0.439123
1	ENSGALG00000015490	FBXL4	0.39087	0.120826	-0.176032	0.499153	-0.40019	0.111452	-0.234432	0.365106	0.022592	0.931415	-0.281514	0.273679	-0.220901	0.394203	-0.193524	0.456742	0.146138	0.575707	0.341653	0.179537	0.0133556	0.959426	-0.0589043	0.822319	-0.162405	0.533439	-0.302623	0.237744	0.384954	0.127055	-0.00903289	0.972552	-0.202403	0.435933
1	ENSGALG00000035950	NGFR	0.92713	8.73747e-08	-0.708949	0.00144095	-0.622639	0.00759558	-0.527375	0.0295928	-0.457495	0.0648235	-0.422054	0.0915	-0.301028	0.240348	-0.505686	0.0383706	0.0467953	0.858454	0.401184	0.110483	-0.317024	0.21503	0.295069	0.250241	0.239132	0.355291	-0.471496	0.0560541	0.740557	0.000673652	-0.00292591	0.991108	-0.801358	0.000110166
1	ENSGALG00000036327	NGEF	0.567659	0.0174605	-0.365238	0.149422	-0.332028	0.192909	-0.0294866	0.910554	-0.346245	0.17338	-0.115452	0.659036	-0.390646	0.121058	-0.589594	0.0127418	-0.357346	0.159084	0.497358	0.0422209	-0.150737	0.563614	0.362206	0.153085	-0.043805	0.867421	-0.10105	0.699573	0.632298	0.00645988	-0.0881757	0.736477	-0.487086	0.0473648
1	ENSGALG00000014186	MPPED1	0.614931	0.00861232	-0.538134	0.025858	-0.311781	0.223131	-0.39357	0.118055	-0.137914	0.597599	-0.560508	0.0192633	-0.470254	0.0567939	-0.41577	0.0969485	0.0626177	0.811301	-0.00500646	0.984785	0.299988	0.242057	0.615497	0.00853404	0.190408	0.464162	-0.116171	0.657036	0.411871	0.100444	-0.207923	0.423249	-0.441972	0.075686
1	ENSGALG00000028448	SH2D1B	0.704776	0.00158174	-0.562341	0.018788	-0.707725	0.00148112	-0.486453	0.0476965	-0.00303397	0.990779	-0.319	0.212027	-0.239454	0.354623	-0.350178	0.168221	0.216322	0.404324	-0.0448946	0.864152	-0.334314	0.189674	0.112801	0.666437	0.0805442	0.758618	-0.560092	0.0193727	0.51969	0.0325048	0.165963	0.524386	-0.641875	0.00547259
1	ENSGALG00000032073	novel gene	-0.833771	3.20164e-05	0.732279	0.000830246	0.492085	0.0448054	0.680975	0.00261757	-0.12872	0.622466	0.50702	0.0377793	0.000375556	0.998859	0.397958	0.113649	-0.232924	0.368288	-0.267852	0.298613	0.398545	0.113068	-0.183542	0.48072	-0.309473	0.226758	0.492835	0.0444306	-0.471406	0.0561074	-0.0553101	0.833013	0.788954	0.000166917
1	ENSGALG00000043089	VWCE	0.813045	7.24956e-05	-0.431571	0.0836723	-0.763954	0.000357228	-0.444721	0.0736716	-0.412836	0.0995705	-0.310571	0.225028	-0.103953	0.691338	-0.393227	0.118405	0.0612603	0.815325	0.235953	0.361915	-0.177375	0.495833	0.353248	0.164265	0.0264541	0.919724	-0.546188	0.0233094	0.788014	0.000172065	-0.073508	0.77919	-0.726269	0.000961889
1	ENSGALG00000015379	TAGLN3	0.481955	0.0501042	-0.463326	0.0610559	-0.480083	0.0511323	-0.289372	0.259934	0.162342	0.5336	-0.116276	0.656744	-0.316789	0.21539	-0.100425	0.701353	0.140709	0.590123	0.322837	0.206275	-0.364592	0.150197	-0.010147	0.969168	-0.244064	0.345151	-0.530379	0.0285107	0.475028	0.0539889	-0.0498132	0.849421	-0.350783	0.167436
1	ENSGALG00000030932	NKX2-3	0.829234	3.86383e-05	-0.694063	0.0019956	-0.579809	0.0147028	-0.398017	0.11359	-0.190536	0.463856	-0.411565	0.100722	-0.239363	0.354812	-0.571641	0.0165155	-0.116134	0.657139	0.793542	0.000143597	-0.268733	0.296967	0.172293	0.508454	0.0597189	0.819899	-0.391627	0.120045	0.708783	0.00144633	-0.00443896	0.98651	-0.675324	0.00293101
1	ENSGALG00000013625	novel gene	0.840967	2.34869e-05	-0.712911	0.00131699	-0.66043	0.003906	-0.548761	0.0225377	-0.00492441	0.985035	-0.393561	0.118065	-0.341214	0.180132	-0.460259	0.063017	0.165355	0.525926	0.263264	0.307283	-0.436651	0.0796988	0.11222	0.668061	0.0872315	0.739206	-0.581735	0.014299	0.620035	0.00792775	0.263198	0.307408	-0.722475	0.00105354
1	ENSGALG00000004215	WIPI1	-0.450314	0.0696948	0.281658	0.273424	0.147291	0.572665	0.021609	0.934393	0.113295	0.665054	0.084716	0.746491	0.439705	0.0773773	0.540652	0.025039	0.279076	0.278032	-0.297578	0.246046	-0.0174485	0.947006	-0.358939	0.157101	0.142757	0.584667	0.0592076	0.821418	-0.485028	0.0484493	-0.275616	0.284283	0.354848	0.16223
1	ENSGALG00000036911	novel gene	-0.561243	0.0190716	0.653032	0.00447986	0.483121	0.0494713	0.448292	0.0711139	0.0167711	0.949061	0.4447	0.0736868	0.345022	0.175006	0.258533	0.316375	-0.223664	0.388162	-0.0782558	0.765293	0.220844	0.394328	0.111037	0.671374	-0.321318	0.208539	0.343833	0.176596	-0.272934	0.289185	0.302219	0.238403	0.540219	0.0251783
1	ENSGALG00000016590	TLR7	0.791273	0.000154765	-0.721025	0.00109041	-0.417139	0.0957421	-0.572986	0.0162054	-0.0750098	0.774787	-0.516285	0.0338631	-0.206635	0.42619	-0.424802	0.0891879	0.143227	0.583417	0.0516409	0.843958	0.00662982	0.979853	0.5518	0.0216519	0.366276	0.148181	-0.282983	0.271077	0.468042	0.05813	0.0015041	0.995429	-0.676988	0.00283568
1	ENSGALG00000037758	novel gene	0.455044	0.066457	0.0231815	0.92963	-0.375821	0.137105	-0.190964	0.462832	-0.361409	0.154059	0.0721819	0.783083	-0.0269275	0.918292	-0.108919	0.677324	0.0415586	0.874168	0.0602687	0.818267	-0.201708	0.437543	0.303418	0.236452	-0.253612	0.326	-0.426706	0.0876106	0.595217	0.0117123	-0.0520549	0.842722	-0.519326	0.0326481
1	ENSGALG00000009020	JAG1	-0.327046	0.20008	0.192649	0.45882	0.333978	0.190148	0.0361402	0.890474	-0.0744808	0.776337	-0.153527	0.556332	-0.0185829	0.943566	0.250672	0.33183	0.16412	0.529067	-0.144365	0.580398	0.145183	0.578232	-0.39181	0.119857	0.235471	0.362924	0.182878	0.482336	-0.395205	0.1164	-0.421284	0.0921552	0.261861	0.309962
1	ENSGALG00000041348	novel gene	0.77296	0.000274534	-0.448812	0.0707475	-0.521498	0.0318008	-0.567112	0.0175934	-0.461036	0.0625154	-0.359065	0.156945	-0.0941709	0.719219	-0.278028	0.279916	0.21658	0.403751	0.243089	0.347142	-0.397558	0.114045	0.0590215	0.821971	0.0957884	0.714585	-0.542843	0.024343	0.614262	0.0087054	-0.0326023	0.901144	-0.736697	0.000743304
1	ENSGALG00000007766	KIAA1217	-0.649387	0.00478666	0.596391	0.0115059	0.200126	0.441223	0.430499	0.0845291	0.19431	0.45488	0.673208	0.00305598	0.271044	0.292671	0.669719	0.00327146	0.0967181	0.711925	-0.0554957	0.83246	-0.0823082	0.753484	-0.43056	0.08448	-0.259466	0.314569	-2.77341e-05	0.999916	-0.31922	0.211694	0.261524	0.310608	0.614276	0.00870335
1	ENSGALG00000012311	UBE2D3	-0.462591	0.0615218	0.352706	0.164959	0.355824	0.160996	0.0407896	0.87648	0.188931	0.467698	0.00436011	0.986749	-0.0367195	0.888729	0.430953	0.0841654	0.338412	0.183969	-0.447635	0.0715798	0.213474	0.41069	-0.468472	0.0578682	-0.00755088	0.977055	0.143156	0.583606	-0.530462	0.0284813	-0.136756	0.60071	0.321308	0.208554
1	ENSGALG00000007732	novel gene	0.960902	9.04621e-10	-0.698509	0.00181423	-0.708831	0.00144478	-0.616041	0.00845951	-0.13414	0.607758	-0.473657	0.0547835	-0.228169	0.378421	-0.505826	0.0383082	0.138915	0.594916	0.428152	0.0864264	-0.363777	0.15118	0.201852	0.437209	0.0352853	0.893051	-0.599846	0.0109152	0.757334	0.000430437	0.0213543	0.935165	-0.8486	1.66243e-05
1	ENSGALG00000044425	novel gene	-0.92063	1.62675e-07	0.793618	0.000143234	0.668725	0.00333505	0.623437	0.00749606	0.0739514	0.77789	0.497967	0.0419296	0.23306	0.368001	0.481083	0.0505812	-0.165476	0.525621	-0.242606	0.348132	0.297822	0.24564	-0.320358	0.209979	-0.226987	0.380964	0.528344	0.0292403	-0.641673	0.00549211	-0.0653253	0.803289	0.789259	0.000165276
1	ENSGALG00000040733	novel gene	-0.582772	0.0140855	0.609334	0.00941643	0.314104	0.219519	0.417604	0.0953349	0.000768879	0.997663	0.295731	0.249131	0.0209769	0.936309	0.19082	0.463178	-0.149106	0.56789	-0.195556	0.451937	-0.0172028	0.947752	-0.36909	0.144854	-0.376329	0.136533	0.263432	0.306963	-0.35449	0.162684	-0.0137975	0.958084	0.452618	0.0681039
1	ENSGALG00000046141	novel gene	-0.625075	0.00729511	0.507468	0.0375825	0.541019	0.0249214	0.5129	0.0352561	0.0185573	0.943643	0.352055	0.165795	0.467542	0.0584353	0.172567	0.50777	-0.35869	0.15741	-0.0260066	0.921078	0.471717	0.0559229	0.056151	0.830508	-0.0931951	0.72202	0.565796	0.0179167	-0.434777	0.0811485	-0.0467353	0.858634	0.511559	0.03582
1	ENSGALG00000036949	ASAP3	0.509862	0.036543	-0.476276	0.0532727	-0.360624	0.155022	-0.312299	0.222323	-0.0616735	0.8141	-0.232222	0.369774	-0.476754	0.0530002	-0.265187	0.303631	0.148862	0.568531	-0.0936416	0.720738	-0.0538404	0.837394	0.262046	0.309608	0.123536	0.636663	-0.323361	0.205496	0.367985	0.146155	0.324272	0.204149	-0.396282	0.115318
1	ENSGALG00000045875	PSCA	-0.705156	0.00156847	0.575505	0.0156372	0.562423	0.018767	0.625649	0.00722573	0.162731	0.532607	0.485635	0.0481274	0.411075	0.101168	0.191418	0.46175	-0.395557	0.116045	-0.113873	0.66344	0.50174	0.0401601	0.112697	0.666727	-0.238813	0.355951	0.604405	0.0101731	-0.446935	0.0720783	0.05482	0.834473	0.624218	0.00739977
1	ENSGALG00000037148	CRH	-0.836171	2.89201e-05	0.720772	0.00109696	0.524655	0.0305997	0.736713	0.00074301	0.0329796	0.900006	0.501234	0.0403938	0.00456631	0.986123	0.315074	0.218021	-0.325278	0.202667	-0.407745	0.104239	0.557754	0.0199953	0.147312	0.57261	-0.171931	0.509359	0.620428	0.00787686	-0.476691	0.0530364	-0.150047	0.565421	0.788958	0.000166895
1	ENSGALG00000015902	CD8B	0.877268	3.75652e-06	-0.77801	0.000235639	-0.507065	0.0377595	-0.712456	0.00133078	0.0847431	0.746413	-0.656533	0.00420033	-0.189894	0.465391	-0.464011	0.0606241	0.250682	0.33181	0.413047	0.09938	-0.193121	0.457698	0.142526	0.585282	0.216921	0.402991	-0.462594	0.0615198	0.500893	0.0405523	0.13967	0.592898	-0.739535	0.000691543
1	ENSGALG00000012462	KIF5C	0.40643	0.10547	-0.289375	0.259929	-0.0999956	0.702575	-0.189203	0.467046	-0.0967484	0.711839	-0.444469	0.0738546	0.0427542	0.870577	-0.626015	0.00718174	-0.286585	0.264759	0.237697	0.358272	0.0696209	0.790616	0.325465	0.202393	-0.00867454	0.973641	0.14477	0.579326	0.229388	0.375808	-0.241169	0.351082	-0.419759	0.0934637
1	ENSGALG00000010645	ENPP6	0.919484	1.80536e-07	-0.776387	0.000247598	-0.652046	0.00456129	-0.780085	0.000221051	-0.178997	0.491835	-0.556658	0.0202926	-0.00840364	0.974464	-0.379373	0.133134	0.314044	0.219611	0.166634	0.522686	-0.415171	0.0974798	0.0876986	0.737856	0.342737	0.178071	-0.594654	0.0118122	0.533702	0.0273493	0.0927308	0.723354	-0.896774	1.08761e-06
1	ENSGALG00000031289	novel gene	0.460195	0.0630583	-0.102785	0.694647	-0.441217	0.0762468	-0.0611722	0.815586	-0.326497	0.200882	0.0164575	0.950012	-0.0618674	0.813525	-0.221154	0.393648	-0.145564	0.577224	0.549549	0.0223052	-0.0703455	0.788483	0.306055	0.232198	-0.0651733	0.803739	-0.318064	0.213447	0.66614	0.00350516	-0.050957	0.846001	-0.379246	0.133274
1	ENSGALG00000012407	LRP1B	0.588425	0.0129645	-0.206135	0.427337	-0.547762	0.0228348	-0.115061	0.660127	-0.415758	0.0969586	0.17707	0.496587	-0.102355	0.695867	-0.319241	0.211663	-0.173766	0.504782	0.153812	0.555591	-0.428971	0.0857611	0.393391	0.118238	-0.316137	0.216387	-0.445863	0.0728467	0.754235	0.000468776	0.0353003	0.893006	-0.589328	0.0127922
1	ENSGALG00000011489	T	-0.827713	4.11035e-05	0.494156	0.0437764	0.653635	0.0044307	0.344887	0.175185	0.502958	0.0396009	0.20244	0.435848	0.225523	0.384127	0.57818	0.0150511	0.140116	0.591705	-0.276439	0.282788	0.423167	0.0905583	-0.269104	0.296274	0.0463711	0.859725	0.477028	0.0528445	-0.794328	0.000139893	0.0131185	0.960146	0.864925	7.42507e-06
1	ENSGALG00000034453	SAMD11	-0.342694	0.178128	0.214168	0.409133	0.110693	0.67234	0.182285	0.483782	0.463854	0.0607232	0.0264033	0.919877	-0.247688	0.337807	0.39277	0.118871	0.203057	0.434421	0.0883451	0.735988	0.317652	0.214073	-0.0431902	0.869267	0.067897	0.795696	0.0731293	0.780301	-0.198079	0.446006	-0.146121	0.575753	0.587509	0.0131412
1	ENSGALG00000039990	TNC	0.45006	0.0698722	-0.469291	0.0573727	-0.456538	0.0654575	-0.481997	0.0500813	0.192889	0.45825	-0.394138	0.117478	0.290116	0.258655	-0.168592	0.517741	0.186456	0.473656	0.264405	0.305113	-0.365636	0.148946	-0.198533	0.444941	0.152665	0.558578	-0.387232	0.124631	0.19851	0.444997	-0.244878	0.343495	-0.441369	0.0761333
1	ENSGALG00000023824	novel gene	0.42176	0.0917499	-0.149541	0.56675	-0.416893	0.0959579	-0.182495	0.483269	-0.0335977	0.898141	0.142216	0.586107	0.129413	0.620578	-0.068577	0.793691	0.0437795	0.867498	0.513241	0.0351141	-0.537586	0.026039	-0.0736582	0.77875	-0.401337	0.110335	-0.523075	0.0311961	0.546054	0.02335	0.249925	0.333321	-0.285464	0.266715
1	ENSGALG00000045633	novel gene	0.481967	0.0500977	-0.522905	0.0312612	-0.39718	0.114421	-0.345047	0.174972	-0.194302	0.4549	-0.397087	0.114514	-0.0984014	0.707118	-0.365209	0.149457	-0.00579085	0.982402	0.132268	0.612821	-0.267335	0.299583	-0.0863963	0.741623	0.127285	0.626385	-0.19891	0.44406	0.246842	0.339515	-0.449037	0.0705885	-0.565361	0.0180246
1	ENSGALG00000041346	CXCL12	0.913709	2.98359e-07	-0.775489	0.000254437	-0.631037	0.00659983	-0.56136	0.0190412	-0.278495	0.279076	-0.56509	0.0180923	-0.219836	0.396544	-0.593979	0.0119331	0.00507537	0.984576	0.577126	0.0152799	-0.27039	0.293883	0.179388	0.490874	0.179529	0.490527	-0.417386	0.0955254	0.671307	0.00317192	-0.00378103	0.988509	-0.766537	0.000331627
1	ENSGALG00000027788	CPE	0.928884	7.31557e-08	-0.870509	5.50201e-06	-0.49821	0.0418142	-0.802973	0.000104143	-0.042657	0.870868	-0.700021	0.00175573	-0.210428	0.417557	-0.43952	0.0775166	0.31608	0.216475	0.368893	0.145085	-0.313258	0.22083	0.0903004	0.730347	0.410015	0.102138	-0.490902	0.0454014	0.472909	0.0552209	0.172348	0.508317	-0.814076	6.97738e-05
1	ENSGALG00000008330	TMEM60	0.630367	0.00667521	-0.669013	0.00331653	-0.195006	0.453234	-0.365979	0.148536	-0.111891	0.668981	-0.536648	0.026351	-0.559535	0.0195195	-0.505148	0.0386109	-0.0123062	0.962612	0.472041	0.0557313	-0.0297434	0.909778	0.17651	0.497969	0.394399	0.117214	-0.0928712	0.72295	0.353983	0.163328	-0.0309403	0.906162	-0.51671	0.0336914
1	ENSGALG00000028304	MMR1L4	0.460486	0.0628702	-0.392621	0.119024	-0.154989	0.552532	-0.404052	0.107722	-0.00397773	0.987911	-0.627416	0.0070154	-0.370313	0.143425	-0.39079	0.120909	0.141532	0.587927	0.155706	0.550674	0.314957	0.218201	0.163363	0.530994	0.19806	0.446049	-0.0561227	0.830592	0.193974	0.455677	0.11755	0.653204	-0.339026	0.183123
1	ENSGALG00000012594	NTRK2	0.922067	1.42447e-07	-0.81706	6.23744e-05	-0.647324	0.00496773	-0.788405	0.000169907	-0.123123	0.637799	-0.686925	0.00231771	-0.251695	0.329793	-0.391537	0.120137	0.346953	0.172444	0.332271	0.192563	-0.385777	0.126175	0.039318	0.880906	0.329996	0.195813	-0.587692	0.0131057	0.54163	0.0247266	0.0935006	0.721143	-0.767104	0.000326219
1	ENSGALG00000002615	DEF6	0.326749	0.200513	-0.379719	0.13275	-0.0794943	0.761678	-0.245202	0.342835	0.238645	0.356301	-0.0953384	0.715873	-0.0346551	0.894951	-0.283131	0.270816	-0.00899024	0.972682	-0.382986	0.129177	-0.146721	0.574167	0.324408	0.203947	0.053152	0.839447	-0.082217	0.753749	0.0885992	0.735254	-0.018001	0.945331	-0.477856	0.0523764
1	ENSGALG00000016062	PSMG1	0.318987	0.212046	-0.306375	0.231686	-0.172059	0.509039	-0.234804	0.364324	-0.110558	0.672718	-0.2061	0.427416	-0.0376839	0.885824	-0.0745495	0.776136	0.0512633	0.845086	0.20471	0.430608	-0.00268191	0.991849	0.309381	0.226903	0.475647	0.0536325	-0.10895	0.677235	0.210559	0.41726	-0.0618675	0.813525	-0.251391	0.330397
1	ENSGALG00000038940	FBXO43	-0.678669	0.00274198	0.658167	0.00407486	0.336237	0.186982	0.635427	0.0061227	0.0789017	0.763407	0.483863	0.049072	-0.233899	0.36623	0.265154	0.303694	-0.209092	0.420586	-0.214795	0.407731	0.274355	0.286581	-0.211641	0.414814	-0.485663	0.0481128	0.331433	0.193756	-0.298628	0.244303	-0.0144376	0.956142	0.620417	0.00787825
1	ENSGALG00000031058	novel gene	0.858743	1.01933e-05	-0.685598	0.00238201	-0.536023	0.0265603	-0.463143	0.0611717	-0.277496	0.280877	-0.445049	0.0734342	-0.278566	0.278948	-0.585531	0.0135291	-0.042226	0.872163	0.431382	0.0838229	-0.0782933	0.765183	0.421657	0.0918374	0.0145068	0.955932	-0.336628	0.186438	0.682256	0.00255048	0.214539	0.408304	-0.672351	0.00310782
1	ENSGALG00000029558	novel gene	-0.747218	0.000566189	0.612077	0.00901512	0.295991	0.248695	0.69296	0.00204284	0.144811	0.579217	0.631524	0.00654547	0.17495	0.501836	0.422979	0.0907165	-0.279308	0.277616	-0.296153	0.248423	0.385443	0.126532	0.146714	0.574186	-0.206584	0.426307	0.412691	0.0997015	-0.345808	0.173959	-0.217644	0.401387	0.708467	0.00145667
1	ENSGALG00000001405	IRF6	-0.648421	0.00487078	0.527898	0.0294021	0.534672	0.0270177	0.673258	0.00305299	0.172558	0.507792	0.362739	0.152437	0.00397422	0.987922	0.157932	0.54492	-0.428451	0.0861828	0.207846	0.423423	0.490409	0.0456518	0.186069	0.474591	-0.205797	0.42811	0.56412	0.0183355	-0.296483	0.247873	-0.148221	0.570218	0.733128	0.000812916
1	ENSGALG00000034501	ATP8B2	-0.549869	0.0222115	0.422115	0.0914477	0.491408	0.0451458	0.266125	0.301859	-0.0531204	0.839541	0.273355	0.288412	-0.0165212	0.949819	0.449918	0.0699716	0.0716483	0.784651	-0.293568	0.252773	0.0432962	0.868949	-0.327427	0.199526	-0.00801533	0.975644	0.237979	0.357684	-0.470372	0.0567236	-0.282092	0.272653	0.360606	0.155043
1	ENSGALG00000016685	ASMT	-0.806332	9.25047e-05	0.597152	0.0113737	0.57548	0.0156427	0.581967	0.0142511	0.192441	0.459313	0.381852	0.130409	0.236616	0.360528	0.213348	0.410972	-0.312934	0.221333	-0.351019	0.167131	0.285032	0.267471	-0.0632811	0.809337	-0.192103	0.460118	0.597194	0.0113664	-0.625475	0.00724671	0.0579445	0.825172	0.66724	0.00343195
1	ENSGALG00000025804	CLCN2	-0.865147	7.33914e-06	0.814154	6.95709e-05	0.615531	0.00852936	0.669767	0.00326841	-0.0572306	0.827295	0.447884	0.071403	0.248865	0.335442	0.345331	0.174594	-0.298744	0.244111	-0.174668	0.502538	0.457116	0.065074	-0.0867045	0.740731	-0.190026	0.465074	0.617209	0.00830114	-0.542662	0.0244	-0.0546048	0.835115	0.770808	0.000292666
1	ENSGALG00000028998	XPA	0.374905	0.138143	-0.305652	0.232846	0.181554	0.485565	-0.0184137	0.944079	-0.440276	0.0769487	-0.167723	0.519932	-0.0477614	0.855561	-0.670929	0.0031954	-0.480291	0.0510176	0.207943	0.423203	0.214849	0.407609	0.457306	0.0649483	0.133889	0.608438	0.347577	0.17162	0.219379	0.397552	0.0914072	0.72716	-0.496938	0.0424222
1	ENSGALG00000011668	IL8L1	0.718854	0.00114761	-0.63748	0.00590935	-0.565091	0.018092	-0.560188	0.0193473	-0.139625	0.593016	-0.230644	0.373129	-0.0221305	0.932813	-0.193234	0.45743	0.247813	0.337556	0.165159	0.526425	-0.590102	0.0126459	-0.0869323	0.740072	0.0507748	0.846546	-0.602183	0.0105296	0.488849	0.0464498	-0.0652099	0.80363	-0.737922	0.000720577
1	ENSGALG00000003046	PSMA4	-0.72987	0.000881103	0.418628	0.0944425	0.694127	0.00199288	0.453929	0.0672103	0.353977	0.163336	0.209937	0.418668	0.253744	0.325738	0.189803	0.465608	-0.253639	0.325945	-0.360076	0.155695	0.417088	0.0957873	0.029571	0.910299	-0.214415	0.40858	0.64793	0.00491395	-0.673607	0.00303205	-0.185954	0.474871	0.624362	0.00738214
1	ENSGALG00000017246	ME3	0.813345	7.16954e-05	-0.507034	0.0377733	-0.785398	0.000187101	-0.514107	0.0347544	-0.375998	0.136906	-0.200547	0.440241	-0.0317092	0.90384	-0.320127	0.210327	0.165819	0.524751	0.164146	0.529001	-0.519823	0.0324529	0.159429	0.541065	0.0763872	0.770754	-0.650876	0.00465939	0.713358	0.00130357	0.31593	0.216704	-0.712894	0.0013175
1	ENSGALG00000013209	SLC39A6	-0.431787	0.0835011	0.168709	0.517446	0.322145	0.207304	0.00241759	0.992653	0.377571	0.135139	-0.138409	0.596273	0.31925	0.211649	0.317678	0.214034	0.19415	0.455259	-0.145529	0.577317	0.183096	0.481805	-0.308584	0.228165	0.0190759	0.942071	0.279075	0.278035	-0.565386	0.0180184	-0.145717	0.576819	0.518148	0.0331147
1	ENSGALG00000032156	TUBGCP6	-0.37118	0.142417	0.26625	0.301623	0.145215	0.578147	0.308204	0.228768	-0.145631	0.577047	0.144815	0.579205	-0.0305526	0.907333	0.291547	0.256206	-0.101609	0.697985	0.154425	0.553997	0.176177	0.498795	-0.00745401	0.977349	-0.0700636	0.789312	0.219394	0.397519	-0.156066	0.549741	-0.34132	0.179988	0.521031	0.0319814
1	ENSGALG00000033567	novel gene	-0.426979	0.0873862	0.433175	0.082403	0.437443	0.0790923	0.125541	0.631157	0.305926	0.232406	0.230257	0.373953	-0.0608771	0.816462	0.413252	0.0991953	0.233979	0.366061	-0.390756	0.120944	0.0653423	0.803239	-0.207486	0.424244	-0.140057	0.591863	0.0880372	0.736877	-0.37451	0.138592	0.109438	0.675862	0.303495	0.236327
1	ENSGALG00000006460	TTLL9	-0.923968	1.19033e-07	0.808055	8.69725e-05	0.620182	0.00790859	0.715915	0.001229	0.0315817	0.904225	0.551813	0.0216483	0.116229	0.656873	0.446126	0.0726576	-0.256386	0.320553	-0.200434	0.440506	0.316813	0.215352	-0.247056	0.339083	-0.335528	0.187972	0.519494	0.032582	-0.556328	0.0203827	-0.144324	0.580508	0.804114	0.000100062
1	ENSGALG00000016286	CXorf21	0.439795	0.0773098	-0.384896	0.127117	-0.153658	0.55599	-0.363225	0.151848	-0.16504	0.526727	-0.353993	0.163315	0.033506	0.898417	-0.324675	0.203555	-0.046511	0.859306	0.318983	0.212053	-0.250052	0.333066	0.0756356	0.772954	0.0868702	0.740252	-0.14616	0.575649	0.217239	0.402285	-0.0870061	0.739858	-0.493575	0.0440633
1	ENSGALG00000038087	CACNG3	0.769683	0.000302539	-0.393359	0.11827	-0.742806	0.000635619	-0.375254	0.137747	-0.266022	0.302053	-0.0406095	0.877021	-0.24125	0.350915	-0.29782	0.245643	0.124731	0.633378	0.0251267	0.92374	-0.44719	0.0718966	0.23292	0.368298	-0.0330529	0.899785	-0.663938	0.00365563	0.778028	0.000235507	0.0490768	0.851623	-0.783712	0.000197365
1	ENSGALG00000034478	CCL4	-0.829851	3.76761e-05	0.63464	0.00620613	0.716671	0.0012076	0.410553	0.101645	0.326109	0.201449	0.36406	0.150839	0.5212	0.0319162	0.428685	0.0859931	-0.0580097	0.824978	-0.465103	0.0599409	0.319786	0.21084	-0.150324	0.564697	-0.0506506	0.846917	0.544631	0.023786	-0.760754	0.000391201	0.148747	0.568835	0.697313	0.00186165
1	ENSGALG00000015403	EPHA3	0.489296	0.0462199	-0.359654	0.156217	-0.392395	0.119255	-0.514022	0.0347895	-0.106847	0.683159	-0.326268	0.201216	0.486601	0.0476186	-0.217406	0.401916	0.135903	0.603004	0.126956	0.627283	-0.511039	0.0360405	-0.0836076	0.749708	0.312532	0.221959	-0.375806	0.137122	0.227457	0.379951	-0.038015	0.884828	-0.609271	0.00942569
1	ENSGALG00000008734	PCSK2	0.604872	0.0100993	-0.583272	0.0139833	-0.607294	0.00972393	-0.457133	0.0650625	-0.000786687	0.997609	-0.209345	0.420012	-0.152815	0.558187	-0.193139	0.457656	0.201652	0.437675	0.265271	0.303472	-0.640056	0.00565013	-0.238298	0.35702	0.0539161	0.837168	-0.598158	0.0112009	0.426974	0.0873905	0.0152552	0.95366	-0.593213	0.0120713
1	ENSGALG00000016127	novel gene	0.546556	0.0231976	-0.235186	0.363521	-0.393945	0.117674	-0.270323	0.294006	-0.236382	0.361015	-0.234946	0.364026	-0.168648	0.5176	-0.420789	0.0925784	-0.0350753	0.893684	-0.12596	0.63001	-0.021294	0.935348	0.294181	0.251737	-0.137025	0.599986	-0.302626	0.237739	0.504367	0.0389616	-0.237992	0.357658	-0.683569	0.00248318
1	ENSGALG00000006017	DOCK11	0.507892	0.0373967	-0.54515	0.0236262	-0.194576	0.454251	-0.479991	0.0511836	0.0233271	0.929189	-0.653679	0.00442711	-0.296354	0.248087	-0.425612	0.0885143	0.135663	0.603649	-0.0328747	0.900322	-0.00526048	0.984014	0.0884005	0.735828	0.147283	0.572686	-0.0807064	0.758146	0.142565	0.585178	-0.287972	0.26235	-0.484237	0.0488713
1	ENSGALG00000006824	USP19	0.497879	0.0419716	-0.256934	0.319484	-0.47021	0.0568206	-0.218103	0.400371	-0.319328	0.211532	-0.0126803	0.961476	-0.449299	0.070405	-0.0696305	0.790587	0.194335	0.45482	-0.200333	0.440739	-0.114513	0.661654	0.430687	0.0843786	0.277089	0.281612	-0.395873	0.115728	0.53153	0.0281041	0.0871457	0.739455	-0.365976	0.148539
1	ENSGALG00000016582	PBK	-0.602648	0.0104542	0.359908	0.155903	0.600737	0.0107669	0.417925	0.095054	0.0832937	0.75062	0.421362	0.0920886	-0.02397	0.927242	0.331708	0.193364	-0.135625	0.603752	-0.339977	0.18182	0.0772575	0.768209	-0.101106	0.699416	0.00471501	0.985671	0.405483	0.106363	-0.504377	0.0389574	-0.0844903	0.747146	0.430771	0.0843114
1	ENSGALG00000033411	novel gene	-0.610451	0.00925125	0.652921	0.00448902	0.543594	0.0241079	0.356547	0.160086	0.240995	0.351441	0.368629	0.145396	0.402028	0.109665	0.312312	0.222302	-0.0641188	0.806857	-0.0901471	0.730789	0.10626	0.684815	-0.170764	0.512281	-0.21713	0.402529	0.33173	0.193333	-0.441699	0.0758887	0.401577	0.110102	0.578393	0.0150051
1	ENSGALG00000009787	CLRN3	0.924122	1.17289e-07	-0.748437	0.000548148	-0.573054	0.0161898	-0.785558	0.000186154	-0.087815	0.73752	-0.600157	0.0108634	-0.244379	0.344508	-0.387742	0.124092	0.359059	0.156952	0.270937	0.292869	-0.39107	0.120619	0.0558572	0.831383	0.202462	0.435797	-0.605423	0.0100129	0.55083	0.0219315	0.232742	0.368673	-0.822197	5.11828e-05
1	ENSGALG00000010013	EDNRA	0.909825	4.10317e-07	-0.736577	0.000745558	-0.475823	0.0535316	-0.396089	0.115511	-0.406937	0.104994	-0.411828	0.100483	-0.321317	0.20854	-0.720931	0.00109285	-0.199343	0.443048	0.560406	0.0192902	-0.141634	0.587656	0.445162	0.0733523	0.161336	0.536173	-0.2524	0.328395	0.732756	0.000820475	0.125514	0.631232	-0.778992	0.000228636
1	ENSGALG00000009300	NUMB	0.459974	0.0632011	-0.309909	0.22607	-0.466426	0.0591204	-0.0216504	0.934268	-0.240442	0.352582	-0.0965415	0.71243	-0.305871	0.232494	-0.458532	0.0641408	-0.272913	0.289224	0.521692	0.0317258	-0.260886	0.311832	0.114777	0.660918	-0.0960999	0.713694	-0.227787	0.379243	0.575666	0.0156015	-0.0195386	0.940668	-0.33547	0.188053
1	ENSGALG00000017017	SERPINE3	-0.649514	0.00477574	0.661894	0.00379986	0.516166	0.0339114	0.448025	0.0713031	0.236529	0.360708	0.448779	0.0707704	0.428138	0.0864382	0.183663	0.480426	-0.228633	0.377425	-0.037567	0.886176	0.0386665	0.882866	-0.300584	0.241077	-0.330385	0.195254	0.37339	0.13987	-0.472142	0.0556719	0.47219	0.0556434	0.478392	0.052075
1	ENSGALG00000031656	EYA4	0.626261	0.00715235	-0.415039	0.0975973	-0.576045	0.0155174	-0.432518	0.0829216	0.0199686	0.939365	-0.202508	0.435691	-0.0274762	0.916632	-0.168132	0.518901	0.22813	0.378505	0.42636	0.0878957	-0.41565	0.0970546	-0.102723	0.694823	-0.0362423	0.890167	-0.61988	0.00794783	0.544607	0.0237934	0.0765257	0.770349	-0.54714	0.0230213
1	ENSGALG00000028720	novel gene	-0.645131	0.00516622	0.719888	0.00112009	0.323557	0.205206	0.664658	0.00360588	-0.0966702	0.712062	0.547663	0.0228644	-0.326459	0.200937	0.315608	0.2172	-0.181259	0.486287	-0.223908	0.387631	0.331949	0.193021	-0.0777431	0.76679	-0.456537	0.0654584	0.292725	0.254203	-0.184234	0.479038	0.106828	0.683212	0.693908	0.00200219
1	ENSGALG00000032161	SCUBE2	0.903159	6.86763e-07	-0.660538	0.00389815	-0.71422	0.00127802	-0.765732	0.000339434	-0.139507	0.593333	-0.54475	0.0237495	0.0497106	0.849727	-0.382526	0.129675	0.320322	0.210034	0.2023	0.436171	-0.43823	0.0784925	0.0329574	0.900073	0.209274	0.420174	-0.652745	0.00450346	0.577319	0.0152378	0.135645	0.603699	-0.871617	5.17616e-06
1	ENSGALG00000031248	RMDN1	-0.546033	0.0233563	0.581786	0.0142885	0.337993	0.184546	0.549403	0.0223482	-0.210215	0.418039	0.391119	0.120569	0.287883	0.262506	0.110451	0.673019	-0.391228	0.120456	-0.157962	0.544842	0.270679	0.293346	0.143549	0.582563	-0.274	0.28723	0.472149	0.0556676	-0.242661	0.348019	-0.16097	0.537111	0.54183	0.024663
1	ENSGALG00000042642	RARRES2	0.802024	0.000107648	-0.68229	0.00254871	-0.514661	0.0345261	-0.441376	0.0761284	-0.273149	0.288789	-0.470942	0.0563831	0.0288633	0.912438	-0.655449	0.00428533	-0.152208	0.55977	0.563516	0.0184882	-0.161761	0.535086	0.295636	0.249289	0.225781	0.383567	-0.227815	0.379181	0.57016	0.0168621	0.18132	0.486137	-0.666443	0.00348487
1	ENSGALG00000035362	novel gene	0.55263	0.0214147	-0.411167	0.101084	-0.525202	0.0303951	-0.297797	0.245682	-0.219646	0.396962	-0.224748	0.385806	-0.0739576	0.777871	-0.239259	0.355026	0.0595936	0.820271	0.559267	0.0195906	-0.106199	0.684987	-0.0252837	0.923265	0.068538	0.793806	-0.381271	0.131044	0.507101	0.0377435	0.12854	0.622959	-0.42743	0.0870159
1	ENSGALG00000008538	GINS1	-0.658752	0.00403062	0.45429	0.0669656	0.617287	0.00829062	0.608136	0.00959598	0.174395	0.503216	0.471191	0.0562351	-0.0735903	0.778949	0.220979	0.394032	-0.275365	0.284739	-0.256076	0.32116	0.501224	0.0403985	0.0654869	0.802811	-0.096827	0.711614	0.555735	0.0205456	-0.442026	0.0756466	0.0527417	0.840672	0.602834	0.0104242
1	ENSGALG00000005547	PIK3AP1	0.888873	1.84686e-06	-0.699206	0.00178705	-0.570873	0.0166944	-0.613347	0.00883397	-0.0139812	0.957527	-0.488076	0.0468495	-0.171207	0.511171	-0.462326	0.06169	0.140329	0.591137	0.642173	0.00544403	-0.378201	0.134435	0.0850526	0.745515	0.016829	0.948885	-0.563668	0.0184496	0.65841	0.00405647	0.175725	0.499913	-0.747496	0.000562026
1	ENSGALG00000044471	novel gene	-0.905975	5.55021e-07	0.802241	0.000106839	0.523059	0.0312026	0.605593	0.00998647	0.330785	0.194681	0.482236	0.049951	0.393314	0.118316	0.51192	0.0356673	-0.130252	0.618294	-0.205441	0.428927	0.362241	0.153043	-0.206328	0.426892	-0.267782	0.298746	0.44279	0.0750829	-0.5862	0.013397	-0.0956109	0.715093	0.845878	1.88441e-05
1	ENSGALG00000001907	WAPL	0.636106	0.00605146	-0.340402	0.181238	-0.463415	0.0610001	-0.612238	0.00899204	-0.220653	0.394747	-0.349723	0.168812	0.25225	0.328692	-0.214523	0.40834	0.31843	0.21289	-0.0803939	0.759056	-0.455577	0.0660992	0.0197145	0.940135	0.227641	0.379555	-0.506725	0.0379096	0.380466	0.131928	0.172014	0.509151	-0.642448	0.00541771
1	ENSGALG00000037138	KCNQ1	0.920685	1.61856e-07	-0.702249	0.00167233	-0.70568	0.00155032	-0.53467	0.0270183	-0.240954	0.351525	-0.378309	0.134315	-0.045146	0.863398	-0.549765	0.022242	0.0195815	0.940538	0.413361	0.0990971	-0.330708	0.194793	0.284707	0.268041	0.153272	0.556997	-0.499274	0.0413102	0.724864	0.000995021	0.195143	0.45291	-0.804003	0.000100453
1	ENSGALG00000014736	novel gene	-0.481035	0.0506077	0.411729	0.100572	0.329132	0.197056	0.0922272	0.724801	0.339915	0.181904	0.00176615	0.994632	0.280308	0.275828	0.402485	0.109224	0.238817	0.355943	-0.291824	0.255734	0.454703	0.0666866	-0.186007	0.474743	-0.0810376	0.757181	0.232572	0.369034	-0.480851	0.0507089	-0.0553466	0.832904	0.506286	0.0381035
1	ENSGALG00000038372	PRDM8	-0.593922	0.0119433	0.674706	0.00296704	0.342178	0.178826	0.661855	0.00380271	0.159795	0.540125	0.574129	0.0159457	-0.173314	0.505907	0.327024	0.200113	-0.199122	0.443564	-0.197098	0.448306	0.370565	0.143132	0.112876	0.666225	-0.295525	0.249476	0.275642	0.284235	-0.139296	0.593897	-0.264039	0.305808	0.577211	0.0152614
1	ENSGALG00000000808	novel gene	-0.43177	0.0835146	0.453084	0.0677852	0.319016	0.212003	0.148341	0.5699	0.196486	0.449745	0.0270029	0.918063	0.543421	0.0241619	0.113246	0.665193	-0.0967848	0.711735	-0.294851	0.250609	0.1475	0.572114	-0.133386	0.609797	-0.365899	0.148631	0.24885	0.335473	-0.391173	0.120512	-0.358117	0.158122	0.202982	0.434593
1	ENSGALG00000039964	KIFC1	0.309834	0.226188	-0.280821	0.274912	-0.200369	0.440656	-0.0697198	0.790324	-0.321882	0.207697	0.0445988	0.865039	-0.266967	0.300275	-0.0625882	0.811389	-0.0587964	0.822639	0.249077	0.335017	-0.172778	0.507243	0.291083	0.256999	0.147359	0.572487	-0.154812	0.552992	0.35493	0.162126	0.0307387	0.906771	-0.230739	0.372925
1	ENSGALG00000006405	CEP19	-0.475987	0.053438	0.422588	0.0910471	0.271117	0.292536	0.450954	0.0692501	-0.159965	0.539689	0.383023	0.129136	-0.0981113	0.707945	0.283607	0.269975	-0.151598	0.561364	-0.461495	0.0622213	0.387447	0.124404	0.152563	0.558843	-0.0827106	0.752314	0.35347	0.163983	-0.233872	0.366287	-0.417653	0.0952923	0.362449	0.15279
1	ENSGALG00000040761	DRD4	0.823895	4.78792e-05	-0.554596	0.0208612	-0.54012	0.0252105	-0.615959	0.00847075	-0.430303	0.0846866	-0.446556	0.0723495	-0.051538	0.844266	-0.41472	0.0978814	0.189161	0.467147	0.105887	0.685868	-0.342872	0.177887	0.107516	0.681272	0.151966	0.560401	-0.493521	0.04409	0.564634	0.0182063	0.0429864	0.869879	-0.844192	2.03412e-05
1	ENSGALG00000004121	LPAR4	0.833506	3.23749e-05	-0.651143	0.00463687	-0.367593	0.146619	-0.56462	0.0182098	-0.130746	0.616953	-0.48033	0.0509957	-0.0737283	0.778544	-0.489405	0.046164	0.0394241	0.880586	0.48383	0.0490895	-0.162605	0.532929	0.360677	0.154956	0.0926286	0.723647	-0.339106	0.183013	0.580578	0.0145404	0.100544	0.701012	-0.715219	0.00124893
1	ENSGALG00000031586	novel gene	-0.807557	8.85413e-05	0.625496	0.00724416	0.418919	0.0941901	0.674554	0.002976	-0.00322265	0.990206	0.537685	0.0260061	0.213007	0.411738	0.425214	0.088845	-0.285976	0.265821	-0.0736007	0.778918	0.255256	0.322766	-0.0976679	0.709211	-0.160084	0.539383	0.467668	0.0583578	-0.451624	0.068787	-0.13277	0.611464	0.804555	9.85172e-05
1	ENSGALG00000007820	BTRC	-0.344823	0.175271	0.292176	0.255136	0.336947	0.185995	0.257926	0.317553	-0.307359	0.230114	0.151109	0.562641	0.248534	0.336105	-0.0493791	0.850719	-0.227061	0.380804	-0.132772	0.611458	0.18592	0.474952	-0.128203	0.623876	0.0644857	0.805772	0.447395	0.0717504	-0.342879	0.177879	0.442215	0.0755066	0.286984	0.264066
1	ENSGALG00000009212	MND1	0.692931	0.00204409	-0.5802	0.0146201	-0.306876	0.230884	-0.532181	0.0278764	0.169141	0.516358	-0.437179	0.0792941	0.00658667	0.979984	-0.474017	0.0545738	0.0860222	0.742706	0.262807	0.308153	-0.376295	0.136571	0.179401	0.490841	0.24657	0.340063	-0.323022	0.205999	0.366264	0.148196	0.116437	0.656295	-0.69129	0.00211605
1	ENSGALG00000027722	novel gene	0.649272	0.00479662	-0.733838	0.00079866	-0.334642	0.189214	-0.547384	0.0229481	-0.149942	0.565698	-0.693868	0.00200391	-0.418288	0.0947381	-0.437209	0.0792716	0.189389	0.466601	0.092029	0.725371	0.0468184	0.858385	0.164029	0.529298	0.610942	0.00917947	-0.161184	0.536561	0.233634	0.366788	0.0093322	0.971643	-0.58685	0.0132694
1	ENSGALG00000036598	SHISAL1	0.544344	0.0238749	-0.139027	0.594618	-0.418728	0.0943555	-0.292355	0.254831	-0.357845	0.158462	-0.0681376	0.794986	0.272326	0.290304	-0.284834	0.267818	-0.0211471	0.935793	0.388	0.12382	-0.278201	0.279604	0.111045	0.671352	-0.163389	0.530928	-0.421157	0.0922634	0.572629	0.0162872	0.355706	0.161145	-0.525476	0.0302931
1	ENSGALG00000040413	novel gene	-0.631164	0.00658563	0.698868	0.00180019	0.141783	0.587257	0.459173	0.0637218	0.182057	0.484339	0.541329	0.0248224	0.129871	0.619331	0.443727	0.0743958	0.0279599	0.915169	-0.440584	0.0767185	-0.0381433	0.884441	-0.306739	0.231103	-0.290558	0.257898	0.0933218	0.721656	-0.31855	0.212709	-0.0232788	0.929335	0.507288	0.0376615
1	ENSGALG00000040905	NTAN1	-0.509778	0.0365791	0.262483	0.308773	0.311331	0.223835	0.466754	0.0589186	-0.00900174	0.972647	0.217427	0.401869	-0.0281157	0.914698	0.0274615	0.916676	-0.281484	0.273732	-0.132127	0.613204	0.157384	0.546334	-0.214696	0.407951	-0.027457	0.91669	0.419989	0.0932657	-0.38232	0.1299	-0.00943436	0.971333	0.508528	0.0371196
1	ENSGALG00000020386	BDKRB1	-0.652586	0.00451651	0.314946	0.218219	0.641331	0.00552526	0.269683	0.295197	0.220278	0.39557	0.183847	0.479976	0.448599	0.0708977	0.227237	0.380425	-0.106149	0.685129	-0.368094	0.146026	0.0870608	0.7397	-0.22001	0.396161	0.128401	0.623338	0.52297	0.0312364	-0.751507	0.000504841	0.206097	0.427423	0.490138	0.0457896
1	ENSGALG00000012119	MARCO	0.888677	1.87026e-06	-0.795891	0.000132759	-0.692578	0.00205941	-0.633446	0.00633441	-0.171884	0.509477	-0.534545	0.0270609	-0.239536	0.354454	-0.387741	0.124094	0.196395	0.449959	0.260923	0.311761	-0.289958	0.258926	0.230324	0.373811	0.279151	0.277899	-0.536887	0.0262711	0.618096	0.00818243	-0.262521	0.3087	-0.788346	0.000170233
1	ENSGALG00000003345	novel gene	-0.303123	0.236931	0.120017	0.646367	0.0712174	0.785918	0.365281	0.149371	-0.065982	0.801349	0.190955	0.462854	-0.120297	0.645592	0.142717	0.584772	-0.12811	0.624131	0.0549396	0.834117	0.410733	0.10148	0.106197	0.684992	0.164291	0.528632	0.252091	0.329007	-0.120753	0.644333	0.174434	0.503119	0.52754	0.0295324
1	ENSGALG00000033941	RORC	0.808399	8.59012e-05	-0.604801	0.0101106	-0.719608	0.00112748	-0.518124	0.0331244	-0.204264	0.431635	-0.471769	0.0558923	-0.163621	0.530337	-0.468855	0.0576365	0.102622	0.695109	0.107752	0.680606	-0.265068	0.303856	0.206732	0.425969	0.139561	0.593187	-0.510261	0.0363722	0.625074	0.00729525	-0.30678	0.231038	-0.787779	0.000173372
1	ENSGALG00000040336	novel gene	0.410412	0.101775	-0.402727	0.108991	-0.382632	0.12956	-0.112167	0.668209	0.31145	0.223649	0.0046567	0.985848	-0.186117	0.474476	-0.273227	0.288646	-0.0412672	0.875044	0.202507	0.435693	-0.286779	0.264422	0.182098	0.484238	-0.0235417	0.928539	-0.333065	0.191437	0.405534	0.106315	0.136156	0.602322	-0.283692	0.269825
1	ENSGALG00000006588	novel gene	0.668468	0.00335169	-0.615123	0.00858574	-0.576726	0.0153676	-0.155807	0.550412	-0.205401	0.42902	-0.300481	0.241247	-0.442858	0.0750329	-0.636228	0.00603878	-0.285815	0.266102	0.443351	0.0746706	-0.105679	0.686456	0.289435	0.259826	0.00700574	0.978711	-0.217999	0.400602	0.635341	0.00613179	-0.32334	0.205527	-0.605264	0.0100378
1	ENSGALG00000002515	OLFM1	0.52083	0.0320596	-0.425592	0.0885311	-0.375442	0.137534	-0.329726	0.196201	-0.112034	0.668581	-0.280011	0.276358	0.123627	0.636412	-0.427991	0.0865579	-0.0396127	0.880019	-0.27198	0.290941	0.00448309	0.986376	0.383539	0.128577	0.154373	0.554132	-0.140112	0.591716	0.304352	0.23494	-0.220778	0.394473	-0.625805	0.00720703
1	ENSGALG00000036390	PPP1R17	0.433903	0.0818313	-0.0739517	0.777889	-0.424341	0.0895725	-0.352139	0.165687	-0.358078	0.158171	-0.0363374	0.88988	0.140032	0.591929	0.0333132	0.898999	0.261551	0.310556	0.0219647	0.933316	-0.465617	0.0596211	0.0335329	0.898336	0.126987	0.627197	-0.530532	0.0284565	0.44147	0.0760587	0.132341	0.612625	-0.392649	0.118995
1	ENSGALG00000034493	DCLK3	0.921417	1.51313e-07	-0.831464	3.52523e-05	-0.429188	0.0855853	-0.720472	0.00110476	-0.180306	0.488621	-0.670487	0.00322296	-0.125015	0.6326	-0.575883	0.0155533	0.118719	0.64996	0.462137	0.0618108	-0.298115	0.245153	0.139124	0.594358	0.200769	0.439725	-0.396993	0.114607	0.515019	0.0343791	0.135127	0.605094	-0.852005	1.41636e-05
1	ENSGALG00000041121	SLIT2	0.407884	0.104109	-0.334976	0.188745	-0.215618	0.405894	-0.242368	0.348619	-0.18792	0.470129	-0.0768432	0.769421	0.136444	0.601549	-0.232238	0.369742	-0.0105504	0.967943	-0.235474	0.362918	-0.0235496	0.928515	0.36411	0.150778	0.132522	0.612134	-0.136872	0.600399	0.259787	0.313949	-0.0951293	0.716472	-0.518867	0.0328293
1	ENSGALG00000039255	novel gene	-0.629364	0.00678934	0.653018	0.004481	0.0409013	0.876144	0.399638	0.111992	0.094131	0.719334	0.630316	0.00668093	0.266391	0.301358	0.64238	0.00542421	0.146872	0.57377	-0.348249	0.170738	-0.204616	0.430825	-0.446227	0.072585	-0.365922	0.148604	-0.111154	0.671048	-0.262766	0.308231	0.149299	0.567384	0.618915	0.008074
1	ENSGALG00000012006	RTN1	-0.590424	0.0125855	0.510864	0.0361149	0.391094	0.120595	0.547263	0.0229845	0.117159	0.654288	0.337222	0.185613	-0.051724	0.84371	0.272367	0.290228	-0.229362	0.375865	0.336723	0.186307	0.332912	0.191654	-0.111188	0.670951	-0.211955	0.414106	0.378701	0.133878	-0.265466	0.303103	0.0978636	0.708653	0.750265	0.000522001
1	ENSGALG00000005848	IL11RA	0.431456	0.0837645	-0.472354	0.0555469	-0.137821	0.597849	-0.0845707	0.746913	-0.375602	0.137353	-0.183627	0.480513	-0.526319	0.0299805	-0.407481	0.104486	-0.142356	0.585733	0.17806	0.494143	0.217138	0.402511	0.329773	0.196134	0.133933	0.608319	0.0299981	0.909009	0.333518	0.190797	0.222104	0.391565	-0.298319	0.244815
1	ENSGALG00000006087	GPC3	-0.930648	6.09117e-08	0.717304	0.00118995	0.626796	0.00708873	0.667246	0.00343156	0.123435	0.63694	0.619021	0.00806005	0.289368	0.25994	0.512776	0.0353081	-0.192842	0.458362	-0.284833	0.267821	0.177483	0.495565	-0.293911	0.252193	-0.112178	0.668178	0.501308	0.0403598	-0.652175	0.00455055	-0.0346948	0.894832	0.779175	0.000227355
1	ENSGALG00000023904	FIBIN	0.667674	0.00340339	-0.440371	0.0768776	-0.524983	0.0304768	-0.53095	0.0283086	-0.118992	0.649203	-0.274996	0.285411	0.46534	0.0597936	-0.361007	0.154551	0.0682657	0.794609	0.109743	0.675006	-0.46498	0.0600173	0.111538	0.66997	0.0615712	0.814403	-0.441614	0.0759515	0.442819	0.0750611	0.00236393	0.992816	-0.743647	0.000621864
1	ENSGALG00000033622	novel gene	-0.905358	5.81889e-07	0.878654	3.4643e-06	0.515034	0.0343731	0.708165	0.00146658	0.276833	0.282075	0.609685	0.0093643	0.154714	0.553246	0.506074	0.0381978	-0.155507	0.551189	-0.264193	0.305514	0.337819	0.184787	-0.18369	0.48036	-0.35603	0.160736	0.399882	0.111753	-0.484294	0.0488409	-0.0801784	0.759684	0.843131	2.13338e-05
1	ENSGALG00000003655	GAS2	0.847285	1.76675e-05	-0.562805	0.0186691	-0.6797	0.00268576	-0.45526	0.0663117	-0.218415	0.399681	-0.409313	0.102785	-0.175801	0.499726	-0.531171	0.0282305	-0.0265832	0.919333	0.352285	0.165499	-0.193569	0.456637	0.413428	0.0990374	-0.113284	0.665085	-0.470509	0.0566417	0.766063	0.000336212	-0.0911656	0.727855	-0.714744	0.00126268
1	ENSGALG00000013244	ABCC9	0.753326	0.000480544	-0.493349	0.0441752	-0.605995	0.00992386	-0.541518	0.024762	-0.0453208	0.862874	-0.444613	0.0737505	-0.229669	0.375208	-0.307609	0.229715	0.223967	0.387503	0.517141	0.0335177	-0.300846	0.240648	0.064158	0.806741	-0.0961188	0.713639	-0.56396	0.0183757	0.634364	0.00623559	0.146497	0.57476	-0.522318	0.0314853
1	ENSGALG00000012755	IGF-I	0.912921	3.18663e-07	-0.851242	1.46863e-05	-0.520611	0.0321447	-0.796347	0.000130738	0.000223751	0.99932	-0.731936	0.000837329	-0.106532	0.684046	-0.494191	0.0437593	0.255425	0.322435	0.457805	0.0646188	-0.366399	0.148035	-0.00997718	0.969684	0.211113	0.416006	-0.495927	0.0429108	0.469964	0.0569676	0.082312	0.753473	-0.817812	6.06172e-05
1	ENSGALG00000015846	SNAP91	0.893455	1.36537e-06	-0.791041	0.000155945	-0.605073	0.0100678	-0.846723	1.81296e-05	-0.0503023	0.847958	-0.642773	0.0053867	-0.0932184	0.721953	-0.235648	0.362553	0.456919	0.0652048	0.352439	0.165302	-0.408955	0.103116	0.00956336	0.970941	0.382987	0.129175	-0.640449	0.00561139	0.493749	0.0439774	0.12166	0.64183	-0.738821	0.000704265
1	ENSGALG00000016431	PAX5	0.928478	7.62586e-08	-0.786489	0.000180703	-0.580318	0.0145952	-0.701117	0.00171429	-0.203469	0.433469	-0.571088	0.0166442	-0.404436	0.107356	-0.417309	0.0955932	0.274193	0.286878	0.341105	0.180281	-0.362796	0.152368	0.114149	0.662669	0.210028	0.418462	-0.558591	0.0197707	0.606053	0.00991489	0.120171	0.64594	-0.797429	0.000126041
1	ENSGALG00000040181	EDC3	-0.318774	0.212369	0.122755	0.63881	0.200129	0.441215	0.350224	0.16816	0.151338	0.562043	0.388064	0.123753	-0.0357832	0.891551	0.133321	0.609972	-0.178322	0.493497	0.203021	0.434503	-0.0106442	0.967659	-0.121716	0.641674	-0.0881546	0.736538	0.209066	0.420645	-0.175025	0.501649	0.500625	0.0406771	0.464187	0.0605139
1	ENSGALG00000046553	novel gene	-0.719675	0.00112571	0.579848	0.0146946	0.462997	0.0612641	0.525008	0.0304675	0.140592	0.590432	0.43771	0.0788883	0.0141769	0.956933	0.561213	0.0190794	-0.0232722	0.929355	-0.2893	0.260058	0.463219	0.0611235	0.10342	0.692847	-0.0748362	0.775296	0.397152	0.114449	-0.427905	0.0866278	-0.19298	0.458033	0.833201	3.27915e-05
1	ENSGALG00000017280	KCNA1	0.432883	0.082633	-0.321494	0.208276	-0.280839	0.27488	-0.37813	0.134514	0.137407	0.598961	-0.0583533	0.823956	-0.0663097	0.800381	0.0393733	0.880739	0.275326	0.284809	0.241321	0.350769	-0.359419	0.156506	0.0188804	0.942664	-0.0385691	0.88316	-0.434524	0.0813459	0.332971	0.19157	0.233637	0.366782	-0.317305	0.214601
1	ENSGALG00000043922	novel gene	-0.522862	0.0312774	0.512343	0.0354895	0.126476	0.628595	0.518346	0.0330361	0.112082	0.668448	0.494786	0.0434672	0.485734	0.0480755	0.247925	0.33733	-0.271125	0.29252	-0.116742	0.655448	0.254169	0.324902	0.107234	0.682066	-0.126181	0.629404	0.263522	0.306792	-0.188911	0.467746	-0.0814283	0.756043	0.485767	0.0480577
1	ENSGALG00000019322	TNFRSF13C	0.898904	9.36147e-07	-0.819061	5.77918e-05	-0.509767	0.036584	-0.550169	0.0221238	-0.134558	0.606629	-0.562132	0.0188417	-0.344139	0.176186	-0.571552	0.016536	0.0300994	0.908703	0.68563	0.00238046	-0.231792	0.370688	0.191931	0.460527	0.231556	0.371188	-0.385219	0.126772	0.631574	0.00653993	0.116326	0.656605	-0.708765	0.00144692
1	ENSGALG00000007260	ZEB1	0.535147	0.0268561	-0.38088	0.131473	-0.425458	0.0886418	-0.22558	0.384003	0.0701145	0.789162	-0.191366	0.461874	-0.0175049	0.946835	-0.587376	0.0131669	-0.205328	0.429186	0.101499	0.698299	-0.280144	0.27612	0.243051	0.34722	-0.266577	0.301009	-0.255335	0.322611	0.438887	0.0779942	0.100031	0.702473	-0.601426	0.0106534
1	ENSGALG00000001606	INPP5B	-0.325251	0.202707	0.159758	0.54022	0.227854	0.379097	0.307005	0.230678	-0.123607	0.636465	0.205989	0.42767	-0.0413082	0.874921	0.270252	0.294139	-0.0701512	0.789055	0.0233326	0.929172	0.39035	0.121364	0.0896312	0.732276	0.0251417	0.923695	0.309455	0.226787	-0.178185	0.493834	-0.153494	0.556418	0.512369	0.0354786
1	ENSGALG00000006491	ANKRD1	0.847161	1.77686e-05	-0.593011	0.012108	-0.712559	0.00132763	-0.636	0.00606259	-0.135819	0.603231	-0.474205	0.0544647	-0.0510801	0.845634	-0.362536	0.152684	0.249294	0.334582	0.325505	0.202334	-0.372743	0.140613	0.00242314	0.992636	0.0667587	0.799055	-0.618447	0.00813585	0.638079	0.00584827	-0.0441915	0.866262	-0.750983	0.000512023
1	ENSGALG00000012483	TMPRSS6	-0.752843	0.000486909	0.611354	0.00911948	0.527869	0.0294128	0.370077	0.1437	0.342399	0.178527	0.32523	0.202738	0.690881	0.00213431	0.449486	0.0702734	-0.0677079	0.796254	-0.13733	0.599168	0.135417	0.604314	-0.301347	0.239826	-0.107315	0.68184	0.402696	0.109021	-0.627951	0.00695275	-0.184826	0.477602	0.65394	0.00440599
1	ENSGALG00000038225	SEMA3E	0.875305	4.20628e-06	-0.854166	1.27681e-05	-0.553684	0.0211165	-0.600284	0.0108422	-0.133026	0.610771	-0.593411	0.0120356	-0.266973	0.300264	-0.498618	0.0416203	0.074065	0.777556	0.612172	0.00900144	-0.311743	0.223191	0.128299	0.623614	0.20358	0.433211	-0.425579	0.0885415	0.579692	0.0147276	-0.0906624	0.729304	-0.742328	0.000643557
1	ENSGALG00000033171	TGM4	0.854429	1.26061e-05	-0.715472	0.00124164	-0.492473	0.0446113	-0.393047	0.118588	-0.285909	0.265938	-0.467707	0.0583345	-0.333376	0.190998	-0.66237	0.00376588	-0.177252	0.496135	0.763093	0.000366115	-0.160725	0.537738	0.282953	0.27113	-0.0289483	0.912181	-0.307383	0.230075	0.716376	0.00121591	0.0233848	0.929014	-0.685297	0.00239681
1	ENSGALG00000004874	PPIH	0.712272	0.00133636	-0.570902	0.0166877	-0.356216	0.160502	-0.472667	0.0553626	0.0848059	0.746231	-0.484356	0.0488078	-0.288079	0.262166	-0.464156	0.0605331	0.0619226	0.813361	0.247981	0.337219	-0.0891173	0.733759	0.422469	0.091148	0.202826	0.434954	-0.270855	0.293021	0.479826	0.0512748	-0.0451697	0.863327	-0.623145	0.00753241
1	ENSGALG00000035667	NOC3L	-0.58394	0.0138477	0.602435	0.0104887	0.185608	0.475707	0.403538	0.108214	0.0181392	0.944911	0.529553	0.0288053	0.0847096	0.74651	0.539809	0.0253109	0.0638622	0.807617	-0.562932	0.0186367	0.149476	0.566919	0.0914514	0.727032	-0.102602	0.695167	0.0967582	0.711811	-0.282901	0.271221	0.109675	0.675198	0.539141	0.025528
1	ENSGALG00000000504	ETV7	-0.744503	0.000608113	0.545682	0.0234633	0.746905	0.000570896	0.664674	0.00360473	0.334712	0.189115	0.325856	0.20182	-0.00107005	0.996748	0.14086	0.58972	-0.399722	0.11191	0.0431315	0.869443	0.645059	0.00517279	0.0820866	0.754128	-0.272022	0.290863	0.708591	0.00145261	-0.496803	0.0424873	-0.105452	0.687097	0.739198	0.000697528
1	ENSGALG00000009104	ANKRD26	-0.425321	0.0887556	0.414948	0.0976782	0.451532	0.0688504	0.270627	0.293442	-0.198295	0.445499	0.0984963	0.706847	0.369818	0.144003	0.1192	0.648627	-0.192814	0.458427	0.204463	0.431178	0.297853	0.245589	-0.148055	0.570653	0.0994504	0.704127	0.432941	0.0825876	-0.356935	0.159599	0.0770362	0.768856	0.329771	0.196136
1	ENSGALG00000042371	ANO10	-0.490847	0.0454293	0.207336	0.424588	0.284968	0.267583	0.472494	0.0554646	0.301359	0.239807	0.327216	0.199834	-0.0543404	0.835903	0.156148	0.54953	-0.226631	0.38173	-0.00399301	0.987865	0.0791036	0.762818	-0.151444	0.561766	-0.19363	0.45649	0.308242	0.228707	-0.298713	0.244163	-0.121497	0.642279	0.595475	0.0116667
1	ENSGALG00000005020	novel gene	-0.461482	0.0622296	0.374411	0.138705	0.391198	0.120487	0.217199	0.402376	0.209654	0.419312	-0.111459	0.670191	-0.0466257	0.858962	0.0781648	0.765558	-0.0545395	0.835309	-0.112462	0.667384	0.379835	0.132623	-0.266372	0.301394	-0.347937	0.171148	0.336478	0.186647	-0.410751	0.101464	-0.221796	0.39224	0.427509	0.0869513
1	ENSGALG00000010371	FAM13A	-0.45196	0.0685555	0.296348	0.248098	0.335584	0.187894	0.46571	0.0595633	0.562169	0.0188321	0.423862	0.0899741	-0.0606655	0.817089	0.116652	0.655699	-0.245894	0.341432	-0.053004	0.839889	0.0851387	0.745266	-0.0106519	0.967635	-0.212524	0.412824	0.287101	0.263861	-0.258272	0.316881	-0.0786223	0.764223	0.371898	0.141586
1	ENSGALG00000025898	SMAD6	0.509034	0.0369003	-0.132984	0.610883	-0.395961	0.115639	-0.302205	0.238424	-0.307039	0.230624	-0.138762	0.595328	-0.171076	0.511501	-0.241116	0.351191	0.123072	0.637937	-0.194778	0.453774	-0.130922	0.616474	0.196168	0.450493	-0.285347	0.266919	-0.409134	0.102951	0.507875	0.037404	-0.0509674	0.84597	-0.534993	0.0269084
1	ENSGALG00000002234	UNC13D	-0.33508	0.1886	0.299479	0.242897	-0.0060055	0.98175	0.289307	0.260046	-0.0306895	0.90692	0.189716	0.465816	-0.252182	0.328826	0.196246	0.45031	-0.0034312	0.989572	-0.487336	0.0472341	0.246834	0.33953	-0.0723413	0.782615	-0.0732146	0.780051	0.0843327	0.747603	-0.16172	0.53519	-0.404767	0.107042	0.173131	0.506363
1	ENSGALG00000007711	RPL4	0.31166	0.223321	-0.032916	0.900197	-0.0697103	0.790353	0.0654122	0.803032	-0.272936	0.289182	-0.0800789	0.759974	-0.286937	0.264146	-0.514661	0.0345261	-0.341602	0.179606	0.520383	0.0322335	0.0765822	0.770184	0.148539	0.569379	-0.184773	0.477729	0.00881933	0.973201	0.407226	0.104724	0.290041	0.258783	-0.325312	0.202617
1	ENSGALG00000001604	GLB1L2	-0.374573	0.138521	0.134844	0.605859	0.275429	0.284622	0.222462	0.390783	-0.204717	0.430592	-0.013907	0.957752	0.10729	0.68191	0.167025	0.521696	-0.083862	0.748969	-0.30892	0.227633	0.491425	0.0451371	0.16248	0.533248	0.304316	0.234998	0.413762	0.0987373	-0.371859	0.141631	-0.222392	0.390936	0.40531	0.106527
1	ENSGALG00000008969	EPCAM	-0.594216	0.0118906	0.414005	0.0985193	0.411574	0.100713	0.502072	0.0400072	-0.0341848	0.89637	0.275415	0.284648	0.363984	0.15093	0.142433	0.585528	-0.355644	0.161223	-0.07282	0.781209	0.467644	0.0583728	0.112914	0.666121	-0.135851	0.603145	0.54832	0.0226685	-0.399614	0.112016	-0.0677744	0.796058	0.591816	0.0123267
1	ENSGALG00000013762	novel gene	-0.623155	0.00753117	0.550312	0.0220822	0.441782	0.0758269	0.278103	0.279781	0.462241	0.0617445	0.126275	0.629146	-0.104042	0.691085	0.394096	0.11752	0.155967	0.549997	-0.459589	0.0634508	0.377223	0.135528	-0.198528	0.444954	-0.287253	0.263598	0.257909	0.317587	-0.510268	0.0363691	-0.190666	0.463546	0.554098	0.0210002
1	ENSGALG00000016236	novel gene	0.534468	0.027087	-0.456116	0.0657388	-0.414141	0.098398	-0.452077	0.0684745	0.0597523	0.8198	-0.280668	0.275185	0.170833	0.512108	-0.303734	0.23594	0.099824	0.703063	0.0931352	0.722192	-0.456853	0.0652484	0.0533181	0.838951	0.164358	0.52846	-0.4093	0.102797	0.29925	0.243275	0.136651	0.600992	-0.624649	0.00734695
1	ENSGALG00000031689	novel gene	-0.758016	0.000422361	0.592821	0.0121426	0.677967	0.00278079	0.608435	0.009551	0.351174	0.166931	0.417273	0.0956245	0.187575	0.47096	0.0974055	0.709961	-0.404704	0.107102	-0.10714	0.682331	0.154633	0.553457	-0.186463	0.473641	-0.395577	0.116025	0.589973	0.0126701	-0.565902	0.0178906	0.0180762	0.945102	0.568531	0.0172498
1	ENSGALG00000004472	ASTN1	0.791477	0.000153733	-0.407786	0.104201	-0.753733	0.000475255	-0.419093	0.0940393	-0.452854	0.0679418	-0.158208	0.544208	-0.152103	0.560044	-0.321806	0.207809	0.119432	0.647984	0.0305577	0.907318	-0.343074	0.177615	0.251596	0.329991	-0.00459769	0.986028	-0.621051	0.0077968	0.775135	0.000257176	-0.0754666	0.773449	-0.803852	0.000100987
1	ENSGALG00000037697	LAMP1	-0.550736	0.0219589	0.448352	0.071072	0.534763	0.0269866	0.398932	0.112686	0.15786	0.545106	0.281732	0.273291	0.139313	0.593851	0.212042	0.413909	-0.222489	0.390724	0.36083	0.154768	0.166068	0.524119	-0.30847	0.228346	-0.39473	0.116879	0.331665	0.193426	-0.359735	0.156116	0.2036	0.433167	0.489106	0.0463179
1	ENSGALG00000032177	novel gene	0.438782	0.0780742	-0.0750414	0.774694	-0.205138	0.429623	-0.0507279	0.846686	-0.28835	0.261697	0.142081	0.586464	0.0632097	0.809548	-0.421364	0.0920873	-0.268633	0.297154	0.262913	0.307952	-0.180912	0.487137	0.273752	0.287685	-0.41514	0.0975073	-0.166468	0.523107	0.533501	0.0274189	0.352993	0.164592	-0.46231	0.0617006
1	ENSGALG00000042134	novel gene	0.490305	0.0457046	-0.249302	0.334567	-0.286843	0.264311	-0.144741	0.579401	-0.351772	0.166159	-0.244839	0.343574	-0.433321	0.0822876	-0.417319	0.0955843	-0.127102	0.626884	0.645567	0.00512627	-0.204254	0.431657	-0.0659091	0.801564	-0.159015	0.542131	-0.233794	0.36645	0.527113	0.0296887	-0.0101646	0.969115	-0.394163	0.117453
1	ENSGALG00000007448	SPRY3	-0.649203	0.00480259	0.381002	0.131339	0.376331	0.13653	0.59556	0.0116516	0.162896	0.532186	0.335442	0.188092	-0.032776	0.90062	0.137409	0.598954	-0.382373	0.129842	-0.0578668	0.825403	0.273845	0.287515	-0.11291	0.666132	-0.23336	0.367368	0.49159	0.0450544	-0.414117	0.0984192	-0.311108	0.224185	0.535357	0.0267851
1	ENSGALG00000016463	FAM49A	0.687189	0.00230507	-0.566124	0.0178359	-0.44297	0.0749507	-0.367428	0.146814	-0.224166	0.387069	-0.411285	0.100977	-0.366872	0.147473	-0.479129	0.0516628	0.0126763	0.961488	0.399396	0.11223	-0.102351	0.695878	0.116727	0.655489	0.295594	0.24936	-0.265877	0.302328	0.495999	0.042876	-0.0269198	0.918315	-0.630566	0.00665277
1	ENSGALG00000002705	CISD1	-0.436152	0.0800833	0.0983369	0.707302	0.128649	0.62266	0.204549	0.430979	-0.0607713	0.816776	0.0594975	0.820557	-0.194867	0.453564	0.446835	0.0721496	0.195941	0.451029	-0.214977	0.407323	0.282182	0.272493	-0.267823	0.298669	0.392824	0.118816	0.215377	0.40643	-0.401418	0.110256	-0.154257	0.554433	0.588754	0.0129015
1	ENSGALG00000015082	RPS6	0.736601	0.000745106	-0.643007	0.00536447	-0.238154	0.357321	-0.535629	0.026693	-0.493735	0.0439841	-0.661388	0.00383627	-0.184179	0.47917	-0.611852	0.00904752	-0.0367677	0.888584	0.183232	0.481473	-0.00154912	0.995292	0.357202	0.159265	0.445136	0.0733712	-0.069377	0.791334	0.361938	0.153413	-0.0119791	0.963605	-0.726033	0.000967393
1	ENSGALG00000012525	FMNL2	-0.565063	0.018099	0.324538	0.203756	0.401843	0.109845	0.640487	0.00560763	0.256107	0.321099	0.532285	0.0278402	-0.154102	0.554836	0.143702	0.582156	-0.355025	0.162005	-0.0483665	0.853749	0.305234	0.233517	0.0447716	0.864521	-0.209401	0.419885	0.427179	0.0872217	-0.285958	0.265853	0.139475	0.593419	0.605155	0.0100549
1	ENSGALG00000029401	SIX1	0.362856	0.152295	-0.187522	0.471087	-0.143967	0.581452	-0.155069	0.552327	-0.461119	0.0624626	-0.273963	0.287298	-0.240327	0.352819	-0.278961	0.278238	-0.0866889	0.740776	0.200181	0.441095	0.203708	0.432916	0.276233	0.283162	-0.220336	0.395443	-0.0862361	0.742087	0.379979	0.132464	-0.119925	0.64662	-0.293739	0.252484
1	ENSGALG00000014766	HAO2	-0.707548	0.00148703	0.72338	0.00103105	0.541758	0.0246857	0.296114	0.248489	0.0616153	0.814272	0.371394	0.142169	0.625308	0.00726694	0.457048	0.065119	0.00953691	0.971022	-0.312274	0.222362	0.088629	0.735168	-0.292716	0.254218	-0.112308	0.667815	0.325062	0.202984	-0.599182	0.0110269	0.237684	0.358298	0.488082	0.0468463
1	ENSGALG00000011109	MAPK10	0.440484	0.0767934	-0.414889	0.0977306	-0.0637084	0.808072	-0.193825	0.45603	-0.074117	0.777404	-0.232346	0.369512	-0.0365792	0.889152	-0.518616	0.0329288	-0.198186	0.445755	0.1911	0.462509	0.164839	0.527238	0.391784	0.119883	0.191666	0.461158	0.119374	0.648146	0.231501	0.371305	0.411405	0.100868	-0.374321	0.138807
1	ENSGALG00000035441	POU4F1	-0.55478	0.0208099	0.593984	0.0119322	0.415005	0.0976272	0.508934	0.0369434	0.184607	0.478131	0.507588	0.0375296	0.218392	0.399732	0.180772	0.48748	-0.271007	0.29274	-0.343867	0.17655	0.293768	0.252434	0.190661	0.463558	-0.158135	0.544396	0.351907	0.165985	-0.29763	0.24596	0.10109	0.699461	0.354003	0.163303
1	ENSGALG00000014528	ENO2	-0.513764	0.0348964	0.562612	0.0187184	0.317584	0.214176	0.461002	0.0625378	-0.0695105	0.790941	0.419872	0.0933659	0.495728	0.0430073	0.114687	0.661169	-0.297553	0.246087	-0.367247	0.147028	0.248269	0.336639	0.104636	0.689405	-0.19248	0.459221	0.403726	0.108034	-0.282623	0.271713	0.00071834	0.997817	0.385704	0.126253
1	ENSGALG00000045545	novel gene	0.479652	0.0513714	-0.403695	0.108063	-0.498763	0.0415515	-0.420983	0.0924126	0.0883408	0.736	-0.417368	0.095541	-0.166885	0.522052	-0.150659	0.56382	0.277703	0.280502	0.285758	0.266202	-0.170045	0.514087	-0.0918514	0.725882	0.246143	0.340927	-0.365296	0.149352	0.299316	0.243166	-0.0540786	0.836683	-0.303671	0.236042
1	ENSGALG00000040185	novel gene	-0.544918	0.0236975	0.631795	0.00651543	0.345431	0.174461	0.417144	0.0957376	-0.0702032	0.788901	0.234783	0.364369	0.180407	0.488373	0.265494	0.303051	-0.07497	0.774904	-0.200587	0.440149	0.595449	0.0116714	0.0215617	0.934537	0.0145864	0.95569	0.402161	0.109537	-0.315771	0.216949	0.0103896	0.968432	0.562892	0.0186468
1	ENSGALG00000009031	SESTD1	-0.44114	0.076304	0.307212	0.230348	0.393429	0.118199	0.383114	0.129037	-0.0361511	0.890442	0.176521	0.497942	0.269401	0.295721	-0.131778	0.614152	-0.409582	0.102537	-0.0350245	0.893838	0.138266	0.596656	-0.116195	0.656967	-0.242464	0.348422	0.494296	0.0437074	-0.368568	0.145467	0.180396	0.488401	0.289937	0.258962
1	ENSGALG00000006112	SCN5A	0.605265	0.0100377	-0.589662	0.012729	-0.487139	0.047337	-0.299172	0.243403	-0.246356	0.340496	-0.0948003	0.717415	-0.3219	0.20767	-0.172825	0.507126	0.070426	0.788246	0.287211	0.263671	-0.484879	0.0485289	0.116332	0.656587	0.187618	0.470856	-0.464704	0.06019	0.536222	0.0264936	-0.167443	0.520641	-0.510259	0.0363728
1	ENSGALG00000040279	RHCE	-0.408066	0.103941	0.437305	0.0791979	0.230733	0.372939	0.399033	0.112587	-0.0153734	0.953302	0.0377415	0.885651	-0.0786348	0.764186	0.118551	0.650426	-0.157418	0.546246	-0.105999	0.685552	0.777566	0.000238859	0.306426	0.231604	-0.0774285	0.767709	0.448117	0.0712381	-0.166033	0.524208	-0.304159	0.235252	0.590263	0.0126157
1	ENSGALG00000043027	HEPHL1	-0.624292	0.00739066	0.688653	0.00223608	0.441625	0.0759433	0.621501	0.00773931	0.179448	0.490726	0.631071	0.00659598	0.125625	0.630927	0.107819	0.680418	-0.35233	0.165441	-0.222383	0.390956	0.0352764	0.893078	-0.0622261	0.812462	-0.438885	0.0779957	0.351177	0.166926	-0.295476	0.249557	0.438361	0.0783932	0.490637	0.0455357
1	ENSGALG00000019509	novel gene	-0.570863	0.0166968	0.357597	0.158772	0.111149	0.671062	0.307786	0.229432	0.148019	0.570747	0.204127	0.431951	-0.158012	0.544712	0.51383	0.0348694	0.161708	0.53522	-0.0768673	0.76935	0.080237	0.759513	-0.504568	0.0388713	-0.236012	0.36179	0.0581642	0.824519	-0.362477	0.152756	-0.145591	0.577152	0.685658	0.00237909
1	ENSGALG00000032746	ENPP2	0.896032	1.14509e-06	-0.760281	0.00039644	-0.677789	0.00279072	-0.668841	0.00332756	-0.342198	0.178799	-0.513245	0.0351124	-0.248282	0.336612	-0.36032	0.155396	0.274618	0.2861	0.424788	0.0891992	-0.468468	0.0578708	-0.0301064	0.908681	0.326426	0.200985	-0.606729	0.00981054	0.618705	0.00810176	0.186265	0.474117	-0.729065	0.000898666
1	ENSGALG00000020160	ADH6	-0.576494	0.0154185	0.496389	0.0426872	0.456829	0.0652644	0.302112	0.238576	0.168393	0.518243	0.429062	0.0856872	0.637847	0.00587186	0.318108	0.213379	-0.108747	0.677807	-0.250543	0.332086	-0.122514	0.639476	-0.248997	0.335177	-0.187339	0.471527	0.295604	0.249344	-0.482541	0.0497852	0.113775	0.663715	0.42231	0.0912822
1	ENSGALG00000010053	PTPRF	0.867463	6.49023e-06	-0.630467	0.00666393	-0.744535	0.000607619	-0.66999	0.00325429	-0.000956226	0.997094	-0.36828	0.145807	0.014288	0.956596	-0.2415	0.350402	0.332242	0.192604	0.254558	0.324136	-0.454871	0.066573	0.113133	0.665508	0.164184	0.528903	-0.725162	0.000987923	0.656941	0.00416874	0.00260716	0.992077	-0.790346	0.000159528
1	ENSGALG00000030768	novel gene	0.517361	0.0334294	-0.495819	0.042963	-0.0483775	0.853716	-0.459005	0.0638313	-0.167373	0.520816	-0.568749	0.0171976	-0.318506	0.212776	-0.2332	0.367705	0.202913	0.434754	0.374534	0.138565	0.165269	0.526145	0.236092	0.361623	0.438509	0.078281	-0.115632	0.658537	0.233955	0.366112	0.1306	0.61735	-0.328334	0.198211
1	ENSGALG00000033700	CA3A	-0.638939	0.00576134	0.687141	0.00230736	0.390172	0.12155	0.508559	0.037106	0.0111995	0.965972	0.429091	0.0856639	0.52658	0.0298845	0.136646	0.601005	-0.328771	0.197578	-0.254053	0.32513	0.0598028	0.81965	-0.238089	0.357456	-0.369949	0.143849	0.364783	0.149968	-0.390064	0.121662	-0.205348	0.429142	0.350955	0.167213
1	ENSGALG00000019215	ARL6	-0.534587	0.0270464	0.406328	0.105566	0.253488	0.326243	0.565971	0.0178735	-0.139812	0.592516	0.384262	0.127798	0.0374899	0.886409	0.0969966	0.711129	-0.363535	0.151472	-0.0305952	0.907205	0.22016	0.395832	-0.251921	0.329346	-0.189033	0.467455	0.373682	0.139536	-0.268004	0.298329	-0.267036	0.300145	0.348874	0.169919
1	ENSGALG00000002427	SMIM5	0.895222	1.21081e-06	-0.699703	0.0017679	-0.507677	0.0374907	-0.742757	0.000636431	-0.0624504	0.811797	-0.549686	0.0222651	-0.0320094	0.902934	-0.424126	0.089753	0.261047	0.311523	0.190607	0.463686	-0.296412	0.247991	0.243537	0.346227	0.264218	0.305468	-0.510309	0.0363516	0.52275	0.0313201	0.166343	0.523423	-0.867545	6.46183e-06
1	ENSGALG00000004918	RAB9B	0.510285	0.036362	-0.516935	0.0336005	-0.106876	0.683076	-0.453058	0.0678028	-0.241882	0.349617	-0.332727	0.191916	-0.158067	0.544573	-0.0879115	0.737241	0.222394	0.390932	0.192458	0.459275	-0.139192	0.594176	0.152052	0.560177	0.436944	0.0794745	-0.239476	0.354577	0.255039	0.323191	-0.072116	0.783277	-0.448256	0.0711395
1	ENSGALG00000041563	novel gene	-0.670585	0.00321685	0.580865	0.0144803	0.496811	0.0424836	0.592131	0.0122689	-0.215496	0.406164	0.487741	0.0470233	-0.111592	0.669819	0.357634	0.158725	-0.239541	0.354442	0.0480694	0.854638	0.169209	0.516188	-0.149995	0.565559	-0.331208	0.194078	0.372425	0.140978	-0.323109	0.205869	0.136355	0.601788	0.685835	0.00237041
1	ENSGALG00000006027	TM6SF1	0.902014	7.47443e-07	-0.695641	0.0019296	-0.68579	0.0023726	-0.658236	0.00406958	-0.0108454	0.967048	-0.422747	0.0909128	-0.132141	0.613167	-0.397333	0.114268	0.231097	0.372164	0.36671	0.147666	-0.441318	0.0761717	0.0724589	0.78227	0.0286795	0.912994	-0.668106	0.00337515	0.658267	0.00406726	0.150488	0.564268	-0.844655	1.99201e-05
1	ENSGALG00000006421	SLC16A12	0.766807	0.000329043	-0.656692	0.00418801	-0.717696	0.00117913	-0.497331	0.042234	-0.247182	0.338828	-0.521123	0.0319457	-0.188076	0.469754	-0.446803	0.0721728	0.0733662	0.779606	0.500209	0.0408711	-0.332947	0.191604	0.0233968	0.928978	0.16915	0.516336	-0.461748	0.0620589	0.590494	0.0125724	-0.082454	0.75306	-0.595149	0.0117243
1	ENSGALG00000042511	PKDCC	0.809174	8.35309e-05	-0.584449	0.0137453	-0.739861	0.000685796	-0.628811	0.00685297	-0.0441791	0.866299	-0.488087	0.0468439	-0.124116	0.635068	-0.226164	0.38274	0.361097	0.154441	0.299424	0.242987	-0.29414	0.251807	0.0596036	0.820241	0.277298	0.281234	-0.640385	0.0056177	0.61251	0.00895307	-0.186705	0.473055	-0.659633	0.00396481
1	ENSGALG00000008383	SFR1	-0.634947	0.00617346	0.518581	0.0329427	0.577526	0.0151928	0.501425	0.0403053	-0.226481	0.382054	0.333329	0.191063	-0.0216968	0.934127	0.230145	0.374192	-0.225894	0.383324	-0.24773	0.337724	0.376936	0.13585	-0.0510109	0.84584	0.0581991	0.824415	0.586611	0.0133162	-0.482886	0.0495986	0.0165128	0.949845	0.521636	0.0317475
1	ENSGALG00000028565	PCDHGC3	-0.34131	0.180001	0.191597	0.461324	0.246185	0.340841	-0.0947823	0.717467	0.343181	0.177472	0.0449567	0.863966	0.441313	0.076175	0.439534	0.0775058	0.293107	0.253555	-0.215341	0.406512	-0.165288	0.526097	-0.332227	0.192625	-0.113721	0.663864	0.0131965	0.959909	-0.452525	0.0681674	-0.0409064	0.876129	0.334528	0.189373
1	ENSGALG00000016345	KLHL15	0.430346	0.0846523	-0.36382	0.151129	-0.173519	0.505397	-0.284417	0.26855	0.0268137	0.918636	-0.433369	0.0822501	-0.271033	0.292691	-0.358341	0.157844	-0.0108405	0.967062	0.556134	0.0204358	0.0344861	0.895461	0.036209	0.890267	-0.264653	0.304643	-0.118974	0.649254	0.311339	0.223823	0.0651598	0.803778	-0.24753	0.338126
1	ENSGALG00000033522	novel gene	0.712987	0.00131471	-0.663925	0.00365652	-0.588653	0.0129207	-0.465556	0.059659	-0.0718212	0.784143	-0.563616	0.0184627	-0.191188	0.462298	-0.497044	0.0423714	0.0406157	0.877003	0.17719	0.496289	-0.0320189	0.902905	0.353062	0.164504	0.344502	0.175699	-0.284529	0.268353	0.472143	0.055671	-0.15796	0.544847	-0.573195	0.0161576
1	ENSGALG00000006174	VSTM4	0.953309	3.34935e-09	-0.837934	2.6811e-05	-0.645725	0.00511185	-0.70578	0.00154689	-0.196373	0.450011	-0.606043	0.00991648	-0.267821	0.298672	-0.499242	0.0413251	0.196872	0.448839	0.314021	0.219647	-0.350068	0.168363	0.183422	0.481011	0.302794	0.237465	-0.508635	0.0370728	0.603163	0.0103712	0.0355501	0.892253	-0.852032	1.41457e-05
1	ENSGALG00000027058	EMP2	0.480024	0.051165	-0.608888	0.00948301	-0.538065	0.0258806	-0.48974	0.0459929	0.0215947	0.934437	-0.333719	0.190514	-0.381004	0.131337	0.108552	0.678353	0.421679	0.0918182	0.304492	0.234714	-0.380808	0.131552	-0.172753	0.507306	0.115171	0.65982	-0.562396	0.018774	0.305639	0.232866	-0.0405248	0.877276	-0.253796	0.325637
1	ENSGALG00000005160	VMP1	-0.343369	0.17722	0.188067	0.469774	0.384236	0.127827	0.357933	0.158351	0.118743	0.649894	0.183448	0.480947	-0.279428	0.277401	-0.0381109	0.884539	-0.240646	0.352161	0.164889	0.527111	0.0279206	0.915288	-0.201313	0.43846	-0.325345	0.202568	0.254923	0.323419	-0.218002	0.400594	0.275417	0.284645	0.371313	0.142263
1	ENSGALG00000008150	RASAL1	0.948753	6.64387e-09	-0.723239	0.00103454	-0.748474	0.000547608	-0.62663	0.00710843	-0.185418	0.476167	-0.495248	0.0432411	-0.255738	0.32182	-0.402767	0.108953	0.212128	0.413716	0.374438	0.138673	-0.274141	0.286972	0.274485	0.286344	0.22547	0.38424	-0.603372	0.0103376	0.748065	0.000553604	-0.0807506	0.758017	-0.777596	0.000238643
1	ENSGALG00000041918	CPA6	0.43702	0.0794162	-0.433099	0.0824629	-0.362219	0.15307	-0.378437	0.134173	0.0295347	0.910409	-0.133184	0.610341	0.169372	0.515776	-0.181851	0.484839	0.0960046	0.713966	0.243829	0.34563	-0.545625	0.023481	-0.190858	0.463085	0.0191454	0.94186	-0.329123	0.197069	0.227517	0.379822	0.151702	0.561092	-0.461749	0.0620584
1	ENSGALG00000042454	DCDC2	-0.604776	0.0101145	0.559348	0.019569	0.315196	0.217833	0.292197	0.2551	0.108561	0.678329	0.346245	0.17338	0.381763	0.130506	0.429485	0.0853449	0.0332631	0.89915	-0.277965	0.280031	0.0142613	0.956677	-0.336712	0.186322	-0.23448	0.365007	0.205592	0.42858	-0.444997	0.073472	0.070671	0.787525	0.491558	0.0450703
1	ENSGALG00000036616	NUAK2	-0.489958	0.0458814	0.546441	0.0232324	0.41473	0.0978722	0.437234	0.0792524	0.075269	0.774028	0.368748	0.145256	0.282283	0.272315	0.0588675	0.822428	-0.237239	0.359226	-0.384771	0.127251	0.37699	0.135789	0.0975714	0.709487	-0.170799	0.512193	0.425796	0.088362	-0.310029	0.225881	0.237079	0.359561	0.428435	0.0861961
1	ENSGALG00000033245	SMPD2	-0.504294	0.0389946	0.483461	0.0492879	0.491751	0.0449732	0.326979	0.200178	-0.00166585	0.994937	0.102906	0.694305	0.0883006	0.736117	0.16124	0.536417	-0.136225	0.602138	-0.0554971	0.832455	0.399622	0.112008	-0.130963	0.616363	-0.203361	0.433719	0.437106	0.0793504	-0.377407	0.135322	-0.140307	0.591195	0.402863	0.10886
1	ENSGALG00000038708	KCNQ4	-0.304053	0.235422	0.264612	0.30472	-0.110803	0.672031	0.113178	0.665381	0.165482	0.525604	0.254602	0.324049	0.162052	0.534341	0.388556	0.123237	0.148463	0.56958	-0.135546	0.603967	-0.310369	0.225346	-0.398287	0.113323	-0.253248	0.326717	-0.155665	0.550779	-0.149834	0.565979	-0.156685	0.548139	0.318309	0.213075
1	ENSGALG00000010891	ABCB11	0.893321	1.37769e-06	-0.576808	0.0153496	-0.702144	0.0016762	-0.649589	0.00476927	-0.25342	0.326379	-0.372981	0.14034	-0.00392421	0.988074	-0.390912	0.120782	0.227459	0.379948	0.183359	0.481165	-0.436205	0.0800424	0.14503	0.578638	0.122074	0.640688	-0.647055	0.00499178	0.673092	0.00306293	0.223127	0.389332	-0.852529	1.38138e-05
1	ENSGALG00000027712	SLAMF8	0.780515	0.000218123	-0.707936	0.00147413	-0.284007	0.269271	-0.45777	0.0646415	-0.00281301	0.991451	-0.546786	0.023128	-0.205956	0.427746	-0.651016	0.00464751	-0.120778	0.644264	0.760593	0.000392978	-0.0997968	0.70314	0.239012	0.355539	-0.0134281	0.959206	-0.208952	0.420905	0.524145	0.0307911	0.156811	0.547814	-0.631973	0.00649565
1	ENSGALG00000044684	novel gene	-0.601909	0.0105743	0.525376	0.0303303	0.528901	0.0290393	0.442785	0.0750863	0.0769504	0.769107	0.346536	0.172994	0.15239	0.559296	0.376749	0.13606	-0.153499	0.556406	0.203433	0.433552	0.336608	0.186467	-0.0659046	0.801577	-0.201291	0.438512	0.395163	0.116442	-0.352315	0.165461	0.0854886	0.744252	0.681453	0.00259239
1	ENSGALG00000007948	LRRC4C	0.936258	3.28959e-08	-0.813566	7.11105e-05	-0.526526	0.0299044	-0.641224	0.00553562	-0.190536	0.463855	-0.591865	0.0123177	-0.238164	0.3573	-0.570302	0.0168285	0.0837806	0.749206	0.486602	0.047618	-0.295928	0.248801	0.196835	0.448925	0.176476	0.498055	-0.414749	0.0978554	0.614424	0.00868269	0.0287832	0.91268	-0.818118	5.99139e-05
1	ENSGALG00000007222	UTS2B	0.63731	0.00592682	-0.519827	0.0324513	-0.276245	0.28314	-0.446107	0.0726712	0.00528247	0.983947	-0.514448	0.0346137	-0.24346	0.346385	-0.397139	0.114462	0.0480741	0.854624	0.698196	0.00182653	-0.216449	0.404043	0.0717364	0.784392	-0.00423064	0.987143	-0.30642	0.231614	0.455002	0.0664852	-0.0279921	0.915072	-0.489988	0.0458661
1	ENSGALG00000045842	novel gene	-0.669395	0.00329207	0.463561	0.0609077	0.735001	0.000775749	0.39199	0.119672	0.35372	0.163663	0.187503	0.471131	0.317977	0.213579	0.135925	0.602945	-0.240119	0.353247	-0.084157	0.748113	0.251224	0.33073	-0.17381	0.504671	-0.0309071	0.906263	0.616417	0.00840819	-0.657486	0.00412675	-0.000409242	0.998756	0.473169	0.0550686
1	ENSGALG00000005930	PLS3	-0.612025	0.00902266	0.672682	0.0030877	0.256419	0.320488	0.370376	0.143351	-0.202589	0.435504	0.290256	0.258415	0.305178	0.233607	0.336093	0.187184	-0.0635303	0.808599	-0.184715	0.477871	0.0602063	0.818452	-0.350022	0.168424	-0.265796	0.302481	0.231082	0.372195	-0.375411	0.137569	0.0402431	0.878123	0.536821	0.026293
1	ENSGALG00000034325	RBFOX1	-0.465128	0.0599253	0.47518	0.0539011	0.00579188	0.982399	0.394356	0.117257	-0.167091	0.521531	0.471817	0.0558639	0.0381446	0.884437	0.341935	0.179154	-0.007478	0.977276	-0.303155	0.236879	0.0344783	0.895485	-0.363798	0.151155	-0.314898	0.218292	0.0288706	0.912416	-0.169224	0.51615	0.147413	0.572345	0.410229	0.101943
1	ENSGALG00000014716	IL6ST	-0.300807	0.240712	0.272592	0.289815	0.188289	0.469241	0.0836006	0.749728	0.202502	0.435704	0.357011	0.159504	-0.198823	0.444263	0.45006	0.0698723	0.280352	0.27575	-0.21666	0.403572	-0.257985	0.317438	-0.365527	0.149077	-0.336258	0.186953	-0.184321	0.478825	-0.198115	0.445921	0.458879	0.0639141	0.246495	0.340215
1	ENSGALG00000038634	KIT	0.87376	4.59171e-06	-0.640836	0.00557346	-0.61279	0.00891317	-0.509406	0.0367395	-0.0569289	0.828193	-0.46491	0.0600612	-0.237949	0.357748	-0.574536	0.0158539	0.0025142	0.992359	0.370832	0.142821	-0.208131	0.422773	0.322563	0.206681	-0.125069	0.632452	-0.474302	0.0544086	0.711775	0.0013516	-0.111208	0.670895	-0.80897	8.41501e-05
1	ENSGALG00000002643	novel gene	0.731493	0.000846565	-0.49984	0.0410438	-0.635971	0.00606557	-0.314395	0.219068	-0.0715333	0.784989	-0.170553	0.512811	-0.223986	0.387461	-0.437775	0.0788389	-0.0364564	0.889522	0.16657	0.522847	-0.231268	0.3718	0.436752	0.079622	-0.178787	0.492351	-0.467681	0.0583499	0.725164	0.000987872	0.0272752	0.91724	-0.580121	0.0146367
1	ENSGALG00000046261	novel gene	-0.524961	0.030485	0.629161	0.00681259	0.365845	0.148696	0.275953	0.283671	0.135695	0.603564	0.299131	0.243471	0.104012	0.691171	0.3388	0.183434	0.110981	0.671533	-0.522624	0.0313683	0.0749184	0.775055	-0.232941	0.368252	-0.149627	0.566523	0.160279	0.538882	-0.372308	0.141113	0.0266014	0.919278	0.423988	0.0898679
1	ENSGALG00000040018	NUP98	-0.349648	0.168909	0.291609	0.256101	0.112126	0.668326	0.203134	0.434243	0.374017	0.139153	0.388895	0.122882	0.322012	0.207502	0.456545	0.0654531	0.0890925	0.73383	-0.253293	0.326628	-0.0293714	0.910902	0.0154298	0.953131	-0.167443	0.52064	-0.0608975	0.816401	-0.171062	0.511534	-0.372481	0.140914	0.268052	0.298239
1	ENSGALG00000001939	HIPK1	-0.439749	0.0773447	0.307992	0.229106	0.145283	0.577967	0.460672	0.0627499	0.375439	0.137537	0.548912	0.0224931	-0.0946565	0.717827	0.23111	0.372137	-0.135584	0.603863	-0.135196	0.604908	-0.0682994	0.79451	-0.195721	0.451548	-0.258182	0.317056	0.0838527	0.748996	-0.184766	0.477746	0.146417	0.57497	0.413306	0.0991468
1	ENSGALG00000013268	novel gene	-0.707222	0.00149792	0.593908	0.0119458	0.536723	0.0263257	0.385703	0.126254	0.2761	0.283404	0.284556	0.268307	0.631221	0.00657923	0.337747	0.184886	-0.126896	0.627448	-0.116764	0.655387	0.328144	0.198485	-0.148013	0.570765	-0.162004	0.534463	0.455064	0.0664437	-0.574505	0.0158608	0.0866785	0.740806	0.684332	0.00244471
1	ENSGALG00000036638	TACR1	0.966293	3.02011e-10	-0.68775	0.00227842	-0.74451	0.000608009	-0.630494	0.00666081	-0.244459	0.344346	-0.500235	0.0408589	-0.262739	0.308284	-0.480928	0.0506663	0.168651	0.517593	0.414463	0.0981105	-0.346161	0.173492	0.206447	0.426621	0.0982067	0.707673	-0.610184	0.00929048	0.76791	0.000318662	0.0469044	0.858127	-0.822707	5.01724e-05
1	ENSGALG00000043469	novel gene	-0.674139	0.00300048	0.657002	0.00416399	0.313859	0.219897	0.305925	0.232407	0.0941601	0.719251	0.278626	0.278841	0.442461	0.0753254	0.441682	0.0759012	0.0623268	0.812163	-0.20145	0.438143	-0.0316754	0.903942	-0.454454	0.0668549	-0.160076	0.539402	0.212757	0.4123	-0.507258	0.0376745	0.142601	0.585082	0.64015	0.00564085
1	ENSGALG00000004769	PSAP	-0.460413	0.0629174	0.443934	0.0742447	0.178416	0.493265	0.321348	0.208494	0.386165	0.125762	0.610214	0.00928618	0.33649	0.18663	0.417387	0.0955245	0.0085682	0.973964	0.107964	0.68001	-0.274316	0.286652	-0.399431	0.112195	-0.380728	0.13164	-0.0483055	0.853931	-0.225292	0.384625	0.505525	0.038442	0.408694	0.103357
1	ENSGALG00000003428	novel gene	0.580246	0.0146103	-0.287044	0.263961	-0.442405	0.0753661	-0.403896	0.107871	0.0814176	0.756075	-0.22875	0.377175	0.0662827	0.80046	-0.362676	0.152514	0.0357176	0.891748	0.291309	0.256612	-0.508445	0.0371557	0.0575574	0.826323	-0.35012	0.168296	-0.492157	0.0447697	0.50881	0.0369971	0.163519	0.530596	-0.574716	0.0158134
1	ENSGALG00000008960	KCNK12	0.875332	4.19983e-06	-0.653381	0.00445138	-0.648214	0.00488898	-0.500963	0.0405195	-0.412739	0.0996579	-0.345715	0.174083	-0.254782	0.323696	-0.379961	0.132484	0.0707784	0.787209	0.535448	0.0267542	-0.340301	0.181377	0.276192	0.283236	0.100636	0.700752	-0.537275	0.0261419	0.763518	0.000361703	0.0486461	0.852912	-0.707953	0.00147358
1	ENSGALG00000039835	novel gene	-0.928338	7.73561e-08	0.845777	1.8931e-05	0.565765	0.0179246	0.701036	0.00171733	0.322907	0.20617	0.563843	0.0184052	0.18455	0.47827	0.495413	0.0431608	-0.163637	0.530297	-0.241651	0.350091	0.406302	0.105591	-0.183599	0.480581	-0.314314	0.219193	0.468332	0.0579538	-0.551191	0.0218273	-0.0868337	0.740357	0.868974	5.98271e-06
1	ENSGALG00000034934	CLPS	-0.708626	0.00145147	0.628497	0.00688928	0.286266	0.265316	0.726518	0.000956119	0.204676	0.430686	0.595217	0.0117123	-0.254066	0.325104	0.339936	0.181876	-0.233496	0.367081	-0.0927026	0.723435	0.225233	0.384753	-0.131826	0.614021	-0.395988	0.115612	0.304441	0.234796	-0.257153	0.319058	-0.0337975	0.897538	0.749182	0.000537364
1	ENSGALG00000009587	GPHN	-0.470982	0.0563596	0.210012	0.418499	0.131346	0.615324	0.307764	0.229468	0.0205071	0.937732	0.219801	0.396621	0.11194	0.668844	0.355294	0.161665	-0.00346246	0.989477	-0.112287	0.667873	0.0791207	0.762768	-0.170637	0.512601	0.32694	0.200235	0.227171	0.380568	-0.362496	0.152732	-0.0743219	0.776803	0.509522	0.0366895
1	ENSGALG00000011734	CCR8L	-0.354776	0.16232	0.128249	0.623751	0.216194	0.404609	0.0128222	0.961045	0.293009	0.25372	-0.0977192	0.709065	0.501614	0.040218	0.13683	0.60051	0.0718164	0.784157	-0.482015	0.0500714	0.267879	0.298563	-0.0456796	0.861798	0.214339	0.408752	0.314732	0.218548	-0.530334	0.0285265	-0.0910874	0.72808	0.255318	0.322644
1	ENSGALG00000001048	OLFML2A	0.546119	0.0233303	-0.40248	0.109229	-0.382184	0.130048	-0.204645	0.430758	-0.0346071	0.895096	-0.263889	0.306092	-0.122242	0.640223	-0.425447	0.0886514	-0.105392	0.687267	0.0465604	0.859158	0.278977	0.27821	0.723812	0.00102045	0.178408	0.493285	-0.0887702	0.73476	0.474832	0.0541018	-0.0732857	0.779842	-0.390293	0.121424
1	ENSGALG00000028466	novel gene	0.490043	0.045838	-0.350894	0.167293	-0.156895	0.547598	-0.124275	0.63463	-0.152113	0.560019	-0.0847448	0.746408	-0.216061	0.404905	-0.490668	0.0455202	-0.302776	0.237494	0.363256	0.15181	-0.127876	0.62477	0.45966	0.0634049	-0.295388	0.249705	-0.132719	0.611601	0.481527	0.0503377	0.24513	0.342982	-0.460858	0.0626303
1	ENSGALG00000046280	novel gene	0.731767	0.000840849	-0.642234	0.00543817	-0.716802	0.00120394	-0.653311	0.00445705	0.185507	0.475951	-0.414554	0.0980293	-0.0037336	0.988653	-0.215358	0.406474	0.374705	0.138369	0.0397923	0.879479	-0.419976	0.0932767	0.0285323	0.913439	0.0782514	0.765305	-0.649004	0.00481991	0.461231	0.0623902	0.0601217	0.818703	-0.620668	0.00784591
1	ENSGALG00000031578	CSMD3	0.821882	5.18173e-05	-0.717847	0.00117498	-0.651281	0.00462525	-0.47311	0.0551032	-0.176985	0.496796	-0.423243	0.0904939	-0.232126	0.369978	-0.4782	0.0521831	0.0306323	0.907093	0.241111	0.351203	-0.121876	0.641234	0.435448	0.0806275	0.230006	0.374489	-0.404234	0.107549	0.642025	0.0054582	-0.000537909	0.998365	-0.674814	0.00296076
1	ENSGALG00000012787	BMP6	0.758807	0.00041316	-0.523255	0.031128	-0.706234	0.00153132	-0.4658	0.0595079	-0.212809	0.412184	-0.281108	0.274401	0.176183	0.498779	-0.387572	0.124271	0.0442224	0.866169	0.433897	0.0818358	-0.443332	0.074685	0.0708885	0.786885	0.136113	0.60244	-0.508431	0.0371618	0.627313	0.00702761	-0.0176293	0.946458	-0.724052	0.00101462
1	ENSGALG00000004394	novel gene	-0.73504	0.000774974	0.731347	0.000849631	0.19475	0.45384	0.63162	0.00653484	0.169482	0.515502	0.660726	0.00388439	0.0399305	0.879063	0.559728	0.0194685	-0.0700519	0.789347	-0.202572	0.435543	0.160606	0.538042	-0.118743	0.649893	-0.332574	0.192133	0.164191	0.528884	-0.273278	0.288553	0.0242191	0.926488	0.792988	0.00014626
1	ENSGALG00000032840	LYST	0.487155	0.0473286	-0.508735	0.0370295	-0.278354	0.27933	-0.539336	0.0254644	-0.133349	0.609897	-0.323253	0.205656	-0.0850072	0.745647	-0.105939	0.685721	0.353066	0.164498	-0.251716	0.329753	-0.346342	0.173251	-0.157458	0.546143	0.259529	0.314448	-0.369803	0.14402	0.129016	0.621659	-0.0934912	0.72117	-0.638296	0.00582621
1	ENSGALG00000008548	MDH1B	0.883588	2.57548e-06	-0.643553	0.00531298	-0.614066	0.00873287	-0.635897	0.00607337	-0.452169	0.0684116	-0.546306	0.0232735	-0.0432698	0.869028	-0.437042	0.079399	0.137314	0.59921	0.400328	0.111317	-0.30211	0.23858	0.203473	0.433459	0.22199	0.391816	-0.473857	0.0546672	0.642102	0.00545076	-0.0132443	0.959764	-0.755173	0.000456894
1	ENSGALG00000037426	DYM	-0.431555	0.0836855	0.271965	0.29097	0.0319185	0.903208	0.409574	0.102545	-0.0364356	0.889584	0.356297	0.1604	-0.00275834	0.991617	0.249327	0.334517	-0.109897	0.674574	-0.149361	0.56722	-0.0689323	0.792644	-0.231893	0.370472	-0.157842	0.545152	0.125658	0.630835	-0.193935	0.455767	-0.139392	0.593639	0.484718	0.0486148
1	ENSGALG00000024391	CACTIN	-0.340286	0.181396	0.0271683	0.917563	0.319034	0.211977	0.21937	0.397571	0.273049	0.288973	0.0286247	0.913159	0.31665	0.215602	0.000776404	0.99764	-0.231367	0.371589	0.14597	0.57615	0.054935	0.83413	-0.107027	0.682651	0.280359	0.275736	0.429081	0.0856716	-0.410039	0.102116	-0.151217	0.562358	0.293628	0.252672
1	ENSGALG00000007611	RPL35A	0.526913	0.0297619	-0.445933	0.0727967	-0.167616	0.520205	-0.08803	0.736898	-0.406821	0.105104	-0.247448	0.338292	-0.142597	0.585092	-0.58019	0.0146223	-0.336872	0.1861	0.381429	0.130871	0.322393	0.206935	0.609394	0.00940742	0.351516	0.166489	0.164301	0.528605	0.430561	0.0844792	0.0741725	0.777241	-0.398106	0.113502
1	ENSGALG00000017333	LCMT2	0.624508	0.00736425	-0.443675	0.0744334	-0.314535	0.218852	-0.2653	0.303418	-0.296254	0.248254	-0.280498	0.275489	-0.050899	0.846175	-0.594329	0.0118703	-0.186924	0.472527	0.539741	0.0253329	-0.16921	0.516185	0.193565	0.456645	0.206215	0.427153	-0.167784	0.519779	0.494897	0.0434126	0.488043	0.0468663	-0.510752	0.0361627
1	ENSGALG00000008290	VSIG1	0.790673	0.000157833	-0.554803	0.0208035	-0.567162	0.0175812	-0.652967	0.00448518	0.0620408	0.813011	-0.510084	0.0364479	-0.00720167	0.978115	-0.341086	0.180306	0.310251	0.225531	0.235745	0.36235	-0.308275	0.228655	0.0179831	0.945385	0.16225	0.533835	-0.55849	0.0197976	0.516319	0.0338495	-0.0440551	0.866671	-0.707773	0.00147953
1	ENSGALG00000029212	PADI2	-0.696792	0.0018826	0.651684	0.0045914	0.229186	0.376242	0.62836	0.00690512	0.157778	0.545318	0.598378	0.0111632	0.0557642	0.83166	0.539711	0.0253427	-0.0803103	0.759299	-0.243629	0.34604	0.330651	0.194874	-0.0796593	0.761197	-0.252516	0.328166	0.232227	0.369765	-0.255088	0.323095	-0.36309	0.152011	0.753515	0.000478085
1	ENSGALG00000002497	RHOT2	-0.660121	0.00392873	0.588605	0.01293	0.499807	0.0410596	0.678507	0.0027509	-0.19256	0.45903	0.429728	0.0851494	-0.232642	0.368885	0.142063	0.586514	-0.4021	0.109596	-0.116196	0.656967	0.511139	0.0359979	0.0874988	0.738433	-0.381187	0.131136	0.53593	0.0265916	-0.305608	0.232916	0.11446	0.661803	0.609173	0.00944028
1	ENSGALG00000031754	KCNG2	-0.85376	1.30207e-05	0.554262	0.0209544	0.637156	0.00594265	0.406061	0.105818	0.171499	0.510442	0.267057	0.300105	0.334848	0.188924	0.59025	0.0126181	0.0432501	0.869087	-0.446426	0.0724425	0.429777	0.0851094	-0.174412	0.503173	0.153483	0.556446	0.54358	0.0241121	-0.776744	0.000244924	-0.292651	0.254327	0.770635	0.000294167
1	ENSGALG00000027232	C1QTNF2	0.792277	0.000149738	-0.690167	0.0021665	-0.639231	0.00573206	-0.62389	0.00744011	-0.157206	0.546793	-0.458931	0.0638799	0.106104	0.685256	-0.425956	0.0882298	0.134561	0.606622	0.38938	0.122374	-0.604397	0.0101743	-0.100401	0.701421	0.24537	0.342495	-0.54431	0.0238854	0.486526	0.0476579	0.0636228	0.808325	-0.801217	0.000110702
1	ENSGALG00000015115	MAMDC2	0.680602	0.00263737	-0.657178	0.00415044	-0.244875	0.3435	-0.2608	0.311999	-0.248126	0.336926	-0.391281	0.120401	-0.271322	0.292156	-0.58574	0.0134878	-0.22316	0.389259	0.431658	0.083603	0.213294	0.411094	0.682273	0.00254962	0.407658	0.10432	0.0208658	0.936645	0.497156	0.0423179	0.0505898	0.847099	-0.492859	0.0444187
1	ENSGALG00000000751	ARNT	0.48316	0.0494502	-0.526249	0.0300063	-0.0145659	0.955752	-0.198745	0.444446	-0.180239	0.488785	-0.350075	0.168354	-0.306503	0.231481	-0.535974	0.0265768	-0.222884	0.389861	0.376229	0.136645	-0.0641848	0.806662	0.255922	0.321461	0.253049	0.32711	0.0929488	0.722727	0.262386	0.308958	-0.13167	0.614445	-0.489433	0.0461499
1	ENSGALG00000026297	novel gene	0.743294	0.00062761	-0.366048	0.148453	-0.577956	0.0150996	-0.565503	0.0179894	-0.140779	0.589935	-0.254827	0.323607	0.104364	0.690174	-0.28874	0.261023	0.243482	0.34634	0.0409283	0.876063	-0.411354	0.100914	0.0924725	0.724096	-0.000779579	0.997631	-0.607756	0.00965364	0.58594	0.0134483	0.13458	0.606569	-0.787206	0.000176602
1	ENSGALG00000002152	GABRP	-0.870545	5.4913e-06	0.722961	0.0010414	0.514299	0.0346753	0.667354	0.00342445	0.328051	0.19862	0.571765	0.0164866	0.216518	0.403888	0.491749	0.0449744	-0.185598	0.475731	-0.155748	0.550564	0.375986	0.136918	-0.130872	0.61661	-0.265161	0.30368	0.448963	0.0706408	-0.51429	0.034679	-0.0327962	0.900559	0.834953	3.04584e-05
1	ENSGALG00000034374	STX7	0.856537	1.1373e-05	-0.642841	0.0053802	-0.494763	0.0434782	-0.680903	0.00262137	-0.0332992	0.899041	-0.483481	0.0492771	-0.0530805	0.83966	-0.375735	0.137203	0.254574	0.324105	0.445703	0.0729618	-0.401873	0.109816	0.120636	0.644655	0.225539	0.38409	-0.541656	0.0247182	0.562094	0.0188516	0.332793	0.191823	-0.708184	0.00146596
1	ENSGALG00000029819	SCG2	-0.871823	5.11721e-06	0.777165	0.000241807	0.468752	0.0576986	0.365012	0.149694	0.238191	0.357243	0.412372	0.0999899	0.427541	0.0869254	0.719712	0.00112472	0.20825	0.422503	-0.570077	0.0168815	0.163833	0.529798	-0.419969	0.093283	-0.0839857	0.74861	0.27004	0.294533	-0.69831	0.00182206	-0.0908854	0.728662	0.739665	0.000689234
1	ENSGALG00000010995	ITGB3BP	0.337255	0.185567	-0.259698	0.314121	-0.0765878	0.770168	-0.133625	0.609151	-0.309368	0.226924	-0.108189	0.679377	0.206004	0.427636	-0.333653	0.190607	-0.216587	0.403735	0.0201274	0.938883	0.0110258	0.9665	0.512188	0.0355548	0.077434	0.767693	0.0670028	0.798334	0.239097	0.355362	0.00922903	0.971957	-0.316084	0.216469
1	ENSGALG00000003086	EXOSC10	-0.569985	0.0169033	0.385088	0.126911	0.444312	0.0739695	0.569635	0.0169862	0.0284755	0.91361	0.509347	0.036765	0.398321	0.113289	0.0969759	0.711188	-0.445514	0.0730979	-0.179712	0.49008	0.183816	0.480052	0.113928	0.663288	0.00421649	0.987186	0.5017	0.0401784	-0.374168	0.138981	-0.00996855	0.969711	0.421576	0.0919062
1	ENSGALG00000002980	RTKN2	-0.358825	0.157243	-0.0128641	0.960918	0.339029	0.183119	0.122877	0.638474	0.372875	0.140461	0.103091	0.693779	-0.019449	0.94094	0.258017	0.317377	0.125266	0.631911	-0.0946262	0.717914	0.0268596	0.918497	-0.200865	0.439502	0.423655	0.0901475	0.25009	0.33299	-0.484618	0.0486679	0.399862	0.111773	0.489036	0.0463538
1	ENSGALG00000040896	FASN	-0.308982	0.227535	0.150125	0.565218	-0.082608	0.752612	0.157119	0.547019	0.299567	0.242751	0.116629	0.655761	-0.255561	0.322168	0.356978	0.159545	0.188721	0.468203	-0.192773	0.458525	-0.087675	0.737924	-0.328224	0.19837	-0.198437	0.445167	-0.137575	0.598509	-0.168006	0.519219	-0.391776	0.119891	0.36465	0.150128
1	ENSGALG00000035829	novel gene	-0.623031	0.00754656	0.699026	0.00179404	0.21353	0.410563	0.650779	0.00466758	0.157139	0.546966	0.562332	0.0187903	0.226292	0.382462	0.325917	0.20173	-0.266388	0.301364	-0.217124	0.402542	0.510471	0.0362824	0.219718	0.396804	-0.243398	0.346511	0.341858	0.179258	-0.176518	0.49795	-0.306672	0.23121	0.577177	0.0152688
1	ENSGALG00000008999	AFAP1L2	0.386238	0.125685	-0.16912	0.516412	-0.259269	0.31495	-0.251077	0.331023	-0.137534	0.598619	0.0278244	0.915579	0.0575753	0.82627	-0.127883	0.62475	0.107854	0.68032	0.442713	0.0751393	-0.562507	0.0187454	-0.33877	0.183475	-0.211722	0.414632	-0.452123	0.0684435	0.371602	0.141928	0.512085	0.0355981	-0.326019	0.20158
1	ENSGALG00000011283	ZNF385D	0.837391	2.74469e-05	-0.717291	0.00119031	-0.421672	0.0918249	-0.702221	0.00167335	-0.135891	0.603037	-0.534401	0.0271101	0.0489508	0.852	-0.470183	0.0568365	0.166141	0.523933	0.353661	0.163738	-0.561509	0.0190026	-0.0541101	0.836589	0.280899	0.274774	-0.469429	0.0572894	0.440743	0.0766	0.0621089	0.812809	-0.887602	2.00361e-06
1	ENSGALG00000001593	UFD1	-0.530994	0.0282931	0.407374	0.104586	0.519452	0.0325984	0.0348671	0.894312	0.174744	0.502349	0.202194	0.436417	0.486525	0.0476588	0.509675	0.0366238	0.259165	0.315152	-0.319988	0.210537	-0.0224482	0.931851	-0.378755	0.133819	0.28603	0.265727	0.194926	0.453425	-0.642852	0.00537915	0.364835	0.149906	0.339992	0.181799
1	ENSGALG00000042020	CG-16	0.746221	0.000581293	-0.670946	0.0031943	-0.517477	0.0333827	-0.32684	0.200381	-0.208178	0.422667	-0.48915	0.0462952	-0.274887	0.28561	-0.622625	0.00759732	-0.184902	0.477417	0.351958	0.16592	-0.000861937	0.99738	0.462924	0.0613103	0.154673	0.553354	-0.205682	0.428374	0.609515	0.00938941	-0.433442	0.0821928	-0.64911	0.00481072
1	ENSGALG00000035152	ALKBH2	0.400718	0.110936	-0.216181	0.404638	-0.00297905	0.990946	-0.265804	0.302465	-0.08641	0.741583	-0.147988	0.57083	-0.0722077	0.783008	-0.315216	0.217803	-0.0304677	0.90759	0.113115	0.665557	-0.319428	0.21138	0.0741265	0.777376	-0.194102	0.455372	-0.221521	0.392841	0.27822	0.279571	0.0639843	0.807255	-0.516904	0.033613
1	ENSGALG00000007680	ENKUR	-0.650161	0.00472017	0.4359	0.0802776	0.672758	0.00308309	0.561443	0.0190197	0.250677	0.331819	0.371443	0.142113	0.388397	0.123403	0.0156054	0.952598	-0.47354	0.0548516	-0.0538798	0.837276	0.325813	0.201882	-0.0222237	0.932531	-0.0726233	0.781787	0.687192	0.00230492	-0.544334	0.0238778	-0.0588255	0.822553	0.453978	0.067177
1	ENSGALG00000028659	BLEC1	0.859864	9.63464e-06	-0.684667	0.00242801	-0.452685	0.0680574	-0.622499	0.00761318	-0.0747254	0.77562	-0.456043	0.0657871	-0.121432	0.642458	-0.490341	0.0456862	0.133195	0.610314	0.556011	0.0204697	-0.45687	0.0652372	0.0324449	0.90162	0.0635913	0.808418	-0.484432	0.0487672	0.563396	0.0185186	0.372688	0.140676	-0.762472	0.000372643
1	ENSGALG00000030375	novel gene	-0.5787	0.0149391	0.664294	0.00363092	0.35985	0.155974	0.458902	0.0638992	0.145409	0.577635	0.541135	0.0248844	0.514215	0.0347101	0.259526	0.314455	-0.25275	0.327703	-0.283426	0.270294	0.0332863	0.89908	0.0649263	0.804469	-0.438059	0.0786227	0.283748	0.269727	-0.302859	0.23736	-0.0196933	0.940199	0.410915	0.101314
1	ENSGALG00000046008	novel gene	-0.641143	0.00554351	0.625932	0.00719175	0.257426	0.318526	0.494394	0.0436593	0.243159	0.346999	0.523563	0.0310112	0.624813	0.00732704	0.323885	0.20472	-0.197484	0.4474	-0.150606	0.563959	0.0158022	0.952001	-0.13161	0.614607	-0.167777	0.519796	0.291273	0.256675	-0.362416	0.152829	0.0198619	0.939688	0.599063	0.011047
1	ENSGALG00000014877	EMB	-0.787515	0.000174857	0.596682	0.0114553	0.727747	0.000928018	0.427172	0.0872278	-0.00738112	0.97757	0.135924	0.602947	0.166753	0.522386	0.283721	0.269774	-0.122863	0.638512	-0.476078	0.0533861	0.423774	0.0900477	-0.165499	0.525563	0.085977	0.742837	0.64938	0.00478726	-0.738055	0.00071815	-0.238008	0.357623	0.622162	0.00765566
1	ENSGALG00000010980	STK31	0.415571	0.0971244	-0.107379	0.681659	-0.214148	0.409179	-0.13736	0.599088	0.133021	0.610783	0.0728883	0.781009	0.0513895	0.844709	-0.319308	0.211561	-0.0871494	0.739444	0.0954287	0.715615	-0.19421	0.455117	0.221255	0.393426	-0.294875	0.250568	-0.290676	0.257695	0.436185	0.0800577	0.103105	0.69374	-0.541435	0.0247884
1	ENSGALG00000024172	THOC3	-0.630131	0.00670192	0.675818	0.00290247	0.535307	0.0268018	0.514124	0.0347475	0.105817	0.686064	0.282446	0.272026	0.0154477	0.953076	0.241923	0.349532	-0.191751	0.460957	-0.0355612	0.89222	0.430664	0.0843971	-0.0233306	0.929178	-0.326263	0.201223	0.450679	0.0694412	-0.330643	0.194884	-0.0978058	0.708818	0.696261	0.00190415
1	ENSGALG00000039269	RNF213	-0.710213	0.00140041	0.373336	0.139932	0.635604	0.00610412	0.440448	0.0768203	0.114961	0.660405	0.236045	0.361721	-0.0226324	0.931293	0.35458	0.162569	-0.106987	0.682765	0.102083	0.69664	0.203368	0.433701	-0.427151	0.087245	0.00646004	0.980369	0.495952	0.0428987	-0.615099	0.00858904	0.0545789	0.835191	0.706678	0.00151624
1	ENSGALG00000043831	LRRC73	0.408927	0.103142	-0.255591	0.322108	-0.254283	0.324677	-0.0552873	0.833081	0.13359	0.609245	-0.126121	0.629568	-0.248492	0.336191	-0.430758	0.0843214	-0.232681	0.368803	0.330179	0.19555	0.0908911	0.728645	0.422977	0.0907188	-0.17908	0.491631	-0.0723538	0.782578	0.432163	0.0832027	-0.120573	0.644828	-0.390958	0.120735
1	ENSGALG00000006635	RHCG	-0.407795	0.104193	0.389307	0.122451	0.31985	0.210744	0.187746	0.470547	-0.0416327	0.873946	0.188371	0.469044	0.243448	0.346409	0.213526	0.410572	0.0289335	0.912226	-0.182415	0.483465	0.0121043	0.963225	-0.311555	0.223485	-0.0820539	0.754223	0.183338	0.481214	-0.369687	0.144156	0.268851	0.296746	0.317834	0.213796
1	ENSGALG00000042963	novel gene	-0.757501	0.00042845	0.526452	0.0299314	0.677312	0.00281745	0.49641	0.0426768	0.298758	0.244088	0.28404	0.269214	-0.0062699	0.980946	0.265985	0.302124	-0.117589	0.653095	-0.583052	0.0140282	0.54081	0.0249883	0.073407	0.779486	0.0284049	0.913824	0.623598	0.00747614	-0.67168	0.00314886	0.106822	0.68323	0.706678	0.00151624
1	ENSGALG00000016470	KCNS3	0.863742	7.89854e-06	-0.680908	0.00262114	-0.588523	0.0129456	-0.470457	0.0566728	-0.385913	0.126031	-0.430788	0.0842972	-0.37506	0.137967	-0.475799	0.0535458	0.00905509	0.972485	0.647041	0.00499298	-0.326033	0.20156	0.180468	0.488223	0.0429507	0.869986	-0.479667	0.0513634	0.745516	0.000592183	-0.00848996	0.974202	-0.687867	0.00227291
1	ENSGALG00000012873	SERPINB5	-0.702535	0.00166188	0.57113	0.0166344	0.544105	0.023949	0.333919	0.190231	0.328445	0.198049	0.228025	0.378729	0.482568	0.0497708	0.413889	0.0986239	0.0153922	0.953245	-0.385842	0.126106	0.419135	0.0940027	-0.178673	0.492633	-0.0106846	0.967536	0.437165	0.0793052	-0.624821	0.00732598	-0.266988	0.300234	0.594001	0.011929
1	ENSGALG00000013207	CTNNAL1	0.779939	0.000222049	-0.655048	0.00431715	-0.665911	0.00352062	-0.417011	0.095854	-0.224151	0.387102	-0.273668	0.287839	-0.141937	0.586847	-0.482093	0.0500289	-0.0138701	0.957864	0.475064	0.0539682	-0.496485	0.0426406	-0.000639343	0.998057	0.210555	0.417269	-0.46804	0.0581311	0.61705	0.00832254	0.115939	0.657681	-0.733495	0.000805513
1	ENSGALG00000027587	novel gene	-0.760028	0.000399265	0.614921	0.00861361	0.464742	0.0601664	0.542366	0.0244931	0.331632	0.193472	0.681915	0.00256822	0.199933	0.441671	0.521213	0.031911	-0.0751482	0.774382	-0.0822788	0.753569	-0.0944863	0.718315	-0.373433	0.139821	-0.358571	0.157557	0.211371	0.415423	-0.467307	0.0585792	0.383915	0.128172	0.701809	0.00168856
1	ENSGALG00000009378	PDGFC	0.771991	0.000282581	-0.558946	0.019676	-0.734769	0.000780273	-0.477304	0.0526883	-0.314778	0.218477	-0.281399	0.273883	0.0678764	0.795757	-0.39058	0.121126	0.0462757	0.860011	0.232101	0.370032	-0.50825	0.0372404	0.17092	0.511891	0.225147	0.38494	-0.526989	0.0297342	0.633365	0.00634321	-0.0345692	0.89521	-0.73926	0.000696414
1	ENSGALG00000001028	novel gene	-0.889222	1.80566e-06	0.683946	0.00246413	0.458899	0.0639009	0.587725	0.0130993	0.270052	0.29451	0.509073	0.0368833	0.281891	0.273009	0.572918	0.0162209	-0.0747247	0.775622	-0.485841	0.0480188	0.346069	0.173613	-0.168963	0.516806	-0.103909	0.691461	0.426761	0.087565	-0.618609	0.00811444	-0.372632	0.14074	0.755723	0.000450027
1	ENSGALG00000012227	TSPAN5	-0.484521	0.0487196	0.486432	0.0477072	0.0878467	0.737428	0.47603	0.0534136	0.212983	0.411794	0.36263	0.15257	-0.122602	0.639233	0.187517	0.471098	-0.188288	0.469243	-0.272616	0.289771	0.16393	0.529549	0.0931723	0.722085	-0.450594	0.0695	0.181882	0.484765	-0.141641	0.587636	-0.0916069	0.726585	0.530664	0.0284098
1	ENSGALG00000015103	CCDC171	0.306283	0.231832	-0.149663	0.566428	-0.160397	0.538579	-0.149704	0.566322	-0.493015	0.0443415	-0.0895299	0.732568	0.0955135	0.715372	-0.0866309	0.740944	-0.00463896	0.985902	0.0985244	0.706767	0.0227444	0.930954	0.27777	0.280381	0.310172	0.225656	-0.0762292	0.771217	0.287777	0.262689	-0.12034	0.645475	-0.290658	0.257726
1	ENSGALG00000011855	RHOJ	0.699364	0.00178097	-0.586915	0.0132568	-0.739779	0.000687228	-0.376099	0.136792	-0.0920968	0.725176	-0.318355	0.213004	-0.252798	0.327608	-0.413614	0.0988701	0.0578646	0.825409	0.394421	0.117192	-0.445082	0.0734107	0.00358604	0.989102	0.0481279	0.854463	-0.511107	0.0360115	0.602919	0.0104105	0.0532881	0.839041	-0.523868	0.0308957
1	ENSGALG00000032749	novel gene	-0.695619	0.00193052	0.461913	0.0619539	0.582676	0.0141051	0.615617	0.00851756	0.121652	0.641851	0.442874	0.0750209	0.334602	0.189269	0.176426	0.498179	-0.419622	0.0935813	-0.107097	0.682455	0.440398	0.0768576	0.116626	0.65577	-0.175954	0.499346	0.625104	0.00729168	-0.471366	0.0561312	-0.0118896	0.963877	0.631457	0.00655291
1	ENSGALG00000032958	AMPH	-0.774451	0.00026253	0.672448	0.00310192	0.473124	0.0550948	0.500928	0.0405358	0.274304	0.286675	0.422636	0.0910062	0.223727	0.388025	0.547877	0.0228005	-0.0485651	0.853154	-0.174645	0.502593	0.313341	0.2207	-0.142604	0.585073	-0.197543	0.447262	0.339048	0.183093	-0.487668	0.0470614	-0.277161	0.281481	0.675285	0.00293331
1	ENSGALG00000007412	MPZL2	0.424081	0.0897902	-0.407423	0.10454	0.255244	0.322789	-0.216197	0.404602	-0.208697	0.421486	-0.39838	0.113231	-0.19825	0.445605	-0.59193	0.0123058	-0.271644	0.291562	0.340109	0.181638	0.168094	0.518997	0.376323	0.136539	0.270274	0.294097	0.261789	0.310101	0.138238	0.59673	0.121566	0.642087	-0.507259	0.0376739
1	ENSGALG00000016900	GPC6	0.79164	0.000152908	-0.705468	0.00155762	-0.482623	0.0497408	-0.380085	0.132347	-0.119127	0.648829	-0.384779	0.127243	-0.398506	0.113106	-0.548991	0.0224696	-0.0894448	0.732814	0.629692	0.00675186	-0.203385	0.433662	0.179698	0.490114	-0.00293417	0.991083	-0.364114	0.150773	0.653357	0.0044533	-0.0480337	0.854745	-0.685658	0.00237906
1	ENSGALG00000020745	RHO	0.69891	0.00179858	-0.33812	0.184371	-0.493801	0.0439518	-0.28356	0.270058	-0.289547	0.259633	-0.123911	0.635632	-0.0824377	0.753107	-0.477155	0.0527725	-0.104377	0.690138	0.0371713	0.887368	-0.150093	0.565302	0.600781	0.0107597	0.0325003	0.901452	-0.34448	0.175729	0.684199	0.00245137	0.160217	0.539042	-0.656021	0.00424031
1	ENSGALG00000002421	SELENOU	0.915835	2.4901e-07	-0.782883	0.000202582	-0.690812	0.00213743	-0.58123	0.0144042	-0.210448	0.417511	-0.561383	0.0190353	-0.270684	0.293337	-0.568225	0.0173236	0.0640628	0.807023	0.480563	0.0508675	-0.277868	0.280206	0.202523	0.435656	0.103976	0.691272	-0.488452	0.0466546	0.678245	0.0027654	0.101129	0.699349	-0.743149	0.000629984
1	ENSGALG00000008398	MPP4	-0.458386	0.0642368	0.255018	0.323233	0.134457	0.606903	0.330815	0.194639	0.440225	0.0769869	0.347535	0.171677	0.0740748	0.777528	0.364373	0.150461	0.0265832	0.919333	-0.234804	0.364324	-0.00310242	0.990571	-0.167938	0.519391	0.0974596	0.709806	0.0970888	0.710866	-0.294962	0.250422	-0.236596	0.360568	0.434539	0.0813341
1	ENSGALG00000026834	PLPP2	-0.619371	0.0080142	0.460063	0.0631438	0.478531	0.0519968	0.237566	0.358544	0.344694	0.175444	0.225651	0.383849	0.243369	0.346571	0.462518	0.0615684	0.129731	0.619714	-0.302817	0.237428	0.0273676	0.91696	-0.339755	0.182123	-0.141344	0.588428	0.265988	0.302119	-0.574602	0.015839	-0.178318	0.493506	0.580887	0.0144757
1	ENSGALG00000027876	IMMP2L	0.394904	0.116703	-0.136933	0.600233	-0.316815	0.215349	-0.464052	0.0605989	0.0490163	0.851804	-0.264689	0.304575	-0.0906279	0.729403	-0.128651	0.622654	0.293304	0.25322	-0.16722	0.521204	-0.388621	0.123168	-0.110748	0.672186	-0.239518	0.354492	-0.445689	0.0729722	0.229141	0.376338	0.164219	0.528813	-0.499683	0.0411175
1	ENSGALG00000020876	AOX2	0.460672	0.06275	-0.390473	0.121238	-0.321958	0.207583	-0.281713	0.273325	-0.178589	0.49284	-0.372615	0.14076	-0.167457	0.520605	-0.345319	0.17461	-0.0106976	0.967496	0.262317	0.30909	-0.267244	0.299754	-0.0311734	0.905458	0.233907	0.366213	-0.214254	0.408941	0.328908	0.19738	-0.368201	0.1459	-0.468602	0.0577895
1	ENSGALG00000013356	IKBKE	-0.898246	9.80879e-07	0.834633	3.08743e-05	0.600027	0.0108851	0.688027	0.00226539	0.167477	0.520555	0.597977	0.0112317	0.216249	0.404488	0.467809	0.0582721	-0.205503	0.428786	-0.239365	0.354807	0.282237	0.272397	-0.2623	0.309122	-0.309767	0.226294	0.450528	0.0695464	-0.536396	0.0264352	-0.161668	0.535324	0.739409	0.00069377
1	ENSGALG00000007153	DYL1	0.515606	0.0341392	-0.477675	0.0524788	-0.203226	0.43403	-0.306747	0.23109	-0.0799966	0.760214	-0.437386	0.079136	-0.209445	0.419785	-0.458531	0.0641418	-0.0690126	0.792408	0.134917	0.605662	0.182368	0.483579	0.5677	0.0174504	0.206253	0.427066	-0.0425489	0.871193	0.328848	0.197467	0.210573	0.417229	-0.334607	0.189262
1	ENSGALG00000011798	HEBP1	-0.733043	0.000814647	0.570874	0.0166942	0.695467	0.0019368	0.588865	0.0128804	0.228613	0.37747	0.301704	0.239243	0.166404	0.523269	0.0917284	0.726236	-0.404059	0.107715	0.0789997	0.763121	0.43498	0.080991	-0.107123	0.68238	-0.447111	0.0719531	0.638711	0.00578426	-0.531293	0.0281875	0.11535	0.65932	0.660703	0.00388607
1	ENSGALG00000002564	RGS4	0.823344	4.8932e-05	-0.661394	0.00383586	-0.659823	0.00395072	-0.494505	0.0436047	-0.257497	0.318388	-0.426597	0.0877001	-0.159467	0.540967	-0.522662	0.0313538	-0.00610862	0.981436	0.379613	0.132868	-0.418467	0.0945825	0.201322	0.438441	0.109334	0.676157	-0.47958	0.0514117	0.65172	0.00458842	0.0143479	0.956414	-0.748923	0.000541092
1	ENSGALG00000010901	novel gene	0.694782	0.0019653	-0.519226	0.0326875	-0.538299	0.0258035	-0.662816	0.00373422	0.108544	0.678376	-0.430194	0.0847743	0.167891	0.519508	-0.234226	0.36554	0.313089	0.221092	0.520318	0.0322591	-0.57837	0.0150102	-0.196222	0.450367	0.147339	0.572539	-0.610626	0.00922557	0.424611	0.0893468	0.397542	0.114061	-0.582215	0.0141999
1	ENSGALG00000029853	novel gene	-0.431554	0.0836858	0.312248	0.222402	0.174444	0.503094	0.283065	0.270932	0.374889	0.138161	0.465223	0.0598664	0.067231	0.797661	0.406575	0.105334	0.0836775	0.749505	-0.362262	0.153018	-0.00457812	0.986087	-0.125847	0.630318	-0.14352	0.582638	0.00497152	0.984892	-0.257959	0.317489	0.178073	0.494111	0.392638	0.119007
1	ENSGALG00000001608	UNC5D	0.396182	0.115418	-0.283735	0.26975	-0.0372013	0.887278	-0.240672	0.352107	-0.101176	0.699216	-0.186825	0.472767	0.0545292	0.83534	-0.240386	0.352697	-0.0593609	0.820962	0.601058	0.0107138	-0.219009	0.398367	-0.0541544	0.836457	-0.209979	0.418573	-0.18622	0.474226	0.31813	0.213347	-0.0648264	0.804764	-0.366044	0.148458
1	ENSGALG00000036775	SETBP1	0.40083	0.110827	-0.388218	0.123591	-0.237394	0.358903	-0.32497	0.203121	-0.288375	0.261653	-0.225561	0.384043	0.000379765	0.998846	-0.151728	0.561023	0.10079	0.700313	0.432436	0.0829863	-0.355798	0.161029	-0.0969342	0.711307	0.405504	0.106343	-0.198123	0.445903	0.221997	0.391799	0.409054	0.103024	-0.236053	0.361704
1	ENSGALG00000038688	ADAMTS17	0.753003	0.00048479	-0.617315	0.00828689	-0.616878	0.00834578	-0.610061	0.00930873	-0.322425	0.206887	-0.33135	0.193874	-0.0673908	0.797189	-0.164574	0.527911	0.314314	0.219193	0.256822	0.319702	-0.556925	0.02022	-0.018418	0.944066	0.34386	0.17656	-0.627906	0.00695803	0.534657	0.0270226	0.184375	0.478695	-0.636744	0.00598518
1	ENSGALG00000007300	PYCR1	0.681051	0.00261358	-0.512778	0.035307	-0.407647	0.10433	-0.471398	0.0561123	-0.191219	0.462224	-0.525284	0.0303646	-0.0403517	0.877796	-0.395176	0.116428	0.0915886	0.726638	0.586782	0.0132827	0.0304104	0.907763	0.203368	0.433702	0.334415	0.189533	-0.265189	0.303628	0.476513	0.0531377	0.199737	0.442129	-0.456418	0.0655375
1	ENSGALG00000027990	RF02271	0.76997	0.000300001	-0.48445	0.0487576	-0.739035	0.000700438	-0.674245	0.0029942	-0.165104	0.526565	-0.344995	0.175042	-0.0470727	0.857623	-0.0454551	0.862471	0.450778	0.0693724	0.287567	0.263053	-0.456219	0.0656702	-0.0701856	0.788953	0.078615	0.764244	-0.802751	0.000104956	0.620556	0.00786029	0.0152577	0.953653	-0.708128	0.00146782
1	ENSGALG00000006427	CARS	-0.575647	0.0156056	0.567235	0.0175635	0.51502	0.0343789	0.448339	0.071081	-0.0704928	0.788049	0.249178	0.334815	0.42131	0.0921331	0.129278	0.620945	-0.340292	0.181389	0.181726	0.485145	0.38492	0.127091	-0.0615601	0.814436	-0.204739	0.430542	0.494824	0.0434487	-0.365342	0.149297	0.0793271	0.762166	0.479349	0.05154
1	ENSGALG00000012418	novel gene	0.342601	0.178253	-0.361596	0.15383	0.0261737	0.920572	-0.405805	0.106059	0.00797155	0.975777	-0.300732	0.240835	0.484417	0.0487753	-0.262511	0.308719	0.0216745	0.934195	0.218262	0.400019	-0.321022	0.208983	-0.0772996	0.768086	0.193851	0.455966	-0.065764	0.801993	-0.00493133	0.985014	0.0530982	0.839608	-0.467578	0.0584132
1	ENSGALG00000014515	C1QTNF7	0.8647	7.51319e-06	-0.689844	0.0021812	-0.567064	0.0176051	-0.663073	0.0037161	-0.25982	0.313887	-0.472447	0.0554921	-0.00731145	0.977782	-0.406395	0.105503	0.165783	0.524841	0.498805	0.0415316	-0.46793	0.0581981	0.0298311	0.909513	0.0364709	0.889478	-0.547862	0.022805	0.595226	0.0117108	0.226389	0.382254	-0.758995	0.000410996
1	ENSGALG00000001446	GSN	-0.314991	0.218149	0.311778	0.223136	0.0844186	0.747354	0.142802	0.584546	0.0115094	0.965031	0.297035	0.246951	0.176741	0.497399	0.274044	0.287149	0.0483375	0.853836	-0.0881243	0.736626	-0.258843	0.315775	-0.306195	0.231974	-0.32695	0.20022	-0.0677736	0.79606	-0.199676	0.442271	0.366157	0.148324	0.259296	0.314897
1	ENSGALG00000041255	ADAM12	0.880178	3.16552e-06	-0.694503	0.00197703	-0.697523	0.00185323	-0.563344	0.0185318	-0.136167	0.602293	-0.443244	0.074749	-0.217919	0.400778	-0.437294	0.0792064	0.112218	0.668068	0.37359	0.139641	-0.235961	0.361897	0.33959	0.182349	0.0216172	0.934368	-0.545898	0.0233975	0.708949	0.00144096	0.084896	0.745969	-0.716171	0.00122172
1	ENSGALG00000002958	DNER	0.59695	0.0114086	-0.681729	0.0025779	-0.384001	0.128079	-0.553197	0.0212541	-0.203387	0.433658	-0.389293	0.122466	0.228505	0.3777	-0.282543	0.271855	0.0989116	0.705663	0.191114	0.462475	-0.4234	0.0903617	0.0273055	0.917148	0.348477	0.170439	-0.299495	0.24287	0.235073	0.36376	0.0218714	0.933598	-0.626925	0.00707337
1	ENSGALG00000041203	CRMP1	-0.61767	0.00823927	0.590993	0.0124793	0.28735	0.26343	0.270247	0.294149	-0.041126	0.875468	0.427901	0.0866314	0.244525	0.344212	0.623281	0.0075155	0.167631	0.520167	-0.267804	0.298704	-0.0937514	0.720423	-0.298473	0.24456	-0.133446	0.609633	0.0922216	0.724817	-0.422435	0.0911771	0.288615	0.261238	0.605385	0.0100189
1	ENSGALG00000000394	SLC6A17	0.496379	0.042692	-0.543994	0.0239833	-0.509694	0.0366155	-0.264378	0.305164	-0.0874977	0.738437	-0.257561	0.318263	-0.36978	0.144047	-0.2873	0.263516	-0.0193233	0.941321	0.263262	0.307287	-0.355041	0.161985	0.0248779	0.924493	0.0607933	0.81671	-0.338504	0.183842	0.396822	0.114777	-0.319596	0.211127	-0.506614	0.0379586
1	ENSGALG00000015096	SH3GL2	0.741449	0.000658345	-0.50853	0.0371186	-0.513984	0.0348053	-0.446188	0.0726134	-0.263667	0.306515	-0.384916	0.127096	-0.271007	0.29274	-0.568206	0.0173281	0.0351853	0.893353	0.0839385	0.748747	-0.331153	0.194156	0.106234	0.684887	0.0373318	0.886885	-0.41128	0.100981	0.549053	0.0224514	0.209703	0.4192	-0.738916	0.000702569
1	ENSGALG00000031527	ARL8BL	0.921501	1.50147e-07	-0.827575	4.13337e-05	-0.572543	0.0163069	-0.767305	0.000324324	-0.150641	0.563865	-0.692841	0.00204799	-0.0557567	0.831682	-0.548945	0.0224833	0.199997	0.441524	0.2493	0.334571	-0.374627	0.138458	0.0990254	0.705338	0.352678	0.164995	-0.463996	0.0606335	0.48278	0.0496559	0.0709149	0.786808	-0.89548	1.1895e-06
1	ENSGALG00000015018	CASQ2	0.891815	1.52361e-06	-0.69971	0.00176764	-0.587269	0.0131877	-0.627024	0.00706173	-0.276962	0.281841	-0.545405	0.0235481	-0.284042	0.269209	-0.533491	0.027422	0.137093	0.599804	0.254684	0.323888	-0.419386	0.0937856	0.11829	0.651149	0.0992208	0.704781	-0.520636	0.0321351	0.618182	0.00817093	0.0520751	0.842661	-0.83751	2.73061e-05
1	ENSGALG00000026736	OGN	0.873842	4.5706e-06	-0.769411	0.000304968	-0.520528	0.0321771	-0.696967	0.00187554	-0.124306	0.634547	-0.583455	0.0139462	0.111351	0.670495	-0.500393	0.040785	0.121812	0.64141	0.501233	0.0403947	-0.391531	0.120144	0.0920223	0.72539	0.323522	0.205258	-0.436933	0.0794825	0.500478	0.0407453	0.156187	0.549429	-0.808005	8.71301e-05
1	ENSGALG00000004304	TCF12	-0.711644	0.00135563	0.717169	0.00119369	0.392886	0.118753	0.497027	0.0423795	-0.10087	0.700086	0.412233	0.100115	-0.0837707	0.749234	0.532034	0.0279276	-0.00912522	0.972272	-0.170807	0.512175	0.211823	0.414404	-0.250014	0.333142	-0.28326	0.270588	0.208977	0.420849	-0.352048	0.165804	-0.0922837	0.724639	0.674293	0.00299138
1	ENSGALG00000003891	ZNF423	0.829353	3.84512e-05	-0.633936	0.00628155	-0.652491	0.00452438	-0.717636	0.00118079	-0.016543	0.949753	-0.47736	0.0526564	0.0106594	0.967612	-0.254952	0.323361	0.344554	0.17563	0.302764	0.237515	-0.444511	0.0738245	-0.0190173	0.942249	0.0198449	0.93974	-0.691628	0.00210106	0.573005	0.0162011	0.0199902	0.939299	-0.747043	0.000568811
1	ENSGALG00000011488	CMTM7	-0.627513	0.00700401	0.446983	0.0720444	0.431043	0.084094	0.638124	0.0058436	0.226789	0.381391	0.450054	0.0698763	0.0127219	0.96135	0.156532	0.548535	-0.373964	0.139214	-0.157092	0.547087	0.394816	0.116792	0.242389	0.348576	-0.21244	0.413015	0.534747	0.0269918	-0.343917	0.176483	-0.0072086	0.978094	0.724143	0.0010124
1	ENSGALG00000032997	EMILIN2	0.822772	5.00434e-05	-0.528037	0.0293517	-0.831365	3.53975e-05	-0.313321	0.220731	-0.317071	0.214959	-0.112611	0.666966	-0.267868	0.298585	-0.417172	0.0957128	-0.0232079	0.92955	0.454309	0.0669525	-0.486979	0.0474207	0.192716	0.45866	-0.028257	0.914271	-0.639853	0.00567017	0.877755	3.65158e-06	0.0609032	0.816384	-0.6678	0.00339513
1	ENSGALG00000009280	NPY2R	0.749318	0.00053542	-0.520381	0.0322346	-0.587695	0.0131052	-0.571057	0.0166515	-0.384474	0.127571	-0.359283	0.156675	-0.420611	0.0927311	-0.175302	0.500964	0.371084	0.142528	0.168897	0.516973	-0.287109	0.263847	0.0908435	0.728782	0.208765	0.421332	-0.610984	0.00917333	0.583255	0.0139868	0.400337	0.111308	-0.581981	0.0142482
1	ENSGALG00000016584	EGFL6	0.721786	0.00107094	-0.327144	0.199937	-0.652245	0.00454477	-0.363708	0.151263	-0.229353	0.375884	-0.0117329	0.964353	-0.0272175	0.917414	-0.339373	0.182647	0.0733174	0.779749	0.239949	0.353598	-0.522192	0.0315336	0.0493243	0.850883	-0.253944	0.325345	-0.634621	0.00620821	0.72718	0.000940907	0.349005	0.169748	-0.69378	0.00200762
1	ENSGALG00000026315	RAB34	-0.463677	0.0608345	0.559759	0.0194603	0.192104	0.460116	0.348033	0.171022	-0.0523749	0.841766	0.196282	0.450225	0.161092	0.536797	0.28666	0.264628	-0.0586271	0.823143	-0.239187	0.355176	0.275175	0.285086	0.00936592	0.971541	-0.125251	0.631953	0.248211	0.336755	-0.19807	0.446027	-0.445664	0.0729901	0.482192	0.0499748
1	ENSGALG00000042992	novel gene	0.792096	0.000150631	-0.615175	0.00857842	-0.625486	0.00724543	-0.656402	0.00421053	-0.165843	0.524689	-0.528768	0.029087	-0.17574	0.499876	-0.322626	0.206588	0.271146	0.292481	0.475552	0.0536875	-0.455532	0.0661292	-0.076883	0.769304	-0.0318633	0.903375	-0.623171	0.00752918	0.567416	0.0175194	0.257245	0.318878	-0.615497	0.00853412
1	ENSGALG00000007116	CABP1	-0.508365	0.0371905	0.481649	0.0502714	0.237659	0.35835	0.35774	0.158592	0.0362391	0.890176	0.409265	0.10283	-0.0474496	0.856494	0.476661	0.0530533	0.096886	0.711445	-0.0284724	0.91362	-0.0812725	0.756497	-0.4126	0.0997832	-0.127727	0.625176	0.0558178	0.8315	-0.253922	0.325387	0.0200709	0.939054	0.512127	0.0355801
1	ENSGALG00000012317	ADGB	-0.61596	0.00847057	0.513206	0.0351284	0.570295	0.0168303	0.415164	0.0974863	0.161823	0.534926	0.104884	0.688704	0.345889	0.173852	0.0659147	0.801547	-0.309432	0.226823	0.284379	0.268618	0.280933	0.274712	-0.305377	0.233287	-0.270867	0.292998	0.515411	0.034219	-0.48418	0.0489018	0.0315328	0.904373	0.557206	0.0201437
1	ENSGALG00000004400	SPECC1	0.877912	3.61816e-06	-0.636055	0.00605678	-0.793142	0.000145514	-0.496615	0.0425779	-0.245436	0.342361	-0.382296	0.129925	-0.26657	0.301022	-0.489408	0.0461629	0.0560348	0.830854	0.395355	0.116249	-0.359479	0.156432	0.186496	0.473559	-0.105746	0.686267	-0.607315	0.00972075	0.779344	0.000226169	0.0532543	0.839142	-0.760674	0.000392085
1	ENSGALG00000026151	CEP250	-0.423799	0.0900264	0.0959117	0.714232	0.249356	0.334459	0.200711	0.43986	0.241225	0.350966	0.101626	0.697938	-0.128937	0.621876	0.433884	0.0818459	0.100256	0.701832	-0.0703807	0.788379	0.153972	0.555176	-0.0602962	0.818185	0.280776	0.274993	0.20292	0.434736	-0.373556	0.13968	-0.293843	0.252307	0.531877	0.0279826
1	ENSGALG00000035504	ETV1	0.88404	2.50485e-06	-0.668073	0.00337734	-0.75351	0.00047815	-0.479806	0.051286	-0.358748	0.157338	-0.391096	0.120592	-0.293973	0.252089	-0.467316	0.0585734	0.0314565	0.904604	0.599501	0.0109731	-0.369475	0.144403	0.160224	0.539023	-0.0232004	0.929573	-0.568153	0.0173408	0.797939	0.000123878	0.0702717	0.7887	-0.679751	0.00268304
1	ENSGALG00000016991	ESD	-0.31532	0.217643	0.185846	0.47513	0.0429335	0.870038	0.361922	0.153432	-0.371939	0.141539	0.118435	0.650747	-0.282277	0.272326	0.108336	0.678964	-0.197485	0.447397	-0.193088	0.457777	0.368569	0.145467	0.131032	0.616177	0.0708455	0.787012	0.254888	0.323487	-0.109186	0.67657	-0.29819	0.24503	0.298828	0.243972
1	ENSGALG00000008442	TENM1	-0.462796	0.0613913	0.440946	0.0764485	0.231051	0.372262	0.255483	0.322319	0.424582	0.0893713	0.299446	0.242951	0.279592	0.277107	0.312509	0.221995	0.0122145	0.96289	-0.130446	0.617766	-0.07609	0.771624	-0.251757	0.329671	-0.17659	0.497771	0.112403	0.667548	-0.315949	0.216675	-0.105739	0.686287	0.331723	0.193342
1	ENSGALG00000002437	FAM69B	0.856487	1.14006e-05	-0.577626	0.015171	-0.713791	0.0012907	-0.684539	0.00243436	-0.340251	0.181444	-0.52766	0.0294889	-0.267534	0.29921	-0.305853	0.232522	0.362769	0.152401	0.131409	0.615151	-0.273156	0.288778	0.10901	0.677067	0.235022	0.363866	-0.629633	0.00675859	0.617239	0.00829703	0.167977	0.519291	-0.753693	0.000475769
1	ENSGALG00000016425	IAH1	0.475573	0.053675	-0.467902	0.0582152	-0.0121319	0.963141	-0.239288	0.354968	-0.035361	0.892823	-0.491881	0.044908	-0.470249	0.0567969	-0.526911	0.0297628	-0.12334	0.637202	0.220195	0.395753	0.268361	0.297662	0.38707	0.124802	0.105911	0.685799	0.06015	0.818619	0.284912	0.267683	-0.116956	0.654854	-0.396638	0.114962
1	ENSGALG00000009352	DPF3	-0.676235	0.00287851	0.64712	0.00498593	0.233332	0.367426	0.579069	0.0148603	0.0790379	0.76301	0.43715	0.0793168	0.159137	0.541816	0.323049	0.20596	-0.201201	0.43872	-0.311823	0.223065	0.256699	0.319942	-0.00457718	0.98609	-0.191376	0.46185	0.34266	0.178175	-0.317968	0.213593	-0.197034	0.448456	0.712275	0.00133629
1	ENSGALG00000016420	SH3KBP1	0.410787	0.101431	-0.272415	0.29014	-0.222582	0.39052	0.139367	0.593706	-0.216755	0.403361	0.0164064	0.950167	-0.662561	0.00375233	-0.500557	0.0407086	-0.385414	0.126563	0.663519	0.00368478	-0.0669134	0.798598	0.238495	0.356613	-0.306056	0.232198	-0.0871873	0.739334	0.589907	0.0126827	0.120368	0.645396	-0.248266	0.336645
1	ENSGALG00000013571	F11	-0.614316	0.00869785	0.411823	0.100487	0.489472	0.0461298	0.154389	0.554091	0.595557	0.0116523	0.322643	0.206562	0.565172	0.0180719	0.511623	0.0357927	0.179006	0.491812	-0.185267	0.476533	-0.1623	0.533708	-0.51292	0.0352478	-0.104754	0.689071	0.125812	0.630414	-0.623604	0.00747549	0.197547	0.447253	0.474811	0.0541139
1	ENSGALG00000009270	HOXD10	-0.625461	0.00724843	0.599661	0.0109463	0.418024	0.0949678	0.684558	0.00243344	0.0913214	0.727407	0.593465	0.0120256	0.0887835	0.734722	0.15296	0.557809	-0.380652	0.131723	-0.200982	0.43923	0.496608	0.0425815	0.220641	0.394773	-0.181335	0.486101	0.512846	0.0352786	-0.281177	0.274279	0.298877	0.243891	0.576491	0.0154191
1	ENSGALG00000032059	novel gene	-0.570068	0.0168837	0.577061	0.0152942	0.241578	0.35024	0.532241	0.0278553	-0.199645	0.442345	0.288178	0.261994	0.12337	0.637118	0.170552	0.512814	-0.29385	0.252296	-0.0919332	0.725647	0.483246	0.0494036	0.0247174	0.924979	-0.262812	0.308144	0.404571	0.107227	-0.242789	0.347756	-0.101347	0.698731	0.530027	0.0286359
1	ENSGALG00000034919	CDK2AP1	0.369002	0.144958	-0.0934326	0.721338	-0.420335	0.0929675	-0.07057	0.787822	-0.318953	0.212098	0.133829	0.608597	-0.053734	0.837711	-0.0705061	0.78801	0.00589083	0.982098	0.42517	0.0888816	-0.255586	0.322119	-0.0522096	0.84226	-0.247953	0.337274	-0.418905	0.0942023	0.560635	0.01923	0.164431	0.528274	-0.260796	0.312007
1	ENSGALG00000008587	NDUFAF1	0.338514	0.183828	-0.203546	0.43329	-0.211977	0.414057	-0.12265	0.6391	0.149865	0.565898	-0.0319966	0.902973	0.0211098	0.935906	-0.308372	0.228502	-0.0512729	0.845058	0.363672	0.151307	-0.308593	0.228152	-0.104502	0.689782	0.0566199	0.829112	-0.172807	0.507172	0.27742	0.281014	0.26696	0.300287	-0.276755	0.282215
1	ENSGALG00000006992	MMP9	-0.557189	0.0201481	0.605543	0.0099942	0.463262	0.0610965	0.602327	0.0105062	-0.0999944	0.702578	0.382852	0.129321	0.487451	0.0471741	-0.0430934	0.869558	-0.510769	0.0361554	-0.171255	0.511052	0.451815	0.0686552	0.214908	0.407478	-0.139994	0.592031	0.609747	0.0093551	-0.291513	0.256264	-0.132206	0.612992	0.435233	0.080794
1	ENSGALG00000033144	COLEC10	0.904944	6.00498e-07	-0.786444	0.000180962	-0.527988	0.0293693	-0.666833	0.00345889	-0.269133	0.29622	-0.659999	0.00393773	-0.154154	0.554702	-0.552904	0.0213369	0.112552	0.667131	0.50054	0.0407168	-0.305441	0.233185	0.125828	0.630371	0.335044	0.18865	-0.414519	0.0980601	0.562249	0.0188117	0.0786173	0.764237	-0.772632	0.000277238
1	ENSGALG00000042981	CARHSP1	0.60183	0.0105871	-0.621676	0.00771707	-0.336539	0.186562	-0.414757	0.0978481	-0.405647	0.106208	-0.519512	0.0325749	-0.333099	0.191389	-0.421081	0.0923287	-0.0110031	0.966569	0.207719	0.423714	-0.0255633	0.922419	0.213544	0.410533	0.259613	0.314285	-0.179112	0.491552	0.346524	0.17301	-0.187522	0.471087	-0.622353	0.00763151
1	ENSGALG00000013941	PDE7B	-0.338936	0.183247	0.138165	0.596927	0.223336	0.388875	0.363384	0.151655	0.273614	0.287938	0.165514	0.525525	-0.189754	0.465726	-0.0566625	0.828985	-0.306991	0.230701	0.0257087	0.921979	0.0632658	0.809382	-0.152328	0.559458	-0.520461	0.032203	0.265465	0.303105	-0.204101	0.432009	-0.333818	0.190373	0.240428	0.35261
1	ENSGALG00000030567	HIST1H2B8	0.469868	0.0570257	-0.50615	0.0381639	-0.0181659	0.944831	-0.436926	0.0794882	0.15336	0.556767	-0.605089	0.0100653	0.0109001	0.966882	-0.447506	0.0716717	-0.00961685	0.970779	0.59809	0.0112124	0.111184	0.670963	0.0433149	0.868893	-0.052834	0.840396	-0.0167754	0.949048	0.145684	0.576906	0.1512	0.562402	-0.362711	0.152471
1	ENSGALG00000010218	novel gene	0.358874	0.157182	-0.163505	0.530633	-0.194527	0.454367	-0.413325	0.0991301	0.0247468	0.92489	-0.144773	0.579316	0.230672	0.373068	0.0100341	0.969512	0.308095	0.228942	-0.0625404	0.81153	-0.293775	0.252422	-0.104738	0.689116	0.310504	0.225133	-0.36227	0.153007	0.168629	0.517647	-0.0500357	0.848755	-0.533863	0.0272942
1	ENSGALG00000034806	novel gene	0.90044	8.3843e-07	-0.807022	9.02553e-05	-0.64666	0.00502716	-0.730724	0.000862777	-0.0126234	0.961649	-0.578207	0.0150454	-0.310735	0.22477	-0.385343	0.126638	0.325894	0.201763	0.129423	0.62055	-0.407166	0.10478	0.145165	0.57828	0.283696	0.269819	-0.602274	0.0105148	0.546535	0.023204	0.010984	0.966627	-0.819386	5.70751e-05
1	ENSGALG00000034821	LMAN1	0.773578	0.00026951	-0.618397	0.00814249	-0.454697	0.0666903	-0.427464	0.0869884	-0.596456	0.0114945	-0.4856	0.0481459	-0.239893	0.353715	-0.598483	0.0111453	-0.0582661	0.824215	0.156448	0.548753	-0.0288069	0.912609	0.356322	0.160368	0.417689	0.0952606	-0.168032	0.519154	0.522975	0.0312344	0.0191452	0.941861	-0.720689	0.00109912
1	ENSGALG00000040648	RGS11	0.539117	0.0255359	-0.63321	0.00636009	-0.39996	0.111677	-0.235964	0.361891	-0.208421	0.422113	-0.379447	0.133052	-0.490022	0.0458488	-0.252297	0.328599	0.00961184	0.970794	0.438333	0.078414	0.208212	0.42259	0.383444	0.12868	0.465184	0.0598903	-0.152725	0.558422	0.441203	0.0762567	-0.210118	0.418258	-0.286904	0.264204
1	ENSGALG00000014855	GHR	0.519415	0.032613	-0.38192	0.130335	-0.333431	0.190919	-0.499308	0.0412939	-0.303724	0.235956	-0.43285	0.0826593	-0.0568034	0.828566	-0.234162	0.365676	0.216306	0.40436	0.0551344	0.833536	-0.0692192	0.791799	0.193435	0.456953	0.238914	0.355743	-0.23408	0.365849	0.27099	0.292771	0.463921	0.0606808	-0.359141	0.156851
1	ENSGALG00000004528	TSHZ3	0.849248	1.61306e-05	-0.664957	0.00358537	-0.556839	0.0202433	-0.453467	0.0675241	-0.373143	0.140153	-0.312922	0.221353	-0.110074	0.674076	-0.530698	0.0283976	-0.0592794	0.821205	0.558929	0.0196805	-0.452315	0.0683111	0.121001	0.643649	0.00546342	0.983397	-0.465932	0.0594258	0.700758	0.00172776	0.123817	0.635888	-0.767668	0.000320913
1	ENSGALG00000038678	EPB41L3	0.53187	0.027985	-0.295461	0.249584	-0.287049	0.263951	-0.438285	0.0784507	-0.267171	0.299891	-0.376412	0.136439	0.000700187	0.997872	-0.257967	0.317474	0.185095	0.476948	0.0569346	0.828176	-0.0939245	0.719926	0.131292	0.61547	0.198937	0.443997	-0.214106	0.409273	0.327249	0.199784	0.0140551	0.957303	-0.451207	0.0690752
1	ENSGALG00000019312	novel gene	-0.343989	0.176386	0.378864	0.133698	-0.0703766	0.788391	0.247185	0.338822	-0.0248447	0.924594	0.489989	0.0458654	0.11991	0.646663	0.556791	0.0202564	0.171971	0.509259	0.0329193	0.900188	-0.334743	0.189072	-0.379115	0.13342	-0.237135	0.359442	-0.247559	0.338068	-0.0197983	0.939881	0.0711051	0.786248	0.45357	0.0674541
1	ENSGALG00000045096	novel gene	0.296284	0.248204	0.006552	0.980089	-0.22353	0.388453	0.0665399	0.799701	-0.347609	0.171579	0.17156	0.510287	-0.307155	0.230439	-0.232075	0.370087	-0.185789	0.475268	0.271672	0.291509	-0.0526425	0.840968	0.277123	0.281549	-0.563438	0.0185078	-0.181564	0.485542	0.526696	0.0298415	0.419861	0.0933754	-0.142407	0.585597
1	ENSGALG00000026761	LIN28B	0.544565	0.0238064	-0.335965	0.187362	-0.328448	0.198044	-0.229287	0.376025	-0.437011	0.0794228	-0.264734	0.304489	-0.457292	0.0649575	-0.264034	0.305818	-0.0166039	0.949568	0.47852	0.0520032	-0.051278	0.845042	0.296791	0.247358	0.0853861	0.744549	-0.239761	0.353987	0.560845	0.0191753	-0.0387728	0.882546	-0.326161	0.201373
1	ENSGALG00000014711	PLPP1	0.786611	0.000180002	-0.678721	0.00273912	-0.499435	0.0412341	-0.436226	0.0800264	-0.220015	0.39615	-0.594252	0.0118842	-0.534888	0.0269439	-0.634629	0.00620731	-0.0171717	0.947846	0.422207	0.0913703	-0.086613	0.740996	0.162687	0.532718	0.103878	0.691551	-0.281406	0.273872	0.564639	0.0182049	-0.0589499	0.822183	-0.663892	0.00365877
1	ENSGALG00000001084	ATP8B3	-0.508331	0.0372051	0.44392	0.0742545	-0.108508	0.678478	0.228203	0.378347	0.183759	0.48019	0.444559	0.0737898	0.307415	0.230024	0.713614	0.00129595	0.322286	0.207094	-0.458161	0.0643847	0.0360312	0.890803	-0.208542	0.421838	0.0884781	0.735604	-0.121718	0.641669	-0.275815	0.283921	0.0210784	0.936001	0.588382	0.0129728
1	ENSGALG00000008997	STEAP4	-0.409882	0.10226	0.373235	0.140048	0.283509	0.270148	0.384073	0.128002	-0.112797	0.666446	0.145901	0.576334	0.387261	0.1246	-0.120131	0.646053	-0.429076	0.0856759	-0.254876	0.323511	0.31463	0.218705	0.221761	0.392317	-0.0211123	0.935898	0.501326	0.0403515	-0.298531	0.244463	-0.153645	0.556026	0.264403	0.305117
1	ENSGALG00000009576	BPNT1	0.587734	0.0130976	-0.626233	0.00715569	-0.0298472	0.909465	-0.380458	0.131936	-0.178354	0.493419	-0.51367	0.0349356	-0.197419	0.447553	-0.579027	0.0148692	-0.0865116	0.741289	0.0554588	0.83257	0.253826	0.325577	0.580235	0.0146127	0.52102	0.031986	0.152422	0.559213	0.208564	0.421788	0.233728	0.36659	-0.496931	0.0424257
1	ENSGALG00000004903	CHST8	-0.7226	0.00105041	0.696969	0.00187545	0.432495	0.0829397	0.606754	0.00980667	-0.175177	0.501273	0.398886	0.112731	0.0413373	0.874833	0.243738	0.345817	-0.256986	0.319383	-0.304056	0.235419	0.315822	0.216871	-0.144544	0.579923	-0.153402	0.556658	0.4916	0.0450493	-0.416596	0.0962193	-0.0524709	0.84148	0.643519	0.00531615
1	ENSGALG00000014910	COLEC12	0.940465	1.99594e-08	-0.73121	0.000852509	-0.710836	0.00138077	-0.66221	0.00377731	-0.290658	0.257726	-0.507054	0.0377644	-0.138442	0.596185	-0.478466	0.0520337	0.160509	0.538291	0.418154	0.094855	-0.474217	0.0544579	0.0844888	0.747151	0.225282	0.384647	-0.595534	0.0116563	0.679843	0.00267807	0.110193	0.673743	-0.851339	1.46187e-05
1	ENSGALG00000005750	SWAP70	0.937827	2.74127e-08	-0.801135	0.000111019	-0.529569	0.0287995	-0.731339	0.000849793	-0.0930018	0.722575	-0.580804	0.0144931	-0.191062	0.4626	-0.500656	0.0406627	0.214903	0.407489	0.362541	0.152678	-0.366614	0.147779	0.126312	0.629045	0.139526	0.593282	-0.521891	0.0316493	0.565982	0.0178709	0.241036	0.351356	-0.842898	2.15574e-05
1	ENSGALG00000001630	DHX33	-0.303987	0.235529	0.0601805	0.818529	0.143875	0.581699	0.027131	0.917676	0.0890687	0.733899	-0.18621	0.474251	-0.195106	0.452999	0.197761	0.44675	0.200509	0.44033	-0.395613	0.115988	0.285094	0.267363	-0.272555	0.289881	0.256941	0.319471	0.167365	0.520838	-0.423162	0.0905624	-0.282106	0.272628	0.234479	0.365008
1	ENSGALG00000001437	NTM	0.896805	1.08525e-06	-0.590778	0.0125193	-0.76428	0.000353904	-0.422382	0.0912212	-0.419151	0.0939889	-0.327961	0.198751	-0.274146	0.286964	-0.55754	0.020053	-0.0410023	0.87584	0.327452	0.199489	-0.352025	0.165834	0.311118	0.224169	0.0564102	0.829737	-0.532429	0.0277899	0.835838	2.93339e-05	-0.0632233	0.809508	-0.798956	0.000119656
1	ENSGALG00000024298	ADAMTSL5	0.668338	0.00336012	-0.685286	0.00239735	-0.466286	0.0592072	-0.223465	0.388596	-0.182074	0.484295	-0.243973	0.345337	-0.456224	0.0656665	-0.417624	0.095317	-0.0816732	0.755331	0.454988	0.0664947	-0.106355	0.684546	0.390721	0.120981	0.396167	0.115433	-0.241487	0.350428	0.583432	0.0139507	0.039028	0.881778	-0.413488	0.0989835
1	ENSGALG00000023089	SSBP2	0.939501	2.24511e-08	-0.725408	0.000982089	-0.700802	0.0017261	-0.59004	0.0126576	-0.473006	0.0551637	-0.510823	0.0361321	-0.309687	0.22642	-0.554837	0.0207941	0.0838986	0.748863	0.308443	0.228389	-0.350864	0.167331	0.180027	0.489305	0.168786	0.517253	-0.50976	0.036587	0.708013	0.00147158	0.0519053	0.843168	-0.850621	1.51234e-05
1	ENSGALG00000008121	CYP17A1	0.739474	0.000692618	-0.486984	0.0474177	-0.710101	0.00140397	-0.614298	0.00870029	-0.173465	0.50553	-0.526941	0.0297517	-0.141408	0.588256	-0.179239	0.491239	0.343358	0.177234	0.347698	0.171461	-0.208717	0.42144	0.0924125	0.724268	0.170994	0.511705	-0.600484	0.0108089	0.58862	0.0129272	-0.096882	0.711457	-0.531829	0.0279994
1	ENSGALG00000042557	novel gene	-0.55486	0.0207878	0.582978	0.0140433	0.218432	0.399644	0.536846	0.0262849	0.0639141	0.807463	0.581416	0.0143653	0.413208	0.0992355	0.227554	0.379743	-0.28115	0.274326	-0.149629	0.566518	-0.0854903	0.744247	-0.153605	0.556129	-0.463479	0.0609597	0.216717	0.403447	-0.211622	0.414857	-0.0887859	0.734715	0.476341	0.0532358
1	ENSGALG00000038209	TRIM39.1	-0.837567	2.72388e-05	0.611317	0.00912495	0.595012	0.0117486	0.381361	0.130946	0.207507	0.424198	0.188509	0.468712	0.134738	0.606146	0.548891	0.022499	0.129984	0.619023	-0.358256	0.157949	0.449698	0.0701249	-0.323249	0.205663	0.0624363	0.811839	0.460469	0.0628807	-0.742446	0.000641577	0.0613578	0.815036	0.856302	1.15053e-05
1	ENSGALG00000005241	DYNC1LI2	0.660838	0.00387622	-0.708802	0.00144572	-0.266649	0.300872	-0.486854	0.0474861	-0.0883562	0.735956	-0.602348	0.0105028	-0.33488	0.18888	-0.564314	0.0182866	0.0110435	0.966446	0.131214	0.615681	-0.134461	0.606892	0.264131	0.305634	0.464068	0.0605887	-0.0977111	0.709088	0.271087	0.292592	-0.0178357	0.945832	-0.634024	0.00627211
1	ENSGALG00000008546	FGD5	0.887635	1.99933e-06	-0.780653	0.000217194	-0.675734	0.00290731	-0.54447	0.0238359	-0.234613	0.364727	-0.497969	0.0419288	-0.244082	0.345115	-0.524448	0.0306772	0.0257923	0.921726	0.61882	0.0080866	-0.411843	0.100469	0.106354	0.684548	0.0919677	0.725547	-0.497793	0.0420126	0.67868	0.00274137	0.00575425	0.982513	-0.738919	0.000702507
1	ENSGALG00000039989	GPR160	0.514149	0.0347371	-0.247935	0.33731	-0.345575	0.174269	-0.25077	0.331635	-0.201321	0.438443	-0.0800071	0.760183	0.319075	0.211914	-0.363838	0.151106	-0.173335	0.505854	0.221674	0.392507	-0.247267	0.338655	0.305639	0.232867	-0.270503	0.293672	-0.284748	0.26797	0.495215	0.0432574	-0.111334	0.670542	-0.584694	0.013696
1	ENSGALG00000005897	HMCES	0.866189	6.94626e-06	-0.691738	0.00209622	-0.522647	0.0313595	-0.537297	0.0261346	-0.19048	0.463989	-0.399518	0.11211	-0.379564	0.132922	-0.464001	0.0606307	0.129331	0.6208	0.0723238	0.782666	-0.172287	0.508471	0.405428	0.106415	0.20969	0.419229	-0.445092	0.073403	0.626888	0.0070778	0.0130531	0.960344	-0.827205	4.19544e-05
1	ENSGALG00000028279	RF00016	0.51324	0.0351143	-0.408438	0.103595	-0.182256	0.483853	-0.551561	0.0217207	0.00455505	0.986157	-0.576967	0.0153147	0.258917	0.31563	-0.28606	0.265674	0.183476	0.480879	-0.0737333	0.778529	0.0806702	0.758251	0.312176	0.222515	0.450502	0.0695643	-0.112266	0.667933	0.150746	0.563591	-0.321681	0.207997	-0.584484	0.0137382
1	ENSGALG00000034053	novel gene	0.506779	0.0378855	-0.177502	0.495518	-0.186975	0.472404	-0.355898	0.160902	-0.41945	0.0937298	-0.270926	0.292889	0.0633425	0.809155	-0.438547	0.0782516	-0.019242	0.941568	-0.0550889	0.833672	-0.235325	0.36323	0.0245888	0.925369	-0.0155971	0.952623	-0.217063	0.402677	0.333705	0.190533	-0.0129023	0.960802	-0.724469	0.00100452
1	ENSGALG00000015069	B4GALT4	-0.395439	0.116164	0.324272	0.204149	0.116878	0.655069	0.106131	0.685178	0.362605	0.1526	0.136363	0.601767	0.332711	0.191938	0.39385	0.117771	0.233825	0.366386	-0.333462	0.190876	0.0588509	0.822477	-0.333209	0.191233	0.25626	0.3208	0.0450104	0.863805	-0.368674	0.145343	-0.265716	0.302632	0.297878	0.245547
1	ENSGALG00000042793	novel gene	0.746976	0.000569825	-0.340812	0.18068	-0.613397	0.00882699	-0.54925	0.0223931	-0.309498	0.226719	-0.269907	0.294779	-0.148108	0.570513	-0.14842	0.569693	0.326742	0.200524	0.231413	0.371491	-0.260259	0.313041	0.14439	0.580331	0.0174446	0.947018	-0.652108	0.00455608	0.671536	0.00315775	0.198015	0.446155	-0.651718	0.00458862
1	ENSGALG00000007907	CCDC157	-0.341657	0.179531	0.202734	0.435167	0.171357	0.510797	0.0925758	0.723799	0.434622	0.0812695	0.130382	0.617942	0.273766	0.287658	0.310741	0.224761	0.148703	0.568948	0.0941929	0.719156	-0.0507628	0.846582	-0.373286	0.139989	0.0139192	0.957715	0.0897433	0.731953	-0.330239	0.195464	0.185284	0.47649	0.441759	0.0758444
1	ENSGALG00000001364	CSNK1A1L	0.484154	0.0489157	-0.38281	0.129367	-0.487598	0.0470976	-0.421002	0.0923961	-0.299836	0.242308	-0.4151	0.0975428	-0.051101	0.845571	-0.24952	0.334129	0.157628	0.545703	0.0642657	0.806423	-0.36264	0.152558	-0.218323	0.399883	0.115842	0.657952	-0.34175	0.179405	0.283186	0.270718	-0.40297	0.108758	-0.555124	0.0207145
1	ENSGALG00000043945	novel gene	0.717831	0.00117542	-0.48647	0.0476873	-0.629669	0.00675442	-0.418304	0.0947242	-0.193225	0.457451	-0.330542	0.19503	-0.388798	0.122983	-0.313478	0.220488	0.174366	0.503288	0.236809	0.360123	-0.133887	0.608441	0.166158	0.523891	-0.122095	0.640629	-0.548889	0.0224998	0.66188	0.00380088	0.0370191	0.887827	-0.580594	0.0145371
1	ENSGALG00000008932	ENTPD8	-0.5886	0.0129309	0.531182	0.0282268	0.475898	0.0534886	0.0999851	0.702604	0.539923	0.0252741	0.240143	0.353198	0.582303	0.0141818	0.505736	0.0383482	0.237932	0.357783	-0.0757958	0.772485	-0.100197	0.702002	-0.501614	0.040218	-0.162759	0.532534	0.107288	0.681914	-0.578178	0.0150516	0.415637	0.0970658	0.541246	0.0248488
1	ENSGALG00000021017	DUSP15	-0.304764	0.234275	0.190438	0.464089	0.403065	0.108667	0.162052	0.53434	0.28506	0.267423	0.136156	0.602323	-0.225309	0.38459	0.148596	0.569231	0.0205443	0.93762	-0.318782	0.212357	0.0243235	0.926172	-0.0293077	0.911095	-0.118022	0.651892	0.195463	0.452157	-0.316638	0.21562	-0.120181	0.645914	0.200559	0.440214
1	ENSGALG00000037199	novel gene	-0.656171	0.00422862	0.691605	0.00210209	0.16886	0.517067	0.413239	0.0992069	0.298717	0.244156	0.467528	0.0584435	0.271937	0.29102	0.571449	0.0165599	0.0739432	0.777914	0.0281846	0.91449	-0.0166389	0.949462	-0.407157	0.104788	-0.410829	0.101393	0.00810683	0.975366	-0.295495	0.249526	0.0575083	0.826469	0.712363	0.0013336
1	ENSGALG00000042573	novel gene	0.791682	0.0001527	-0.358274	0.157927	-0.65791	0.00409436	-0.419253	0.0939003	-0.308115	0.228909	-0.207948	0.423191	-0.0311055	0.905663	-0.392812	0.118829	0.0192317	0.941599	0.555211	0.0206904	-0.443778	0.0743588	0.141018	0.589298	-0.213806	0.409945	-0.600655	0.0107805	0.808383	8.59518e-05	0.140282	0.591261	-0.679818	0.0026794
1	ENSGALG00000028187	FUNDC1	0.67417	0.00299863	-0.568387	0.0172846	-0.389036	0.122733	-0.535154	0.0268537	0.0522731	0.84207	-0.453398	0.067571	-0.130865	0.61663	-0.393471	0.118157	0.135825	0.603213	0.337015	0.1859	-0.268059	0.298227	0.11821	0.651372	0.178116	0.494004	-0.356476	0.160175	0.385597	0.126367	0.214421	0.408567	-0.592677	0.0121688
1	ENSGALG00000007796	BCAS1	0.626959	0.00706938	-0.556852	0.0202398	-0.492336	0.0446801	-0.277255	0.281311	-0.264908	0.30416	-0.293212	0.253376	-0.0513491	0.84483	-0.499931	0.0410011	-0.177387	0.495802	0.605234	0.0100425	-0.349247	0.169433	0.00815035	0.975233	-0.0799531	0.76034	-0.328132	0.198503	0.553012	0.0213063	-0.0778406	0.766505	-0.552568	0.0214324
1	ENSGALG00000040221	novel gene	0.858513	1.0311e-05	-0.53902	0.0255676	-0.668439	0.00335351	-0.573109	0.0161773	-0.277576	0.280732	-0.331204	0.194082	-0.327024	0.200113	-0.320313	0.210047	0.26134	0.31096	0.212607	0.412637	-0.382817	0.129359	0.181487	0.485729	0.0945248	0.718205	-0.654858	0.00433224	0.720195	0.00111201	0.254561	0.32413	-0.720461	0.00110504
1	ENSGALG00000010925	FAM126A	-0.409424	0.102683	0.378135	0.134508	0.460388	0.0629335	0.404205	0.107576	-0.259129	0.315221	0.127448	0.625938	0.140484	0.590722	-0.227579	0.37969	-0.483642	0.0491904	-0.102734	0.694791	0.293976	0.252083	0.0772782	0.768149	-0.208477	0.421986	0.609331	0.00941676	-0.326013	0.201589	0.207556	0.424086	0.303736	0.235937
1	ENSGALG00000041662	OPN4-1	-0.554989	0.0207519	0.58824	0.013	0.324076	0.204438	0.149576	0.566656	0.221986	0.391823	0.0909247	0.728549	0.111846	0.669108	0.488222	0.0467739	0.274993	0.285416	-0.396361	0.115238	0.324198	0.204257	-0.238956	0.355655	-0.3392	0.182885	0.119454	0.647925	-0.429921	0.0849934	0.0467816	0.858495	0.594299	0.0118758
1	ENSGALG00000007886	PAMR1	0.904182	6.36117e-07	-0.69181	0.00209303	-0.68893	0.0022232	-0.491893	0.0449021	-0.389783	0.121954	-0.430587	0.0844588	-0.26709	0.300044	-0.513925	0.03483	0.0143091	0.956532	0.615966	0.00846973	-0.302313	0.238249	0.208416	0.422124	0.134983	0.605484	-0.510858	0.0361172	0.77688	0.000243918	0.125262	0.631922	-0.707971	0.00147299
1	ENSGALG00000033770	novel gene	0.337289	0.185521	-0.322738	0.206421	-0.250305	0.332561	0.240427	0.352611	-0.00291456	0.991142	0.160069	0.539421	-0.545344	0.0235668	-0.481932	0.0501167	-0.440514	0.076771	0.338475	0.183882	-0.0515219	0.844314	0.420996	0.0924013	-0.17957	0.490427	-0.0498596	0.849282	0.531391	0.0281533	-0.0112543	0.965806	-0.208143	0.422745
1	ENSGALG00000041631	C3orf70	0.892807	1.42613e-06	-0.712738	0.00132223	-0.728189	0.000918093	-0.682251	0.00255075	-0.125468	0.631357	-0.421905	0.091626	-0.032341	0.901933	-0.365939	0.148583	0.272963	0.289132	0.210435	0.417541	-0.490076	0.0458214	0.0551031	0.833629	0.178104	0.494033	-0.640137	0.00564212	0.610842	0.00919407	0.134514	0.606749	-0.824357	4.7013e-05
1	ENSGALG00000008736	PNPLA7	-0.555248	0.02068	0.554788	0.0208077	0.20149	0.438051	0.423188	0.0905402	0.14424	0.580731	0.557639	0.0200264	0.260585	0.312412	0.363333	0.151717	-0.145688	0.576895	-0.287991	0.262318	-0.0391788	0.881324	0.00116809	0.99645	-0.439725	0.0773622	0.121692	0.64174	-0.248052	0.337076	0.191548	0.46144	0.464253	0.0604723
1	ENSGALG00000004294	CGNL1	0.558527	0.0197878	-0.408173	0.103841	-0.546962	0.023075	-0.653417	0.00444844	-0.0795909	0.761396	-0.319602	0.211118	0.413862	0.0986481	-0.0980973	0.707986	0.377385	0.135346	-0.0296565	0.910041	-0.657002	0.00416401	-0.205658	0.428429	0.325472	0.202383	-0.555057	0.020733	0.24629	0.34063	0.238187	0.357253	-0.592236	0.0122495
1	ENSGALG00000036969	KLHL14	0.934717	3.9173e-08	-0.719508	0.00113014	-0.651396	0.00461559	-0.573435	0.0161029	-0.179261	0.491186	-0.436706	0.0796572	-0.305082	0.233763	-0.497235	0.0422799	0.0981797	0.70775	0.512438	0.0354495	-0.358812	0.157259	0.238085	0.357465	-0.00173065	0.99474	-0.569748	0.0169594	0.754871	0.000460686	0.206227	0.427125	-0.744262	0.000611965
1	ENSGALG00000005994	DERL3	0.811151	7.77314e-05	-0.531553	0.0280961	-0.72905	0.000898987	-0.416985	0.0958775	-0.380919	0.13143	-0.373743	0.139467	-0.316968	0.215115	-0.448355	0.0710699	0.0645203	0.805669	0.176688	0.497531	-0.0737807	0.77839	0.383258	0.128881	0.230416	0.373615	-0.452375	0.0682702	0.721534	0.00107737	-0.0817326	0.755158	-0.710252	0.00139918
1	ENSGALG00000045368	novel gene	0.443143	0.0748235	-0.077143	0.768544	-0.430042	0.084896	-0.0413111	0.874912	-0.348202	0.170799	-0.0188798	0.942666	-0.408476	0.103559	-0.270898	0.292941	-0.0776012	0.767205	-0.00419075	0.987264	0.118243	0.651279	0.469912	0.0569991	-0.162771	0.532505	-0.230513	0.373407	0.613992	0.00874311	-0.168826	0.517151	-0.397013	0.114588
1	ENSGALG00000011284	LRRC7	0.470078	0.0568993	-0.324762	0.203426	-0.264856	0.304257	-0.494474	0.0436203	0.340969	0.180465	-0.378306	0.134318	0.307326	0.230165	-0.161848	0.534863	0.212446	0.413001	0.406568	0.105341	-0.288981	0.260608	0.0580487	0.824862	0.195116	0.452975	-0.338728	0.183533	0.247917	0.337347	0.0850491	0.745526	-0.388833	0.122947
1	ENSGALG00000039327	VAV3	0.401069	0.110595	-0.312883	0.221412	-0.273127	0.28883	-0.385689	0.126269	0.229422	0.375737	-0.254878	0.323508	-0.283082	0.270902	-0.143407	0.582939	0.293578	0.252756	-0.0143096	0.95653	-0.370847	0.142803	-0.0924348	0.724204	-0.0113284	0.965581	-0.413513	0.0989606	0.215079	0.407097	0.217518	0.401667	-0.354753	0.16235
1	ENSGALG00000023193	SOCS1L	0.302966	0.237186	-0.226683	0.38162	0.0582427	0.824285	-0.25272	0.327762	0.168281	0.518525	-0.387823	0.124006	-0.18447	0.478465	-0.399687	0.111944	-0.0878531	0.73741	0.447093	0.0719654	-0.170048	0.514078	-0.122798	0.638693	-0.344039	0.17632	-0.0636298	0.808304	0.142301	0.58588	-0.0265217	0.919519	-0.347691	0.171471
1	ENSGALG00000007945	CRYAB	0.518023	0.0331645	-0.389684	0.122057	-0.456694	0.0653535	-0.51976	0.0324773	-0.180745	0.487547	-0.440173	0.0770264	0.0290558	0.911856	-0.124019	0.635335	0.327063	0.200056	-0.290376	0.258209	-0.0964024	0.712828	0.258264	0.316897	0.308166	0.228828	-0.363642	0.151343	0.289646	0.259463	-0.189317	0.466772	-0.430934	0.0841811
1	ENSGALG00000011504	TMPO	-0.766532	0.000331676	0.383088	0.129065	0.783025	0.00020168	0.385087	0.126912	0.394292	0.117322	0.0608647	0.816499	0.237866	0.357919	0.188689	0.468279	-0.14926	0.567488	-0.147059	0.573278	0.369504	0.14437	-0.317499	0.214307	0.10115	0.699291	0.701844	0.00168726	-0.833412	3.25035e-05	0.0275484	0.916414	0.700902	0.00172235
1	ENSGALG00000025881	novel gene	0.548019	0.0227582	-0.293588	0.252739	-0.361857	0.153511	-0.401039	0.110624	-0.421392	0.0920634	-0.20571	0.42831	-0.325263	0.202688	-0.233716	0.366615	0.201344	0.438388	0.00644576	0.980412	-0.374518	0.138583	-0.0296383	0.910096	0.0894556	0.732783	-0.4367	0.0796615	0.405062	0.106761	0.371371	0.142196	-0.585156	0.0136037
1	ENSGALG00000046160	PPBP	0.658061	0.00408291	-0.451112	0.0691411	-0.186445	0.473684	-0.417463	0.0954584	-0.378172	0.134467	-0.483683	0.0491688	-0.0172375	0.947646	-0.530802	0.0283608	-0.0795902	0.761399	0.341745	0.179411	0.0182256	0.944649	0.346666	0.172823	0.363471	0.15155	-0.0944128	0.718526	0.421932	0.0916037	0.0197693	0.939969	-0.645227	0.00515743
1	ENSGALG00000014686	FBN2	0.684331	0.00244477	-0.407802	0.104186	-0.392365	0.119286	-0.385334	0.126648	-0.412029	0.1003	-0.314638	0.218694	0.0923149	0.724549	-0.546116	0.0233313	-0.0934247	0.721361	0.146739	0.574121	-0.192895	0.458236	0.306514	0.231463	0.161717	0.535197	-0.225147	0.38494	0.515038	0.0343714	0.120599	0.644757	-0.724991	0.000991988
1	ENSGALG00000013775	CDH19	0.800323	0.000114173	-0.688067	0.00226347	-0.567355	0.0175343	-0.62073	0.00783801	0.0268083	0.918652	-0.49246	0.0446178	0.0599521	0.819207	-0.468939	0.0575856	0.0989451	0.705567	0.234165	0.365668	-0.373254	0.140027	0.207339	0.424582	-0.0280362	0.914939	-0.469836	0.0570446	0.510467	0.0362842	-0.0254168	0.922863	-0.759443	0.00040587
1	ENSGALG00000006763	EXOC6	-0.50712	0.0377351	0.370796	0.142862	0.218819	0.398788	0.401748	0.109936	-0.238185	0.357257	0.386716	0.125177	-0.130105	0.618696	0.396564	0.115035	-0.0978771	0.708614	-0.039265	0.881065	0.0810717	0.757082	-0.138629	0.595683	-0.239536	0.354453	0.194183	0.455181	-0.246077	0.341061	0.0714971	0.785096	0.532865	0.0276385
1	ENSGALG00000006598	SORL1	0.451835	0.0686413	-0.363183	0.151899	-0.408439	0.103594	-0.243415	0.346476	0.11851	0.65054	-0.0570707	0.827771	-0.096769	0.71178	-0.0840014	0.748565	0.148286	0.570046	0.152101	0.560048	0.0299902	0.909033	0.318724	0.212445	0.224016	0.387395	-0.331741	0.193317	0.411249	0.10101	0.20832	0.422344	-0.27907	0.278043
1	ENSGALG00000011680	EPHA5	0.735831	0.000759729	-0.69321	0.00203203	-0.53926	0.0254892	-0.374763	0.138304	-0.181759	0.485066	-0.359898	0.155915	-0.0547422	0.834705	-0.509777	0.0365795	-0.0935798	0.720915	0.260589	0.312405	-0.0288105	0.912598	0.447839	0.0714348	0.249664	0.333841	-0.239367	0.354804	0.542813	0.0243523	-0.124613	0.633704	-0.657995	0.00408788
1	ENSGALG00000010763	TRIP11	-0.459483	0.0635199	0.296467	0.247899	0.442068	0.0756157	0.366991	0.147331	0.229176	0.376263	0.362593	0.152614	0.303005	0.237123	0.0457564	0.861568	-0.292797	0.25408	-0.40309	0.108643	-0.0378487	0.885328	-0.0193087	0.941365	-0.158906	0.542409	0.380408	0.131991	-0.411491	0.100789	-0.243506	0.34629	0.204001	0.432242
1	ENSGALG00000041719	novel gene	-0.749003	0.000539937	0.671927	0.00313372	0.399611	0.112019	0.421259	0.0921765	0.338839	0.18338	0.478912	0.0517839	0.246712	0.339776	0.682935	0.0025155	0.124911	0.632884	0.0451841	0.863284	0.0747266	0.775617	-0.419301	0.0938592	-0.244945	0.343357	0.136649	0.600997	-0.452504	0.0681816	0.115832	0.65798	0.81461	6.83975e-05
1	ENSGALG00000036589	GFRA4	0.904198	6.35324e-07	-0.8568	1.12266e-05	-0.615895	0.00847946	-0.69363	0.00201404	-0.163277	0.531213	-0.693059	0.00203855	-0.327798	0.198987	-0.478623	0.0519455	0.216073	0.404878	0.349807	0.168702	-0.194848	0.453607	0.163595	0.530403	0.303965	0.235565	-0.445428	0.0731606	0.544457	0.0238397	-0.024455	0.925774	-0.740918	0.000667419
1	ENSGALG00000011298	RARB	0.938466	2.54172e-08	-0.810144	8.06422e-05	-0.581043	0.0144432	-0.709153	0.00143434	-0.210058	0.418395	-0.624801	0.00732848	-0.169952	0.514321	-0.496118	0.0428183	0.193189	0.457538	0.353813	0.163545	-0.285766	0.266188	0.194587	0.454225	0.422784	0.0908818	-0.456181	0.0656953	0.566207	0.0178153	0.0326213	0.901087	-0.869755	5.7338e-06
1	ENSGALG00000043302	LAT2	0.778092	0.000235044	-0.689225	0.0022096	-0.285499	0.266654	-0.37111	0.142498	-0.114053	0.662938	-0.395593	0.116009	-0.470289	0.0567731	-0.628017	0.00694507	-0.136257	0.60205	0.579788	0.0147071	-0.119846	0.646839	0.319312	0.211555	-0.0471874	0.857279	-0.2442	0.344875	0.590692	0.0125353	0.210475	0.41745	-0.687356	0.00229713
1	ENSGALG00000013102	COBL	0.724326	0.00100798	-0.541112	0.0248916	-0.635359	0.00612987	-0.755891	0.00044796	-0.0669486	0.798494	-0.411405	0.100868	0.134423	0.606994	-0.0280677	0.914843	0.499079	0.0414021	0.244362	0.344543	-0.610677	0.00921818	-0.172611	0.507662	0.229669	0.375209	-0.755668	0.000450718	0.456318	0.065604	0.11838	0.650899	-0.667751	0.00339835
1	ENSGALG00000004245	NUDT1	-0.55319	0.0212561	0.331571	0.193559	0.463861	0.0607186	0.58175	0.0142959	-0.150035	0.565453	0.447407	0.0717415	0.00421439	0.987192	0.108819	0.677603	-0.386591	0.125309	-0.306514	0.231462	0.340655	0.180893	0.244587	0.344087	0.133785	0.608716	0.622987	0.00755213	-0.380484	0.131908	0.0504068	0.847646	0.517207	0.0334912
1	ENSGALG00000030478	novel gene	-0.697082	0.0018709	0.599992	0.0108908	0.351296	0.166773	0.381762	0.130508	0.34708	0.172276	0.459825	0.0632981	0.19593	0.451055	0.693709	0.00201068	0.160648	0.537935	0.103108	0.693732	0.0248396	0.924609	-0.451152	0.0691128	-0.237648	0.358374	0.0780005	0.766038	-0.412347	0.100012	0.101323	0.698798	0.786726	0.000179336
1	ENSGALG00000033278	NLRC3	-0.460332	0.0629698	0.385489	0.126483	0.413813	0.098692	0.301697	0.239254	-0.0644071	0.806004	0.144178	0.580895	0.274175	0.28691	0.0966194	0.712208	-0.25898	0.31551	-0.123514	0.636722	0.145424	0.577594	-0.0306585	0.907014	-0.0911732	0.727833	0.399948	0.111688	-0.378984	0.133565	-0.279474	0.277319	0.291193	0.256811
1	ENSGALG00000002845	CTNNA3	0.646799	0.00501466	-0.353564	0.163862	-0.565864	0.0178999	-0.470766	0.0564883	0.137278	0.599307	-0.167696	0.520001	0.0527186	0.84074	-0.308566	0.228194	0.173887	0.50448	0.213787	0.409987	-0.658964	0.00401475	-0.140038	0.591914	-0.183386	0.481097	-0.655578	0.00427516	0.531749	0.0280275	0.22624	0.382575	-0.689739	0.002186
1	ENSGALG00000008727	novel gene	-0.591559	0.0123742	0.549122	0.022431	0.252236	0.32872	0.212741	0.412338	0.0545803	0.835187	0.276895	0.281962	0.290595	0.257833	0.586726	0.0132936	0.183992	0.479626	-0.363974	0.150942	0.0164504	0.950034	-0.293877	0.252251	-0.0700349	0.789397	0.0473551	0.856777	-0.424776	0.0892095	-0.137052	0.599915	0.444122	0.0741078
1	ENSGALG00000035867	ELF5	-0.563442	0.0185068	0.54914	0.0224255	0.359083	0.156922	0.350958	0.16721	-0.0753352	0.773834	0.296876	0.247216	0.647526	0.00494977	0.279307	0.277618	-0.180394	0.488407	-0.0102933	0.968724	0.238932	0.355704	-0.117024	0.654664	-0.14738	0.572431	0.352986	0.1646	-0.382672	0.129516	0.0902995	0.73035	0.510854	0.0361192
1	ENSGALG00000003424	LMX1A	-0.569512	0.0170154	0.617812	0.00822026	0.220513	0.395055	0.607295	0.00972374	-0.390298	0.121418	0.535653	0.0266848	-0.287969	0.262355	0.288564	0.261327	-0.213146	0.411426	-0.280339	0.275771	0.168153	0.518848	-0.153453	0.556525	-0.415963	0.0967776	0.230393	0.373663	-0.143044	0.583904	-0.0545457	0.835291	0.53142	0.028143
1	ENSGALG00000035945	novel gene	-0.624727	0.00733752	0.684394	0.00244161	0.503421	0.03939	0.679551	0.00269384	-0.182113	0.4842	0.609395	0.00940734	-0.164419	0.528304	0.180795	0.487422	-0.357441	0.158966	-0.362428	0.152816	0.285299	0.267004	0.131831	0.614008	-0.417023	0.095844	0.439591	0.0774636	-0.236539	0.360689	0.0668282	0.79885	0.477585	0.0525293
1	ENSGALG00000013626	GMNN	-0.524881	0.0305149	0.360721	0.154902	0.518786	0.0328614	0.602625	0.0104579	0.190694	0.463477	0.33648	0.186644	0.0336167	0.898083	-0.0392538	0.881099	-0.469515	0.0572377	0.0689478	0.792599	0.503152	0.0395127	0.328888	0.197408	-0.0867268	0.740666	0.629324	0.0067939	-0.297319	0.246477	0.323002	0.206028	0.647313	0.00496874
1	ENSGALG00000021665	GTF2I	-0.433126	0.0824414	0.3867	0.125194	0.203342	0.433761	0.423219	0.0905142	0.029718	0.909855	0.408529	0.103511	0.0669835	0.798391	0.140319	0.591162	-0.228091	0.37859	-0.140555	0.590532	-0.0380007	0.884871	-0.0571309	0.827592	-0.218526	0.399436	0.282533	0.271872	-0.223744	0.387987	0.0470295	0.857753	0.420447	0.0928721
1	ENSGALG00000007000	NR2F2	0.882849	2.69464e-06	-0.588323	0.0129841	-0.787372	0.000175658	-0.507364	0.0376281	-0.410239	0.101933	-0.341146	0.180225	-0.159422	0.541084	-0.383953	0.128131	0.124034	0.635292	0.391606	0.120066	-0.293315	0.253201	0.270662	0.293378	0.195073	0.453077	-0.585411	0.0135529	0.79394	0.000141713	0.13124	0.61561	-0.689134	0.00221378
1	ENSGALG00000011549	ANKS1B	0.831141	3.57264e-05	-0.612701	0.00892583	-0.775833	0.000251801	-0.652682	0.00450862	-0.222927	0.389767	-0.471141	0.0562647	0.0159604	0.951521	-0.327518	0.199393	0.235693	0.362458	0.124415	0.634245	-0.403059	0.108672	0.193481	0.456844	0.176327	0.498423	-0.60649	0.00984724	0.606885	0.00978657	-0.0915947	0.72662	-0.755784	0.000449276
1	ENSGALG00000012577	FRMD3	-0.304177	0.235223	0.169165	0.516297	0.317168	0.214811	0.268385	0.297617	-0.12059	0.644783	0.115648	0.658491	0.037773	0.885556	0.0687769	0.793102	-0.216902	0.403035	-0.389105	0.122662	0.502188	0.0399536	0.350097	0.168325	0.00200978	0.993892	0.394229	0.117386	-0.239424	0.354686	-0.411076	0.101167	0.135357	0.604476
1	ENSGALG00000012783	MYBPC1	-0.499922	0.0410054	0.340333	0.181333	0.289943	0.258952	0.381245	0.131072	0.146224	0.57548	0.382255	0.12997	0.0679847	0.795437	0.322142	0.207308	-0.0925967	0.723739	-0.0602568	0.818302	0.193204	0.457502	-0.118499	0.650571	0.0736886	0.77866	0.295576	0.24939	-0.35323	0.164289	0.0825648	0.752738	0.426064	0.0881404
1	ENSGALG00000032518	NCALD	0.760643	0.000392421	-0.556338	0.0203801	-0.746866	0.000571486	-0.273609	0.287947	-0.400308	0.111336	-0.148384	0.569788	-0.261226	0.311181	-0.451864	0.0686212	-0.109253	0.676383	0.435501	0.0805863	-0.448559	0.0709253	0.173316	0.505903	0.10811	0.679598	-0.516496	0.0337779	0.773846	0.000267353	-0.07835	0.765017	-0.700303	0.001745
1	ENSGALG00000044856	novel gene	0.349676	0.168873	-0.0741972	0.777169	-0.329445	0.196605	-0.0342848	0.896068	-0.238343	0.356927	-0.0742594	0.776986	-0.0303808	0.907852	-0.421395	0.092061	-0.221206	0.393534	0.31631	0.216122	-0.0214204	0.934965	0.140278	0.591272	-0.235474	0.362917	-0.0925662	0.723827	0.431353	0.0838463	0.213902	0.40973	-0.315449	0.217444
1	ENSGALG00000036500	GRB7	-0.819127	5.76468e-05	0.703979	0.00160986	0.598813	0.0110894	0.636795	0.00597983	0.0124814	0.96208	0.423232	0.0905037	0.376222	0.136652	0.273991	0.287247	-0.348173	0.170838	-0.259487	0.314529	0.463852	0.0607246	-0.0623451	0.812109	-0.242208	0.348947	0.618411	0.00814054	-0.552553	0.0214366	-0.274816	0.285739	0.62703	0.007061
1	ENSGALG00000040360	DUSP1	-0.662337	0.0037682	0.446554	0.072351	0.642284	0.0054334	0.70005	0.00175463	0.0894957	0.732667	0.491156	0.0452728	-0.0375501	0.886227	0.057021	0.827919	-0.513917	0.0348331	-0.186394	0.473807	0.455667	0.0660388	0.2926	0.254414	-0.244352	0.344563	0.676885	0.00284151	-0.397098	0.114502	0.131396	0.615186	0.6227	0.00758794
1	ENSGALG00000011690	CLBA1	-0.636491	0.00601137	0.677968	0.00278074	0.321861	0.207727	0.262845	0.308082	0.125056	0.632486	0.319066	0.211927	0.336574	0.186514	0.551248	0.0218108	0.180713	0.487623	-0.437209	0.0792713	0.149873	0.565879	-0.288192	0.261971	-0.23078	0.372839	0.163945	0.529511	-0.45118	0.0690937	-0.00808817	0.975422	0.62374	0.00745856
1	ENSGALG00000005338	RPS21	-0.456815	0.0652737	0.347308	0.171975	0.34786	0.171248	0.0054038	0.983578	0.343459	0.177098	-0.0141203	0.957105	0.617914	0.00820663	0.376017	0.136884	0.187881	0.470223	-0.48857	0.0465939	0.297278	0.246546	-0.0599354	0.819257	0.2319	0.370457	0.241096	0.351232	-0.564717	0.0181855	-0.282836	0.271336	0.262296	0.30913
1	ENSGALG00000034077	KCNK5	0.956993	1.82775e-09	-0.882423	2.76548e-06	-0.546238	0.0232942	-0.766633	0.000330714	-0.154374	0.554131	-0.693529	0.00201836	-0.183736	0.480248	-0.49683	0.0424746	0.222001	0.391791	0.473126	0.0550938	-0.332608	0.192084	0.101216	0.699103	0.315246	0.217756	-0.490181	0.0457675	0.547196	0.0230045	0.0754062	0.773626	-0.835524	2.97289e-05
1	ENSGALG00000005294	PPFIBP2	0.724222	0.00101048	-0.700303	0.00174498	-0.457595	0.0647569	-0.385604	0.126359	-0.392699	0.118944	-0.432295	0.0830979	-0.239587	0.354348	-0.59712	0.0113793	-0.124672	0.63354	0.492231	0.0447326	-0.270485	0.293706	0.0177407	0.94612	0.142653	0.584943	-0.26819	0.297981	0.510049	0.036463	0.0623162	0.812195	-0.694663	0.00197031
1	ENSGALG00000010035	NR3C2	0.444956	0.0735013	-0.368754	0.14525	-0.403101	0.108632	-0.056562	0.829285	-0.112052	0.66853	0.0161632	0.950905	-0.110491	0.672906	-0.463517	0.0609354	-0.254804	0.323652	0.129706	0.619782	-0.328305	0.198252	0.223448	0.388631	-0.0119069	0.963824	-0.23513	0.36364	0.45504	0.0664593	0.105176	0.687877	-0.495975	0.0428877
1	ENSGALG00000044714	novel gene	-0.467793	0.0582818	0.511502	0.0358441	0.513501	0.0350057	0.454765	0.0666446	0.0205254	0.937677	0.362302	0.152969	0.238764	0.356053	0.0866536	0.740878	-0.307438	0.229987	-0.169241	0.516108	0.269936	0.294725	0.24162	0.350155	-0.0497739	0.849538	0.459857	0.0632772	-0.255842	0.321617	0.0479465	0.855006	0.426673	0.0876379
1	ENSGALG00000007868	BCO2	-0.693295	0.0020284	0.45651	0.0654759	0.2356	0.362654	0.307315	0.230184	0.143391	0.582982	0.357106	0.159385	0.194328	0.454839	0.646755	0.00501865	0.204875	0.430228	-0.320606	0.209607	0.0588724	0.822414	-0.490528	0.0455911	-0.00499101	0.984832	0.153678	0.555939	-0.561021	0.0191293	0.00281855	0.991434	0.640203	0.00563557
1	ENSGALG00000008152	SPATS2L	0.875391	4.18557e-06	-0.65099	0.00464972	-0.528463	0.0291971	-0.706928	0.00150777	-0.181567	0.485534	-0.593006	0.0121089	-0.172826	0.507124	-0.464933	0.0600467	0.251278	0.330623	0.193879	0.4559	-0.298838	0.243955	0.122577	0.6393	0.106839	0.683181	-0.485134	0.0483932	0.54235	0.0244984	0.138076	0.597165	-0.782876	0.000202629
1	ENSGALG00000008875	PLCB1	0.888344	1.91068e-06	-0.79072	0.000157592	-0.604718	0.0101236	-0.689503	0.0021968	-0.35981	0.156023	-0.584563	0.0137224	-0.271079	0.292605	-0.373503	0.139741	0.261954	0.309785	0.311201	0.224039	-0.324662	0.203573	0.149576	0.566657	0.515681	0.0341085	-0.495569	0.0430847	0.550269	0.0220946	0.103324	0.693118	-0.759952	0.000400126
1	ENSGALG00000011464	EIF5	0.467381	0.0585337	-0.307922	0.229217	-0.0649671	0.804348	-0.273918	0.287381	-0.134499	0.606789	-0.249791	0.333588	-0.392249	0.119406	-0.346614	0.172891	-0.0159017	0.951699	0.403249	0.10849	-0.185807	0.475225	0.144344	0.580455	-0.161332	0.536184	-0.183458	0.480924	0.368991	0.144971	0.412019	0.10031	-0.342828	0.177947
1	ENSGALG00000033260	ST3GAL5	0.945647	1.02361e-08	-0.67985	0.00267768	-0.572979	0.016207	-0.505968	0.0382448	-0.376891	0.135901	-0.493841	0.0439321	-0.317038	0.215009	-0.66001	0.00393693	-0.0460091	0.86081	0.532631	0.0277197	-0.219213	0.397918	0.322166	0.207273	0.118283	0.651168	-0.410476	0.101716	0.763199	0.000365013	0.151723	0.561036	-0.808137	8.67159e-05
1	ENSGALG00000032053	novel gene	0.568049	0.0173661	-0.307034	0.230632	-0.516165	0.0339119	-0.361631	0.153787	-0.235394	0.363085	-0.367569	0.146646	0.330333	0.195329	-0.404827	0.106985	-0.0764903	0.770453	0.191816	0.460802	-0.12775	0.625113	0.294228	0.251658	0.0487097	0.852722	-0.269955	0.29469	0.472243	0.0556125	-0.374889	0.138161	-0.581869	0.0142714
1	ENSGALG00000042238	novel gene	0.776139	0.000249471	-0.64592	0.00509411	-0.472213	0.05563	-0.394478	0.117134	-0.141741	0.587371	-0.509331	0.0367717	-0.457204	0.0650156	-0.595688	0.0116292	-0.0357971	0.891508	0.462319	0.0616946	-0.112085	0.66844	0.244243	0.344787	0.121528	0.642194	-0.305556	0.233	0.614677	0.00864757	-0.0348269	0.894433	-0.579919	0.0146795
1	ENSGALG00000007748	SLC16A2	0.67603	0.00289028	-0.586505	0.0133371	-0.433609	0.082062	-0.197364	0.447681	-0.374113	0.139044	-0.351809	0.166111	-0.424643	0.0893206	-0.513823	0.0348722	-0.171943	0.509329	0.3471	0.17225	0.24109	0.351246	0.666858	0.00345726	0.413129	0.0993065	-0.0876161	0.738094	0.61479	0.00863179	-0.104561	0.689617	-0.442102	0.07559
1	ENSGALG00000015256	PAM	0.51434	0.0346584	-0.247976	0.337227	-0.504768	0.0387812	-0.472615	0.0553934	-0.398668	0.112946	-0.24979	0.33359	0.187211	0.471835	-0.0819594	0.754498	0.257321	0.31873	-0.0345543	0.895255	-0.305688	0.232788	0.0233889	0.929002	0.235328	0.363225	-0.486182	0.0478388	0.39645	0.115149	0.0213749	0.935103	-0.537053	0.0262157
1	ENSGALG00000010957	USP1	-0.48049	0.0509076	0.391132	0.120555	0.485196	0.0483602	0.39591	0.115691	0.100903	0.699992	0.399428	0.112198	0.277368	0.281107	0.162282	0.533753	-0.179149	0.491462	-0.455341	0.0662571	0.411799	0.100509	0.290629	0.257776	0.0818519	0.754811	0.459444	0.0635453	-0.38143	0.13087	0.32482	0.203341	0.429896	0.0850136
1	ENSGALG00000035184	SDC3	0.871167	5.3064e-06	-0.545836	0.0234164	-0.777455	0.00023967	-0.329434	0.196621	-0.46418	0.0605179	-0.182245	0.483879	-0.226746	0.381483	-0.557036	0.0201896	-0.142388	0.585647	0.429941	0.0849773	-0.364459	0.150358	0.346105	0.173566	-0.0269373	0.918262	-0.511087	0.0360202	0.883364	2.61111e-06	0.056872	0.828362	-0.783195	0.000200606
1	ENSGALG00000032313	KDELR3	0.689191	0.00221116	-0.453989	0.0671695	-0.447219	0.0718755	-0.443659	0.0744457	-0.168774	0.517282	-0.415396	0.0972798	-0.478568	0.0519761	-0.377043	0.135729	0.140769	0.589962	-0.0284073	0.913817	-0.0919912	0.72548	0.373822	0.139376	-0.0645363	0.805622	-0.382165	0.130068	0.546208	0.0233033	-0.162097	0.534225	-0.62107	0.00779429
1	ENSGALG00000032155	novel gene	-0.596713	0.0114499	0.65355	0.0044376	-0.0395286	0.880272	0.489235	0.0462515	-0.206423	0.426675	0.579998	0.0146627	0.0124145	0.962283	0.656818	0.00417829	0.0875538	0.738274	-0.221615	0.392636	0.120383	0.645354	-0.241982	0.349411	-0.282096	0.272645	-0.049758	0.849586	-0.11686	0.655119	-0.067195	0.797767	0.665067	0.00357782
1	ENSGALG00000033295	CAV2	0.842093	2.23448e-05	-0.747818	0.000557247	-0.682909	0.00251683	-0.524147	0.0307904	-0.319102	0.211873	-0.436792	0.0795905	-0.181596	0.485464	-0.509687	0.0366183	0.0337919	0.897555	0.20705	0.425242	-0.3117	0.223258	0.261158	0.311311	0.293278	0.253264	-0.420949	0.0924413	0.594204	0.0118927	-0.00842891	0.974387	-0.777968	0.000235944
1	ENSGALG00000008859	WDR31	0.476943	0.052893	-0.484678	0.0486359	-0.0997157	0.703371	-0.196788	0.449034	-0.152338	0.55943	-0.360997	0.154563	-0.157972	0.544818	-0.470757	0.0564936	-0.246383	0.340443	0.376873	0.135921	0.102711	0.694857	0.567886	0.0174054	0.321001	0.209014	0.0991361	0.705023	0.314333	0.219164	-0.190711	0.463438	-0.378802	0.133766
1	ENSGALG00000039454	SP4	0.779734	0.000223462	-0.709993	0.00140741	-0.446365	0.072486	-0.55182	0.0216461	-0.22757	0.379709	-0.401913	0.109777	-0.218825	0.398775	-0.402056	0.109639	0.161013	0.537	0.363193	0.151887	-0.436687	0.0796718	0.045614	0.861995	0.472182	0.055648	-0.417766	0.0951928	0.466935	0.0588072	0.312604	0.221847	-0.695362	0.00194115
1	ENSGALG00000002395	novel gene	-0.613871	0.00876015	0.589957	0.0126733	0.424116	0.0897612	0.39022	0.1215	0.310455	0.22521	0.360099	0.155667	0.195298	0.452546	0.284826	0.267833	-0.0949954	0.716856	-0.0148229	0.954972	0.0646147	0.80539	-0.395985	0.115616	-0.308688	0.228	0.229515	0.375537	-0.427109	0.0872795	0.164764	0.527429	0.43582	0.0803395
1	ENSGALG00000038399	PLEKHA6	0.7268	0.000949613	-0.597136	0.0113764	-0.677543	0.00280447	-0.548338	0.022663	-0.0883353	0.736016	-0.371479	0.142071	-0.156149	0.549527	-0.197848	0.446547	0.25807	0.317274	0.432152	0.0832108	-0.316424	0.215948	-0.0316612	0.903985	-0.0699149	0.78975	-0.637234	0.00593454	0.587173	0.0132065	0.0121603	0.963055	-0.605184	0.0100503
1	ENSGALG00000045933	novel gene	-0.684279	0.00244738	0.664018	0.00365008	0.313009	0.221216	0.557673	0.0200173	0.234076	0.365857	0.687451	0.00229257	0.185096	0.476947	0.456575	0.0654332	-0.108754	0.677787	-0.248403	0.33637	-0.0245592	0.925458	-0.10726	0.681995	-0.320158	0.21028	0.214817	0.407681	-0.328929	0.19735	0.333749	0.190471	0.712207	0.00133837
1	ENSGALG00000032349	CDH5	0.909456	4.22619e-07	-0.758113	0.000421221	-0.637429	0.00591461	-0.783643	0.000197799	-0.115133	0.659926	-0.617772	0.00822564	-0.30363	0.236108	-0.34344	0.177123	0.385165	0.126829	0.267396	0.299468	-0.463509	0.0609407	0.00823292	0.974983	0.243593	0.346113	-0.642679	0.00539564	0.554323	0.0209373	0.117017	0.654684	-0.789375	0.000164655
1	ENSGALG00000030376	DHRS3	0.639149	0.00574032	-0.496866	0.042457	-0.41243	0.0999368	-0.270488	0.293701	-0.309788	0.226262	-0.347894	0.171204	-0.262757	0.308249	-0.61036	0.00926471	-0.155821	0.550375	0.15997	0.539676	0.0558719	0.831339	0.342897	0.177855	0.0607516	0.816834	-0.137617	0.598397	0.485066	0.0484295	0.0727111	0.781529	-0.639146	0.00574056
1	ENSGALG00000041730	GPR20	0.349469	0.169142	-0.153563	0.55624	-0.325051	0.203001	0.274396	0.286506	-0.34462	0.175542	0.00792722	0.975911	-0.484181	0.0489013	-0.614733	0.00863972	-0.581931	0.0142586	0.590292	0.0126102	0.0650847	0.804	0.362729	0.15245	-0.376438	0.13641	0.0402369	0.878142	0.627937	0.00695434	-0.225797	0.383533	-0.216144	0.404721
1	ENSGALG00000038189	novel gene	-0.647108	0.00498704	0.633284	0.00635198	0.384336	0.127718	0.640666	0.00559004	-0.122064	0.640714	0.260502	0.312571	0.0432933	0.868958	0.134511	0.606758	-0.363946	0.150976	-0.13279	0.611408	0.643513	0.00531669	0.10324	0.693358	-0.131281	0.6155	0.594649	0.0118133	-0.309617	0.226531	-0.445623	0.0730198	0.654461	0.004364
1	ENSGALG00000013085	PTPRO	0.85057	1.51605e-05	-0.751476	0.000505261	-0.645927	0.00509344	-0.449183	0.0704859	-0.205955	0.427747	-0.260868	0.311869	-0.337273	0.185542	-0.46739	0.058528	0.0093296	0.971651	0.388482	0.123314	-0.49137	0.0451649	0.194003	0.455606	-0.00783258	0.976199	-0.55305	0.0212957	0.705192	0.00156722	0.121629	0.641914	-0.748081	0.000553367
1	ENSGALG00000035275	novel gene	-0.577813	0.0151304	0.584319	0.0137714	0.380078	0.132355	0.632364	0.00645258	0.26162	0.310425	0.612615	0.00893801	0.0468448	0.858306	0.352363	0.165399	-0.252226	0.32874	0.0358389	0.891382	0.275592	0.284326	0.16638	0.523329	-0.306351	0.231724	0.268277	0.297818	-0.137483	0.598757	-0.111183	0.670965	0.627403	0.00701699
1	ENSGALG00000028225	SLC17A9	0.777283	0.000240939	-0.40031	0.111334	-0.721041	0.00109	-0.377875	0.134799	-0.370125	0.143644	-0.188486	0.468768	-0.145045	0.578597	-0.360943	0.154629	0.0509682	0.845968	0.113552	0.664335	-0.179969	0.489447	0.41757	0.0953645	-0.131132	0.615905	-0.551996	0.0215956	0.799604	0.000117029	-0.0381359	0.884463	-0.686235	0.00235097
1	ENSGALG00000021213	UBE2D1	-0.760902	0.000389571	0.619126	0.00804635	0.597635	0.0112904	0.649398	0.0047857	0.221775	0.392286	0.328792	0.197548	0.137489	0.59874	0.221989	0.391818	-0.334666	0.18918	-0.289974	0.258899	0.693106	0.00203653	0.234177	0.365643	-0.225341	0.384519	0.666417	0.0034866	-0.480362	0.0509784	-0.349808	0.168701	0.733831	0.000798787
1	ENSGALG00000002496	SFTPA1	-0.622334	0.00763399	0.436333	0.0799442	0.557169	0.0201536	0.496002	0.0428742	0.324969	0.203121	0.326946	0.200226	0.379066	0.133473	0.141986	0.586718	-0.348583	0.1703	-0.00350459	0.989349	0.438508	0.0782814	0.0813913	0.756151	-0.321946	0.2076	0.545684	0.0234627	-0.454706	0.0666842	-0.00167603	0.994906	0.548939	0.0224851
1	ENSGALG00000001289	novel gene	-0.482129	0.050009	0.40135	0.110322	0.157247	0.546688	0.252648	0.327904	0.230497	0.37344	0.484595	0.0486803	0.576982	0.0153115	0.361864	0.153502	-0.0547852	0.834577	-0.310699	0.224827	-0.349747	0.168781	-0.243709	0.345876	-0.288746	0.261013	0.0523648	0.841797	-0.338222	0.18423	0.0304675	0.907591	0.3193	0.211573
1	ENSGALG00000012958	novel gene	0.866291	6.90846e-06	-0.768874	0.000309807	-0.677011	0.00283442	-0.645922	0.00509388	-0.0839019	0.748854	-0.489409	0.0461624	-0.217664	0.401344	-0.349168	0.169536	0.226704	0.381574	0.370039	0.143744	-0.45676	0.0653101	0.109554	0.675539	0.239383	0.35477	-0.624382	0.00737967	0.611334	0.00912241	-0.0348785	0.894278	-0.764634	0.000350331
1	ENSGALG00000023142	PTGER3	0.698718	0.00180606	-0.446299	0.0725333	-0.727694	0.000929223	-0.468738	0.0577068	-0.140619	0.590361	-0.207186	0.42493	0.0925671	0.723824	-0.260665	0.312258	0.178871	0.492146	0.0893831	0.732992	-0.361065	0.15448	0.179917	0.489575	-0.0494408	0.850534	-0.581688	0.0143089	0.606897	0.00978474	0.150314	0.564721	-0.60217	0.0105318
1	ENSGALG00000033293	novel gene	-0.738655	0.000707268	0.501239	0.0403915	0.301229	0.24002	0.532531	0.0277543	0.00315692	0.990406	0.441018	0.0763944	0.0828175	0.752003	0.440901	0.0764819	-0.12471	0.633437	-0.460775	0.0626839	0.159467	0.540967	-0.188513	0.468702	-0.0827781	0.752118	0.332184	0.192686	-0.486306	0.0477738	-0.30752	0.229856	0.615464	0.00853863
1	ENSGALG00000015059	novel gene	0.874338	4.44406e-06	-0.665009	0.00358179	-0.41917	0.093972	-0.452131	0.0684378	-0.299394	0.243037	-0.386816	0.125071	-0.376024	0.136876	-0.631157	0.00658638	-0.0558913	0.831281	0.366292	0.148162	-0.128868	0.622064	0.431617	0.0836363	0.118805	0.649723	-0.310337	0.225397	0.668524	0.00334805	0.357378	0.159044	-0.754562	0.0004646
1	ENSGALG00000046534	novel gene	0.839969	2.45395e-05	-0.425509	0.0885999	-0.770732	0.000293327	-0.565208	0.0180628	-0.329231	0.196913	-0.273621	0.287924	-0.0183146	0.944379	-0.327494	0.199429	0.210961	0.416351	0.189536	0.466249	-0.446326	0.0725139	0.0990094	0.705384	-0.0916389	0.726493	-0.700327	0.00174407	0.745318	0.000595271	0.117447	0.653489	-0.80498	9.70516e-05
1	ENSGALG00000005470	PLPPR5	0.815669	6.57372e-05	-0.780342	0.000219297	-0.662679	0.00374393	-0.733116	0.000813152	0.205697	0.42834	-0.546128	0.0233276	-0.15192	0.560521	-0.230231	0.374009	0.398854	0.112763	0.369805	0.144018	-0.4867	0.0475665	-0.0626719	0.811141	0.285661	0.266371	-0.673766	0.00302262	0.482987	0.049544	-0.00663425	0.979839	-0.685875	0.00236847
1	ENSGALG00000009264	MTX2	0.375145	0.13787	-0.262552	0.308641	0.066547	0.79968	-0.374018	0.139152	-0.409659	0.102466	-0.508552	0.0371089	-0.201568	0.437869	-0.310666	0.224878	0.0722056	0.783014	-0.199327	0.443086	0.193133	0.45767	0.315714	0.217036	0.256485	0.32036	0.0388405	0.882343	0.0984981	0.706842	-0.165298	0.526071	-0.455176	0.0663682
1	ENSGALG00000002379	MRPS17	-0.461573	0.0621712	0.382378	0.129836	0.341647	0.179544	0.0347176	0.894763	0.400204	0.111438	0.0503639	0.847774	0.259269	0.31495	0.508309	0.0372148	0.354189	0.163066	-0.0427295	0.870651	0.0979874	0.708299	-0.436602	0.0797371	0.159086	0.541948	0.111175	0.670987	-0.496047	0.0428526	0.123483	0.636807	0.514664	0.0345248
1	ENSGALG00000004347	NEDD4	-0.430955	0.0841641	0.37711	0.135655	0.482337	0.0498962	0.319032	0.21198	0.478188	0.0521894	0.453256	0.0676678	0.495133	0.0432972	0.0953399	0.715869	-0.26312	0.307557	0.0291885	0.911455	-0.152202	0.559786	-0.0873729	0.738798	-0.266705	0.300768	0.253205	0.326802	-0.340352	0.181307	0.304039	0.235446	0.212035	0.413926
1	ENSGALG00000012877	CREB3L2	0.779955	0.000221943	-0.62538	0.0072582	-0.504007	0.0391244	-0.308219	0.228744	-0.283776	0.269677	-0.223444	0.38864	-0.284891	0.267719	-0.526192	0.0300275	-0.10706	0.682557	0.283784	0.269664	-0.0583406	0.823994	0.457279	0.0649657	0.0912338	0.727659	-0.300073	0.241918	0.682522	0.00253671	0.0715154	0.785042	-0.692143	0.00207838
1	ENSGALG00000005944	ZNF639	-0.370146	0.14362	0.217935	0.400744	0.045416	0.862588	0.127077	0.626953	0.373111	0.14019	-0.0146148	0.955604	0.0920168	0.725406	0.317827	0.213806	0.136478	0.601456	-0.472827	0.0552691	0.438878	0.0780009	0.180114	0.489092	0.0197995	0.939877	0.172506	0.507924	-0.315722	0.217025	-0.395609	0.115993	0.436608	0.0797323
1	ENSGALG00000007268	novel gene	0.589209	0.0128148	-0.363182	0.1519	-0.581899	0.0142652	-0.436054	0.0801592	-0.258142	0.317134	-0.420762	0.0926017	-0.0515945	0.844097	-0.163144	0.531553	0.229178	0.376258	0.442838	0.0750473	-0.185656	0.475591	-0.0026226	0.99203	0.253045	0.327119	-0.448761	0.0707834	0.514733	0.0344967	-0.131552	0.614765	-0.347584	0.171612
1	ENSGALG00000043689	novel gene	-0.815335	6.65657e-05	0.816281	6.42393e-05	0.384037	0.12804	0.675177	0.00293956	0.269007	0.296455	0.728077	0.000920601	0.19601	0.450866	0.577219	0.0152596	-0.0913529	0.727316	-0.436185	0.0800578	0.303983	0.235536	0.0110452	0.966441	-0.338301	0.184122	0.303527	0.236276	-0.374408	0.138708	-0.0814676	0.755929	0.793008	0.000146161
1	ENSGALG00000012988	B4GALNT3	-0.581969	0.0142507	0.672079	0.00312438	0.411314	0.10095	0.503439	0.0393821	0.0551505	0.833488	0.390595	0.121111	-0.144489	0.58007	0.333568	0.190726	-0.0538782	0.837281	-0.323432	0.205391	0.57657	0.0154018	0.131377	0.615239	-0.224998	0.385262	0.368984	0.144979	-0.26292	0.307938	0.130353	0.618021	0.656759	0.00418284
1	ENSGALG00000043872	novel gene	-0.738745	0.000705629	0.691529	0.00210544	0.522724	0.0313301	0.581942	0.0142562	0.178224	0.493739	0.447479	0.0716904	0.0510933	0.845594	0.31008	0.225801	-0.199162	0.443471	-0.184661	0.478001	0.345722	0.174074	-0.223409	0.388716	-0.559877	0.0194293	0.418836	0.0942621	-0.428597	0.0860645	-0.064596	0.805445	0.643552	0.00531302
1	ENSGALG00000031817	novel gene	-0.726413	0.000958553	0.687708	0.00228039	0.406334	0.10556	0.390472	0.121239	0.303162	0.236868	0.452153	0.0684225	0.184482	0.478436	0.628016	0.00694513	0.172692	0.507458	-0.223261	0.38904	0.165438	0.525717	-0.421234	0.0921979	-0.231519	0.371267	0.178425	0.493243	-0.49286	0.0444186	0.0763212	0.770948	0.705362	0.00156129
1	ENSGALG00000014918	RFX6	-0.763799	0.000358808	0.814996	6.74177e-05	0.617932	0.00820428	0.636482	0.00601231	0.0041886	0.987271	0.439114	0.0778227	0.0462978	0.859945	0.298912	0.243833	-0.264645	0.304658	-0.0525941	0.841112	0.413685	0.0988062	-0.108109	0.679601	-0.462226	0.0617541	0.506223	0.0381314	-0.397122	0.114479	-0.0032384	0.990158	0.718865	0.00114732
1	ENSGALG00000007406	TMPRSS4	-0.702825	0.00165132	0.670968	0.00319293	0.361362	0.154117	0.610862	0.00919111	-0.0534772	0.838477	0.587785	0.0130878	0.478511	0.0520085	0.368557	0.145481	-0.287875	0.262519	-0.14662	0.574434	0.287205	0.263681	-0.0721499	0.783177	-0.197968	0.446266	0.389987	0.121742	-0.347281	0.17201	-0.139842	0.592438	0.59151	0.0123832
1	ENSGALG00000026808	TMEM72	-0.553826	0.0210767	0.509995	0.036486	0.567543	0.0174886	0.590379	0.0125939	0.0247919	0.924754	0.467599	0.0584003	-0.251964	0.32926	0.11248	0.667332	-0.346764	0.172693	-0.253873	0.325485	0.329949	0.195881	0.169753	0.514821	-0.433336	0.0822762	0.425611	0.0885153	-0.261714	0.310245	0.0161751	0.950869	0.435351	0.0807029
1	ENSGALG00000003580	MMP2	0.890423	1.66985e-06	-0.808164	8.66333e-05	-0.585585	0.0135185	-0.749568	0.000531852	-0.217937	0.400739	-0.655296	0.00429747	-0.0238618	0.92757	-0.511812	0.035713	0.210702	0.416937	0.181443	0.485838	-0.394489	0.117122	0.0829528	0.75161	0.431133	0.0840216	-0.453115	0.0677637	0.453298	0.0676393	0.0886102	0.735222	-0.867459	6.49168e-06
1	ENSGALG00000011524	PPEF2	0.683068	0.00250869	-0.557806	0.0199812	-0.263307	0.3072	-0.643142	0.00535168	-0.149192	0.567666	-0.550957	0.0218948	0.267472	0.299326	-0.39845	0.113162	0.105418	0.687192	0.433875	0.0818535	-0.343574	0.176943	-0.0264568	0.919715	0.146196	0.575554	-0.311556	0.223483	0.322602	0.206624	-0.0116359	0.964647	-0.749521	0.000532519
1	ENSGALG00000004725	novel gene	0.854468	1.25825e-05	-0.602909	0.0104121	-0.49537	0.0431818	-0.367208	0.147074	-0.272221	0.290497	-0.414013	0.0985125	-0.164556	0.527956	-0.824886	4.60354e-05	-0.287539	0.263101	0.408261	0.103759	-0.158574	0.543264	0.466027	0.0593673	-0.115884	0.657834	-0.237774	0.358111	0.703062	0.00164275	0.0834506	0.750164	-0.820713	5.42263e-05
1	ENSGALG00000020703	GRB14	-0.383558	0.128557	0.417441	0.0954773	0.304979	0.233927	0.210164	0.418155	0.276928	0.281902	0.0920603	0.725281	0.313835	0.219935	0.230597	0.373228	-0.036237	0.890183	0.326865	0.200345	0.17295	0.506816	-0.278264	0.279492	-0.318232	0.213192	0.134566	0.606609	-0.218362	0.399799	-0.148466	0.569573	0.376784	0.13602
1	ENSGALG00000031929	novel gene	0.928042	7.97147e-08	-0.758206	0.000420143	-0.658202	0.00407217	-0.720196	0.00111197	-0.286342	0.265183	-0.566624	0.0177127	-0.160538	0.538218	-0.442775	0.0750938	0.251344	0.330491	0.341334	0.179969	-0.469392	0.0573117	0.0371901	0.887312	0.302572	0.237828	-0.579109	0.0148517	0.592293	0.012239	0.174375	0.503266	-0.845036	1.95801e-05
1	ENSGALG00000002921	LANCL1	0.459541	0.0634824	-0.373611	0.139618	-0.32402	0.204521	-0.394189	0.117426	0.14887	0.56851	-0.39311	0.118524	-0.0606578	0.817112	-0.150197	0.56503	0.157671	0.545594	0.191121	0.462457	-0.112344	0.667715	0.227335	0.380214	0.0656569	0.802309	-0.31342	0.220578	0.312977	0.221267	-0.451591	0.0688094	-0.429642	0.0852183
1	ENSGALG00000038320	COLGALT2	-0.313333	0.220713	0.223447	0.388633	0.0448082	0.864411	0.258086	0.317242	-0.0239299	0.927363	0.372582	0.140798	-0.254011	0.325212	0.486208	0.0478253	0.10539	0.687271	0.236658	0.360438	0.00589185	0.982095	-0.247333	0.338523	-0.246492	0.340221	-0.119665	0.64734	-0.0378987	0.885178	0.169498	0.515461	0.405562	0.106288
1	ENSGALG00000010673	SLC1A7	0.3951	0.116505	-0.438605	0.0782083	-0.193623	0.456507	-0.422294	0.0912961	-0.260638	0.312309	-0.364324	0.15052	0.130328	0.618088	-0.098418	0.70707	0.136173	0.602278	0.21316	0.411396	-0.124271	0.634641	-0.0365128	0.889352	0.239348	0.354842	-0.209784	0.419016	0.14203	0.5866	-0.264114	0.305666	-0.493614	0.044044
1	ENSGALG00000043552	novel gene	0.842904	2.15513e-05	-0.645493	0.00513305	-0.778459	0.000232413	-0.573805	0.0160189	-0.209711	0.419181	-0.452048	0.068495	-0.28874	0.261023	-0.350595	0.167679	0.22737	0.380138	0.516077	0.0339477	-0.44642	0.0724465	-0.0350913	0.893636	0.134015	0.608095	-0.657752	0.00410644	0.686682	0.00232938	0.153773	0.555693	-0.665432	0.003553
1	ENSGALG00000044975	KY	-0.706165	0.00153368	0.582812	0.0140772	0.643583	0.00531015	0.231382	0.371557	0.111073	0.671275	0.0696584	0.790505	0.405062	0.106762	0.448216	0.0711676	0.123775	0.636005	-0.41869	0.0943888	0.407594	0.10438	-0.189768	0.465693	0.21253	0.412812	0.475287	0.0538398	-0.710465	0.00139243	-0.0603295	0.818086	0.655674	0.0042676
1	ENSGALG00000012044	ANK2	0.578112	0.0150658	-0.479806	0.0512861	-0.429151	0.0856151	-0.440206	0.0770014	-0.0479227	0.855077	-0.270764	0.29319	0.334516	0.18939	-0.330712	0.194786	0.0266597	0.919102	0.404819	0.106992	-0.55546	0.0206214	-0.0729253	0.7809	0.0438132	0.867397	-0.380697	0.131673	0.384623	0.12741	0.053245	0.83917	-0.526398	0.0299515
1	ENSGALG00000016880	UBAC2	0.354228	0.163016	-0.169893	0.514469	-0.0409338	0.876046	-0.264828	0.30431	0.0403312	0.877858	-0.20553	0.428724	0.133947	0.608279	-0.30418	0.235218	0.027699	0.915958	0.214342	0.408744	-0.155742	0.55058	0.0722693	0.782827	0.254494	0.324262	-0.0619715	0.813216	0.165901	0.524544	0.317182	0.214789	-0.311278	0.223918
1	ENSGALG00000002675	SCUBE3	0.752231	0.000495057	-0.561035	0.0191257	-0.655332	0.00429462	-0.733239	0.000810677	-0.125758	0.630563	-0.425939	0.0882434	0.0879918	0.737008	-0.0716839	0.784547	0.501022	0.0404922	0.283489	0.270184	-0.440266	0.0769565	-0.174033	0.504115	0.333385	0.190985	-0.698884	0.00179956	0.472181	0.055649	0.218901	0.398606	-0.636169	0.00604487
1	ENSGALG00000006119	SAXO2	-0.624147	0.00740844	0.545975	0.0233741	0.477897	0.0523536	0.501491	0.0402751	-0.114883	0.660623	0.190608	0.463682	0.277869	0.280204	0.0826544	0.752477	-0.345215	0.174748	-0.134773	0.606049	0.581032	0.0144455	0.081734	0.755154	-0.0602092	0.818444	0.659789	0.00395327	-0.452664	0.0680718	-0.0182266	0.944646	0.608902	0.00948089
1	ENSGALG00000015531	PPP2R2C	-0.357309	0.159131	0.435356	0.0806987	0.366316	0.148135	0.328375	0.198151	0.130531	0.617537	0.076799	0.76955	0.113401	0.664758	-0.0952294	0.716185	-0.272324	0.290308	-0.309294	0.227042	0.426327	0.0879226	0.306757	0.231074	-0.0989153	0.705652	0.403315	0.108427	-0.22242	0.390875	-0.0981373	0.707871	0.261912	0.309866
1	ENSGALG00000038313	EFHD2	-0.829294	3.8545e-05	0.600093	0.010874	0.641935	0.00546688	0.730601	0.000865405	0.142945	0.584166	0.440064	0.0771081	-0.0350722	0.893694	0.277251	0.281318	-0.355765	0.16107	-0.322945	0.206113	0.553906	0.0210542	0.178076	0.494103	-0.0769806	0.769019	0.682043	0.00256152	-0.534373	0.0271195	-0.243761	0.345769	0.812982	7.26652e-05
1	ENSGALG00000030460	TBC1D31	-0.56558	0.0179704	0.638973	0.00575793	0.566829	0.0176626	0.557533	0.0200551	0.133063	0.61067	0.595801	0.0116093	0.229597	0.375362	0.111592	0.669819	-0.348032	0.171023	-0.184675	0.477967	0.117516	0.653297	0.0939213	0.719935	-0.30131	0.239887	0.431659	0.0836029	-0.297583	0.246038	0.402652	0.109064	0.457477	0.0648349
1	ENSGALG00000007792	PFDN4	-0.429483	0.0853466	0.318973	0.212068	0.294179	0.251741	0.308144	0.228864	0.0974087	0.709952	0.331626	0.19348	0.108708	0.677915	0.135541	0.603978	-0.128797	0.622257	-0.0691345	0.792048	-0.0302791	0.90816	-0.222296	0.391146	-0.224293	0.386794	0.278338	0.279358	-0.344177	0.176135	0.538107	0.0258667	0.432365	0.0830421
1	ENSGALG00000006821	TNMD	0.398751	0.112864	-0.0336628	0.897944	-0.204363	0.431407	-0.0938851	0.720039	-0.227952	0.378888	-0.0801706	0.759706	0.149352	0.567244	-0.482784	0.0496534	-0.241774	0.349837	0.399742	0.11189	-0.0250977	0.923828	0.122686	0.639	-0.22778	0.379257	-0.120471	0.645112	0.445544	0.0730766	0.355158	0.161837	-0.406032	0.105845
1	ENSGALG00000036497	SOX4	0.874871	4.31159e-06	-0.678276	0.00276368	-0.642759	0.00538798	-0.346152	0.173503	-0.421836	0.0916852	-0.398536	0.113076	-0.448504	0.0709645	-0.592146	0.012266	-0.104585	0.689548	0.567157	0.0175824	-0.0838414	0.749029	0.36214	0.153166	0.170588	0.512722	-0.36353	0.151478	0.804284	9.94618e-05	-0.0752857	0.773979	-0.675399	0.00292667
1	ENSGALG00000011450	novel gene	0.741726	0.000653645	-0.513757	0.0348994	-0.722056	0.00106409	-0.31306	0.221138	-0.41294	0.0994766	-0.206753	0.42592	-0.332003	0.192944	-0.416017	0.0967301	-0.00974619	0.970386	0.380011	0.132428	-0.202283	0.436212	0.297176	0.246716	0.0756423	0.772935	-0.452318	0.068309	0.732464	0.000826459	0.386155	0.125773	-0.521633	0.0317487
1	ENSGALG00000028157	novel gene	-0.378599	0.133992	0.345235	0.174722	0.346845	0.172585	-0.0360347	0.890793	0.287162	0.263755	-0.0929351	0.722767	0.325004	0.20307	0.325903	0.20175	0.293965	0.252102	-0.103083	0.693804	0.289928	0.258978	-0.377974	0.134688	0.0997717	0.703212	0.183125	0.481733	-0.485376	0.0482648	0.213162	0.411391	0.378655	0.13393
1	ENSGALG00000010721	GLIS1	-0.724215	0.00101065	0.707119	0.00150138	0.375279	0.137718	0.469675	0.0571413	0.189955	0.465246	0.545386	0.0235539	0.483232	0.0494114	0.416504	0.0963	-0.0980437	0.708138	-0.227837	0.379135	-0.00668485	0.979686	-0.322214	0.207202	-0.405153	0.106676	0.216132	0.404748	-0.447791	0.071469	0.289797	0.259203	0.613018	0.00888071
1	ENSGALG00000009985	LSM6	-0.700682	0.00173064	0.587627	0.0131183	0.430451	0.0845678	0.501897	0.0400878	-0.0366067	0.889069	0.31791	0.21368	0.0530189	0.839844	0.3293	0.196814	-0.157338	0.546454	-0.16587	0.524622	0.100705	0.700556	-0.28367	0.269864	-0.209603	0.419425	0.373126	0.140173	-0.454566	0.0667793	-0.212725	0.412373	0.630294	0.00668341
1	ENSGALG00000009415	SMOC1	-0.560824	0.0191807	0.331326	0.193909	0.480313	0.0510054	-0.0359687	0.890991	0.389786	0.121951	-0.0834581	0.750142	0.470856	0.0564344	0.504799	0.0387674	0.321487	0.208286	-0.358954	0.157082	0.23337	0.367345	-0.315118	0.217953	0.204741	0.430537	0.3077	0.22957	-0.74752	0.000561673	-0.101446	0.698449	0.474236	0.0544466
1	ENSGALG00000038536	SH3BGRL3	0.310995	0.224363	-0.141022	0.589287	-0.291994	0.255444	0.104962	0.688483	-0.307148	0.230449	-0.146906	0.573679	-0.510965	0.0360718	-0.382982	0.129181	-0.261737	0.3102	0.542283	0.0245196	0.052695	0.840811	0.0768951	0.769269	-0.24435	0.344568	-0.0715076	0.785065	0.499889	0.0410209	-0.311433	0.223675	-0.131729	0.614284
1	ENSGALG00000002374	SLC9A9	-0.38725	0.124611	0.1413	0.588545	0.000766642	0.99767	0.242008	0.349358	0.34767	0.171499	0.390905	0.12079	-0.108422	0.67872	0.484276	0.0488508	0.163433	0.530817	-0.145122	0.578394	-0.17825	0.493674	-0.319978	0.210551	-0.137941	0.597528	-0.156627	0.54829	-0.208235	0.422537	0.0420163	0.872793	0.422755	0.0909056
1	ENSGALG00000035557	BARX1	0.58669	0.0133007	-0.348109	0.170921	-0.456252	0.0656483	-0.25203	0.329128	-0.273942	0.287336	-0.234796	0.364341	0.136438	0.601564	-0.520679	0.0321183	-0.194615	0.454159	0.0665698	0.799612	-0.0734225	0.779441	0.491915	0.0448907	-0.0194909	0.940813	-0.217032	0.402745	0.529182	0.0289382	-0.0555043	0.832434	-0.582767	0.0140864
1	ENSGALG00000016288	IL1RAPL1	0.749515	0.000532606	-0.621885	0.00769059	-0.754555	0.000464692	-0.471312	0.0561629	-0.0579966	0.825017	-0.395121	0.116484	-0.467456	0.058488	-0.2914	0.256458	0.22129	0.393348	0.435411	0.0806558	-0.290798	0.257486	0.000173607	0.999472	-0.0518932	0.843205	-0.618237	0.00816372	0.654349	0.004373	0.0214612	0.934841	-0.546354	0.0232588
1	ENSGALG00000029618	AGBL2	-0.570081	0.0168807	0.57269	0.0162732	0.302953	0.237207	0.477168	0.0527656	0.196619	0.449433	0.386639	0.125258	0.510545	0.036251	0.185713	0.475453	-0.267868	0.298583	-0.205572	0.428627	0.319486	0.211293	0.219353	0.39761	-0.0733553	0.779638	0.434149	0.0816386	-0.328533	0.197921	0.0954113	0.715664	0.580604	0.0145351
1	ENSGALG00000012823	TRIM24	-0.344003	0.176368	0.232281	0.369651	0.357418	0.158995	0.301517	0.239548	0.156506	0.548603	0.399539	0.112089	0.208452	0.422043	0.196263	0.450271	-0.150661	0.563814	-0.171427	0.510621	0.128016	0.624388	0.101304	0.698853	-0.0814371	0.756018	0.225417	0.384356	-0.219063	0.398248	0.101107	0.699414	0.231616	0.371061
1	ENSGALG00000031045	novel gene	-0.662169	0.0037802	0.599357	0.0109975	0.650645	0.00467896	0.419685	0.0935272	0.258658	0.316134	0.464358	0.0604066	0.154866	0.552852	0.391052	0.120638	-0.0732693	0.779891	-0.0622453	0.812405	0.0858349	0.743248	-0.258611	0.316224	-0.415847	0.0968805	0.299718	0.242502	-0.46321	0.0611292	0.308342	0.22855	0.606244	0.00988522
1	ENSGALG00000012348	MCM6	-0.871836	5.11364e-06	0.582308	0.0141808	0.849883	1.56581e-05	0.653166	0.00446892	0.284426	0.268535	0.369884	0.143925	0.190942	0.462885	0.196775	0.449065	-0.395911	0.11569	-0.215118	0.407008	0.464391	0.0603858	-0.00448157	0.98638	-0.128543	0.62295	0.786127	0.000182808	-0.718646	0.00115324	-0.0723554	0.782574	0.735688	0.000762458
1	ENSGALG00000009507	PLEKHH1	0.783298	0.000199956	-0.55852	0.0197896	-0.74123	0.000662076	-0.489799	0.0459623	-0.256344	0.320635	-0.395469	0.116133	-0.247858	0.337466	-0.358672	0.157433	0.128963	0.621805	0.578345	0.0150155	-0.451718	0.0687219	-0.0982058	0.707676	-0.0357738	0.891579	-0.605192	0.0100491	0.69018	0.0021659	-0.0719413	0.78379	-0.665402	0.00355505
1	ENSGALG00000012256	UTRN	-0.418661	0.0944135	0.182738	0.482675	0.369549	0.144317	0.291178	0.256836	0.166043	0.524182	0.13698	0.600108	0.168321	0.518425	0.185543	0.475865	-0.0989392	0.705584	-0.245397	0.342439	0.198827	0.444254	0.0589997	0.822035	0.407373	0.104587	0.393065	0.11857	-0.4054	0.106441	-0.371982	0.141489	0.376107	0.136782
1	ENSGALG00000040933	novel gene	-0.408199	0.103817	0.353911	0.16342	0.278399	0.279249	-0.0104183	0.968345	-0.185699	0.475487	0.159629	0.54055	0.372962	0.140362	0.44152	0.0760212	0.219643	0.396969	-0.301139	0.240167	-0.276328	0.28299	-0.454911	0.0665465	-0.0766434	0.770005	-0.00618174	0.981214	-0.43018	0.0847852	0.276445	0.282776	0.271081	0.292602
1	ENSGALG00000006758	C1QTNF5	0.692507	0.00206249	-0.485885	0.0479957	-0.623048	0.00754453	-0.476432	0.0531837	-0.397324	0.114278	-0.430208	0.0847625	-0.0720846	0.783369	-0.388433	0.123365	0.0963068	0.713102	-0.108981	0.677149	-0.156207	0.549378	0.256605	0.320125	0.152412	0.559239	-0.396103	0.115497	0.521695	0.0317247	-0.323011	0.206016	-0.72061	0.00110116
1	ENSGALG00000037401	IDH3A	-0.523551	0.0310156	0.574665	0.015825	0.22375	0.387975	0.293684	0.252578	-0.105076	0.688159	0.336585	0.186499	-0.123041	0.638025	0.590583	0.0125556	0.177503	0.495516	-0.320651	0.20954	0.165418	0.525767	-0.196164	0.450504	-0.173248	0.506072	0.0044024	0.986621	-0.234426	0.365119	-0.226415	0.382198	0.431952	0.0833697
1	ENSGALG00000003161	GDF3	-0.68034	0.00265136	0.32499	0.20309	0.610444	0.00925238	0.488512	0.0466237	0.38926	0.1225	0.115204	0.659729	0.0794858	0.761703	0.178223	0.493742	-0.243491	0.34632	0.160381	0.538621	0.477252	0.0527177	-0.158644	0.543085	0.0102006	0.969006	0.605716	0.00996721	-0.58025	0.0146096	-0.127892	0.624726	0.753465	0.000478737
1	ENSGALG00000044142	novel gene	-0.849236	1.61396e-05	0.721143	0.00108739	0.486913	0.0474553	0.451399	0.0689422	0.302843	0.237385	0.473573	0.0548326	0.300186	0.241731	0.600887	0.0107422	0.0973528	0.710111	-0.699433	0.00177828	0.284387	0.268604	-0.227893	0.379015	-0.118489	0.650598	0.354985	0.162055	-0.671556	0.00315651	-0.112342	0.667719	0.681676	0.00258069
1	ENSGALG00000012377	HNMT	0.63446	0.00622534	-0.472403	0.0555182	-0.350004	0.168447	-0.524662	0.0305971	-0.464503	0.0603157	-0.347177	0.172148	0.122873	0.638486	-0.299709	0.242518	0.0752096	0.774202	0.133046	0.610716	-0.350394	0.16794	0.179187	0.491369	0.127787	0.625011	-0.322174	0.207262	0.39457	0.117041	0.0464346	0.859535	-0.674816	0.0029606
1	ENSGALG00000003720	FANCD2	-0.529095	0.0289693	0.480497	0.050904	0.221648	0.392563	0.577476	0.0152038	-0.0388618	0.882278	0.413347	0.0991097	0.161341	0.536159	0.0986347	0.706452	-0.358318	0.157872	0.161684	0.535281	0.211651	0.414792	-0.261031	0.311554	-0.325972	0.20165	0.310452	0.225215	-0.203296	0.433869	-0.0291125	0.911685	0.467307	0.0585791
1	ENSGALG00000006958	novel gene	0.723788	0.00102105	-0.679309	0.00270699	-0.740523	0.000674235	-0.525377	0.0303297	-0.31292	0.221355	-0.480115	0.0511149	-0.341322	0.179985	-0.173894	0.504463	0.30789	0.229268	0.172271	0.508511	-0.128631	0.62271	0.131076	0.616055	0.382705	0.129481	-0.510961	0.0360737	0.546707	0.023152	-0.263178	0.307447	-0.526623	0.0298686
1	ENSGALG00000041861	TCTN1	0.891607	1.54471e-06	-0.676653	0.00285466	-0.557379	0.0200966	-0.624675	0.00734384	-0.0581357	0.824603	-0.479681	0.0513555	-0.304984	0.23392	-0.472325	0.0555638	0.178553	0.492928	0.394664	0.116946	-0.37292	0.140409	0.140189	0.59151	-0.0450584	0.863661	-0.559529	0.0195211	0.643428	0.00532474	0.179417	0.490803	-0.775439	0.000254819
1	ENSGALG00000032796	PRSS2	-0.350577	0.167703	0.153147	0.557321	0.241078	0.35127	0.170401	0.513191	0.15267	0.558565	0.0880469	0.736849	-0.0754952	0.773365	0.212996	0.411764	0.0256208	0.922245	-0.315923	0.216715	0.279448	0.277365	-0.0611073	0.815779	-0.26146	0.310731	0.173772	0.504765	-0.299532	0.24281	-0.0556937	0.83187	0.336018	0.187289
1	ENSGALG00000012763	GNPTAB	0.893579	1.35397e-06	-0.825986	4.40612e-05	-0.471646	0.0559652	-0.789841	0.000162179	-0.187992	0.469955	-0.640894	0.00556779	-0.157059	0.547174	-0.426461	0.0878126	0.296851	0.247257	0.231255	0.371829	-0.382772	0.129408	0.123258	0.637427	0.383313	0.128822	-0.459724	0.0633634	0.436382	0.0799061	0.2975	0.246175	-0.79616	0.000131562
1	ENSGALG00000000625	MAPT	-0.378281	0.134346	0.422469	0.0911482	0.11721	0.654147	0.360431	0.155259	-0.000842499	0.99744	0.498091	0.0418707	0.0705285	0.787944	0.357779	0.158544	-0.049187	0.851294	-0.0818047	0.754948	0.105133	0.687998	-0.0231094	0.929848	-0.0898921	0.731524	0.109259	0.676366	-0.115382	0.659233	0.103325	0.693115	0.308808	0.22781
1	ENSGALG00000026033	SYT2	0.355463	0.161451	-0.136409	0.601642	0.0923472	0.724456	-0.305925	0.232407	-0.241874	0.349633	-0.276518	0.282645	-0.00313679	0.990467	-0.272408	0.290152	0.0142491	0.956714	0.369101	0.144842	-0.0773116	0.768051	-0.0137397	0.95826	-0.171096	0.51145	-0.122783	0.638734	0.22404	0.387344	0.360105	0.155661	-0.347622	0.171562
1	ENSGALG00000038760	novel gene	-0.547309	0.0229707	0.529569	0.0287995	0.263788	0.306286	0.53887	0.0256163	-0.154251	0.554449	0.22118	0.39359	0.124259	0.634676	0.077971	0.766124	-0.35413	0.163141	-0.0398133	0.879416	0.515491	0.0341862	0.0555288	0.832361	-0.215836	0.405406	0.461432	0.0622617	-0.243189	0.346938	-0.172241	0.508585	0.518849	0.0328365
1	ENSGALG00000009017	STEAP2	-0.358778	0.157301	0.406209	0.105678	0.184739	0.477811	0.180477	0.488202	0.0652203	0.8036	0.304135	0.235291	0.570061	0.0168854	0.103597	0.692345	-0.129044	0.621583	-0.469045	0.0575211	-0.222525	0.390644	-0.127954	0.624556	-0.106735	0.683475	0.10753	0.681234	-0.301363	0.239801	-0.00949474	0.97115	0.0320092	0.902935
1	ENSGALG00000041863	MRPL13	-0.361373	0.154102	0.371785	0.141717	0.391303	0.120379	0.316857	0.215286	-0.260366	0.312834	-0.0594248	0.820773	-0.0314187	0.904718	-0.0705995	0.787735	-0.291945	0.255528	-0.237192	0.359324	0.643078	0.00535777	0.372857	0.140482	-0.0344316	0.895625	0.530817	0.0283556	-0.253527	0.326168	-0.193094	0.457763	0.332949	0.191602
1	ENSGALG00000011206	KITLG	0.918185	2.02769e-07	-0.72308	0.00103847	-0.522618	0.0313705	-0.507689	0.0374857	-0.37903	0.133513	-0.505533	0.0384386	-0.280439	0.275594	-0.655202	0.00430495	-0.0844004	0.747407	0.647179	0.00498069	-0.287958	0.262375	0.22758	0.379688	0.0409516	0.875993	-0.375477	0.137495	0.713611	0.00129604	0.106007	0.685529	-0.794888	0.000137301
1	ENSGALG00000007503	KMO	-0.793599	0.000143327	0.563547	0.0184801	0.557019	0.0201944	0.399284	0.11234	0.101793	0.697464	0.212192	0.413571	0.442977	0.0749449	0.464734	0.0601713	-0.064764	0.804949	-0.226314	0.382415	0.327728	0.199089	-0.245588	0.342051	-0.000792229	0.997592	0.509528	0.0366867	-0.675888	0.00289843	-0.295369	0.249738	0.739728	0.000688137
1	ENSGALG00000003925	MYPN	-0.665294	0.00356235	0.65962	0.00396576	0.297429	0.246294	0.455972	0.0658346	0.358848	0.157214	0.586457	0.0133463	0.425946	0.0882374	0.529114	0.0289628	-0.0125239	0.961951	-0.00677791	0.979403	-0.0287454	0.912795	-0.375639	0.137311	-0.400092	0.111548	0.0893556	0.733071	-0.326664	0.200637	0.107664	0.680855	0.64705	0.00499217
1	ENSGALG00000006297	TRPC7	-0.570039	0.0168905	0.625728	0.00721624	0.00854466	0.974036	0.365341	0.149298	0.336128	0.187134	0.419281	0.0938766	0.439554	0.0774913	0.398607	0.113006	0.0160824	0.95115	-0.264514	0.304905	-0.00519412	0.984215	-0.318224	0.213203	-0.351789	0.166137	0.0215255	0.934646	-0.283854	0.26954	-0.0946042	0.717977	0.500876	0.0405601
1	ENSGALG00000013804	SRD5A3	-0.346439	0.173123	0.241575	0.350248	0.0202406	0.93854	0.0675012	0.796863	-0.2338	0.366439	0.0538375	0.837402	0.168121	0.51893	0.462767	0.0614101	0.15926	0.541499	-0.0998935	0.702865	0.032583	0.901202	-0.247228	0.338735	0.038707	0.882744	-0.00992975	0.969828	-0.250975	0.331225	-0.297766	0.245734	0.319947	0.210599
1	ENSGALG00000010217	novel gene	-0.337629	0.18505	0.344515	0.175683	-0.0342535	0.896162	0.17016	0.513796	-0.236874	0.359988	0.431497	0.0837313	0.010095	0.969327	0.520085	0.03235	0.197336	0.447748	-0.133958	0.608249	-0.18826	0.469311	-0.302784	0.237481	-0.113507	0.664463	-0.153071	0.557519	-0.128082	0.624208	0.524909	0.0305044	0.388217	0.123593
1	ENSGALG00000010778	CHRM1	0.636304	0.00603083	-0.573002	0.0162017	-0.380024	0.132415	-0.581688	0.014309	-0.117377	0.653684	-0.385896	0.126049	0.151579	0.561414	-0.338974	0.183195	0.149884	0.565849	0.336178	0.187065	-0.440483	0.0767939	-0.105332	0.687435	0.0874931	0.73845	-0.406646	0.105268	0.321505	0.20826	0.474364	0.0543726	-0.596013	0.011572
1	ENSGALG00000017122	SGCG	0.596499	0.0114872	-0.646139	0.0050742	-0.407817	0.104172	-0.511419	0.0358792	-0.266566	0.301029	-0.360593	0.15506	0.0726952	0.781576	-0.321242	0.208653	0.127335	0.626246	0.0898933	0.73152	-0.53988	0.0252878	-0.108389	0.678815	0.507925	0.0373823	-0.339777	0.182093	0.246959	0.339278	0.0579848	0.825052	-0.67809	0.00277401
1	ENSGALG00000044230	novel gene	-0.667611	0.00340752	0.502667	0.0397342	0.646225	0.00506641	0.687219	0.00230365	0.128748	0.62239	0.531287	0.0281898	0.102429	0.695657	0.071628	0.784711	-0.461445	0.0622531	-0.135319	0.604578	0.307833	0.229358	0.0682194	0.794745	-0.339123	0.182989	0.598086	0.0112131	-0.404355	0.107434	0.143318	0.583177	0.62265	0.00759424
1	ENSGALG00000000314	NEFL	0.866143	6.96312e-06	-0.682829	0.00252094	-0.475262	0.0538542	-0.604105	0.0102207	-0.279232	0.277753	-0.569166	0.017098	-0.188856	0.467878	-0.499964	0.0409858	0.118877	0.649523	0.340353	0.181305	-0.138614	0.595723	0.243417	0.346473	0.155664	0.550783	-0.372743	0.140613	0.588462	0.0129574	-0.0266874	0.919018	-0.736454	0.000747876
1	ENSGALG00000007710	novel gene	0.767234	0.000324994	-0.584864	0.013662	-0.453572	0.0674524	-0.341686	0.179492	-0.330969	0.194419	-0.366347	0.148097	-0.119327	0.648276	-0.636924	0.00596653	-0.213013	0.411726	0.473811	0.054694	-0.0520418	0.842761	0.515599	0.0341419	0.121854	0.641293	-0.184524	0.478332	0.636243	0.00603718	0.222717	0.390225	-0.595036	0.0117445
1	ENSGALG00000005280	DBT	-0.594509	0.0118382	0.521656	0.0317398	0.307411	0.23003	0.435921	0.0802615	0.0207084	0.937122	0.45201	0.0685209	0.154402	0.554058	0.431757	0.0835249	-0.0213027	0.935321	-0.470766	0.0564882	0.127633	0.625434	-0.0934564	0.72127	0.273738	0.287711	0.270174	0.294284	-0.394968	0.116638	-0.281407	0.27387	0.434675	0.0812282
1	ENSGALG00000005886	WSCD1	0.659843	0.00394925	-0.476723	0.053018	-0.622992	0.00755143	-0.508238	0.0372459	-0.158672	0.543014	-0.482051	0.0500517	-0.298596	0.244356	-0.125033	0.632551	0.325967	0.201656	0.475712	0.0535957	-0.0400812	0.87861	0.107452	0.681451	0.214611	0.408143	-0.510519	0.0362621	0.554173	0.0209793	0.0181636	0.944837	-0.382946	0.12922
1	ENSGALG00000002129	WDR47	-0.493423	0.0441388	0.471937	0.0557929	0.338662	0.183624	0.178088	0.494072	0.271126	0.292519	0.32128	0.208596	0.65819	0.00407309	0.287388	0.263363	0.00701602	0.978679	-0.194099	0.45538	-0.190168	0.464736	-0.324383	0.203985	-0.0780173	0.765989	0.199551	0.442564	-0.479411	0.0515056	0.294912	0.250506	0.323941	0.204637
1	ENSGALG00000029896	novel gene	-0.303346	0.236569	0.109274	0.676325	0.232995	0.368138	0.124322	0.634502	-0.0285343	0.913433	0.309712	0.226381	-0.245767	0.34169	0.560429	0.019284	0.266349	0.301437	-0.296187	0.248367	-0.00969195	0.970551	-0.0692445	0.791724	0.211109	0.416017	0.0162536	0.950631	-0.244245	0.344782	-0.0606058	0.817267	0.350341	0.168008
1	ENSGALG00000038757	RBMS2	-0.469977	0.0569598	0.447675	0.0715516	0.25077	0.331633	0.283426	0.270295	0.551779	0.0216579	0.40372	0.108039	0.17969	0.490132	0.357299	0.159144	0.0391935	0.88128	-0.0729502	0.780827	-0.053527	0.838328	-0.236765	0.360215	-0.329362	0.196725	0.0483679	0.853745	-0.286892	0.264225	0.163193	0.531428	0.362795	0.152369
1	ENSGALG00000004760	TMEM116	0.839105	2.54835e-05	-0.745396	0.000594052	-0.65207	0.00455929	-0.783292	0.000199996	-0.180288	0.488666	-0.613608	0.00879718	-0.0467726	0.858522	-0.222687	0.390291	0.402867	0.108857	0.446821	0.0721597	-0.415612	0.0970887	-0.130555	0.617472	0.256781	0.319782	-0.631986	0.00649425	0.494539	0.0435882	0.0570682	0.827778	-0.700713	0.00172948
1	ENSGALG00000006690	ECHDC3	0.94391	1.28932e-08	-0.66232	0.00376946	-0.683934	0.00246471	-0.547291	0.0229761	-0.337729	0.184912	-0.401983	0.109709	-0.328339	0.198202	-0.537683	0.0260069	0.0917631	0.726136	0.316238	0.216233	-0.361482	0.15397	0.256632	0.320073	0.172159	0.508791	-0.549684	0.0222658	0.764498	0.000351699	0.19359	0.456586	-0.846509	1.83085e-05
1	ENSGALG00000022149	novel gene	-0.725988	0.000968445	0.605581	0.00998824	0.393766	0.117856	0.367285	0.146983	0.325964	0.201661	0.546033	0.0233564	0.186336	0.473947	0.654448	0.00436506	0.119349	0.648215	-0.290787	0.257506	-0.138994	0.594706	-0.423475	0.0902992	-0.33091	0.194503	0.100496	0.70115	-0.503829	0.0392048	0.0452996	0.862937	0.598532	0.011137
1	ENSGALG00000008475	ARRDC1	-0.917776	2.10238e-07	0.655645	0.00426992	0.783182	0.000200687	0.568783	0.0171895	0.13371	0.60892	0.402223	0.109477	0.195208	0.452759	0.489712	0.0460071	-0.12565	0.630859	-0.302017	0.238732	0.45658	0.0654293	-0.209344	0.420013	-0.0719149	0.783868	0.632846	0.00639976	-0.753473	0.000478635	-0.0692229	0.791788	0.809767	8.17535e-05
1	ENSGALG00000002138	HYAL2	0.695058	0.00195376	-0.713265	0.00130635	-0.597126	0.0113781	-0.31852	0.212754	-0.142337	0.585783	-0.393993	0.117626	-0.17764	0.495178	-0.532757	0.027676	-0.136833	0.600502	0.473305	0.0549889	-0.15657	0.548437	0.260695	0.312201	0.319084	0.2119	-0.248868	0.335435	0.530674	0.0284062	-0.156597	0.548367	-0.571562	0.0165336
1	ENSGALG00000041932	SLC5A5	-0.617273	0.00829257	0.61072	0.00921184	0.378101	0.134546	0.532813	0.0276564	-0.0352066	0.893288	0.508783	0.0370087	0.317637	0.214095	0.150544	0.56412	-0.310941	0.224446	-0.154086	0.554878	0.0561862	0.830403	-0.24076	0.351925	-0.263667	0.306514	0.382445	0.129763	-0.363345	0.151703	0.284752	0.267963	0.445311	0.0732445
1	ENSGALG00000029857	novel gene	-0.822427	5.07261e-05	0.547035	0.0230531	0.681123	0.00260977	0.430847	0.0842502	0.21296	0.411843	0.151624	0.561296	0.176463	0.498086	0.450169	0.0697963	-0.0548463	0.834395	-0.0984354	0.707021	0.53691	0.0262633	-0.197655	0.447	-0.0406709	0.876837	0.586606	0.0133172	-0.714106	0.00128137	-0.112084	0.668442	0.837651	2.71409e-05
1	ENSGALG00000016569	FANCB	-0.662456	0.00375977	0.603373	0.0103375	0.666275	0.00349611	0.501722	0.0401685	-0.157693	0.545537	0.220497	0.395091	0.191578	0.461369	0.120205	0.645847	-0.317646	0.214083	-0.0770944	0.768686	0.363432	0.151596	-0.120032	0.646326	-0.177287	0.496049	0.618221	0.00816575	-0.498272	0.0417844	-0.0918446	0.725901	0.580682	0.0145186
1	ENSGALG00000008293	SH3PXD2A	0.886243	2.1836e-06	-0.640989	0.00555854	-0.615606	0.00851916	-0.513859	0.0348573	-0.329582	0.196408	-0.448061	0.0712775	-0.190537	0.463853	-0.503745	0.0392428	-0.000863179	0.997377	0.598166	0.0111993	-0.330102	0.195661	0.257533	0.318317	0.0353029	0.892998	-0.486363	0.0477436	0.747514	0.000561764	-0.0490753	0.851628	-0.762724	0.00036998
1	ENSGALG00000009650	PALLD	0.75971	0.000402849	-0.556792	0.0202561	-0.523882	0.0308903	-0.603696	0.0102858	0.00817268	0.975166	-0.481742	0.0502201	0.122535	0.639417	-0.369301	0.144608	0.161752	0.535108	0.515258	0.0342815	-0.222841	0.389956	0.106381	0.684474	-0.00216401	0.993423	-0.463385	0.061019	0.523686	0.0309646	0.150018	0.565498	-0.632276	0.0064623
1	ENSGALG00000035715	H2A-VII	-0.450818	0.0693444	0.262732	0.308297	0.356099	0.160649	0.248015	0.33715	0.247618	0.337949	0.192923	0.458168	-0.000526322	0.9984	0.223162	0.389255	-0.00871707	0.973512	-0.299808	0.242354	0.123761	0.636044	-0.164042	0.529264	-0.165215	0.526283	0.202022	0.436815	-0.381794	0.130472	0.112283	0.667885	0.423764	0.0900558
1	ENSGALG00000002623	PCOLCE2	-0.794462	0.000139267	0.61601	0.00846372	0.718861	0.00114744	0.2794	0.277451	0.377073	0.135696	0.317048	0.214994	0.645147	0.00516476	0.506919	0.037824	0.055794	0.831571	-0.408174	0.10384	0.0683328	0.794411	-0.329511	0.19651	-0.00485387	0.985249	0.424308	0.0896002	-0.796566	0.000129776	0.0171351	0.947957	0.586192	0.0133985
1	ENSGALG00000031424	SDC2	0.78148	0.000211673	-0.699873	0.00176138	-0.619154	0.0080426	-0.651585	0.00459968	-0.270128	0.294369	-0.576466	0.0154245	0.0337289	0.897745	-0.446681	0.0722598	0.173108	0.506421	0.16971	0.514929	-0.322481	0.206804	0.0664675	0.799915	0.288783	0.260949	-0.432096	0.0832551	0.43311	0.0824543	0.129584	0.620112	-0.720467	0.0011049
1	ENSGALG00000015224	AK9	-0.659897	0.00394527	0.653453	0.00444552	0.233194	0.367718	0.456904	0.0652144	0.0794057	0.761937	0.56267	0.0187037	0.319708	0.210959	0.603385	0.0103355	-0.0105454	0.967959	-0.0727769	0.781336	0.0639384	0.807391	-0.257127	0.319108	-0.319467	0.211322	0.0911292	0.72796	-0.285015	0.267502	-0.0709942	0.786574	0.657489	0.00412655
1	ENSGALG00000017011	TRIM13	0.799549	0.000117251	-0.711691	0.00135419	-0.500363	0.0407993	-0.639569	0.00569843	-0.236961	0.359805	-0.529538	0.0288107	-0.186593	0.473325	-0.407078	0.104862	0.227765	0.379289	0.123554	0.636613	-0.188307	0.469197	0.210789	0.416739	0.380453	0.131941	-0.360076	0.155696	0.428956	0.0857731	0.24411	0.345057	-0.709761	0.00141479
1	ENSGALG00000009042	ISM1	-0.522065	0.0315824	0.46863	0.0577725	0.38489	0.127124	0.223343	0.388862	0.460483	0.0628719	0.268975	0.296514	0.688319	0.00225165	0.213313	0.411051	-0.0882555	0.736247	-0.185893	0.475017	-0.0236553	0.928195	-0.155698	0.550696	-0.14138	0.588333	0.272765	0.289497	-0.49349	0.0441054	0.164366	0.528441	0.328942	0.19733
1	ENSGALG00000011343	CNPPD1	0.445444	0.0731487	-0.371643	0.141881	0.0480006	0.854844	-0.382084	0.130156	-0.530006	0.0286434	-0.374282	0.138852	0.0252868	0.923256	-0.42129	0.09215	-0.0746265	0.77591	0.106824	0.683222	-0.158096	0.544497	0.0846134	0.746789	0.11057	0.672684	0.0195783	0.940548	0.135618	0.603772	0.174387	0.503236	-0.548484	0.0226198
1	ENSGALG00000030653	novel gene	0.76362	0.000360647	-0.555517	0.0206058	-0.574864	0.0157803	-0.263296	0.307221	-0.130057	0.618824	-0.234606	0.36474	-0.0791077	0.762806	-0.589259	0.0128053	-0.239391	0.354753	0.689374	0.00220271	-0.180045	0.489262	0.351611	0.166367	-0.187146	0.471991	-0.355409	0.161519	0.762202	0.000375512	0.0317132	0.903828	-0.6014	0.0106576
1	ENSGALG00000043100	SRPX	0.903514	6.68766e-07	-0.684198	0.00245146	-0.562361	0.0187827	-0.624992	0.00730523	-0.345646	0.174174	-0.522311	0.031488	-0.131004	0.61625	-0.543094	0.0242642	0.0858952	0.743074	0.247122	0.338949	-0.339955	0.181849	0.270872	0.292989	0.219619	0.397021	-0.469793	0.0570707	0.625545	0.00723835	0.0763101	0.77098	-0.862714	8.33037e-06
1	ENSGALG00000038535	novel gene	-0.549853	0.0222163	0.509836	0.0365544	0.255546	0.322198	0.37724	0.135509	0.141545	0.587892	0.432228	0.0831508	0.543493	0.0241394	0.249319	0.334533	-0.159105	0.541899	-0.0720784	0.783388	-0.197988	0.446218	-0.453383	0.067581	-0.328251	0.19833	0.187112	0.472073	-0.366431	0.147997	-0.0509524	0.846015	0.367614	0.146593
1	ENSGALG00000042245	novel gene	-0.541951	0.0246247	0.487243	0.0472825	0.306577	0.231363	0.295393	0.249698	0.395807	0.115794	0.290668	0.25771	0.294234	0.251647	0.36489	0.149839	-0.0118099	0.964119	-0.265547	0.30295	-0.00840325	0.974465	-0.276435	0.282795	-0.353936	0.163388	0.145327	0.57785	-0.371149	0.142454	-0.560033	0.0193882	0.377969	0.134693
1	ENSGALG00000041601	novel gene	0.395422	0.11618	-0.229254	0.376095	-0.419377	0.0937933	-0.133246	0.610174	0.00156883	0.995232	0.0919084	0.725718	-0.172973	0.506756	-0.0164371	0.950074	0.143196	0.583501	0.169567	0.515286	-0.192853	0.458334	0.212628	0.412592	0.12616	0.629461	-0.384136	0.127934	0.466539	0.0590511	0.153605	0.55613	-0.155678	0.550746
1	ENSGALG00000046264	novel gene	-0.625161	0.00728478	0.592322	0.0122338	0.265376	0.303274	0.328824	0.197501	0.549351	0.0223633	0.287095	0.263871	0.213643	0.41031	0.459854	0.063279	0.088892	0.734409	-0.433757	0.0819459	0.280256	0.27592	-0.108644	0.678096	-0.412333	0.100025	0.13776	0.598014	-0.398625	0.112989	-0.346785	0.172666	0.545927	0.0233888
1	ENSGALG00000016020	CLIC6	-0.512042	0.0356159	0.518573	0.032946	0.132558	0.612038	0.481624	0.050285	0.206258	0.427054	0.511275	0.0359401	0.36544	0.14918	0.326745	0.20052	-0.162357	0.533561	-0.168225	0.518666	0.34157	0.179649	0.115075	0.660087	-0.253528	0.326164	0.233108	0.367899	-0.176217	0.498696	-0.00393548	0.98804	0.537426	0.0260921
1	ENSGALG00000010229	ABCD4	0.852325	1.39493e-05	-0.6862	0.00235267	-0.701569	0.00169745	-0.444341	0.0739479	-0.294279	0.251572	-0.381664	0.130614	-0.60319	0.0103668	-0.391983	0.119679	0.13234	0.612629	0.31944	0.211362	-0.154856	0.552877	0.347984	0.171086	0.141904	0.586935	-0.526007	0.0300959	0.763442	0.000362486	0.0612503	0.815355	-0.609588	0.00937867
1	ENSGALG00000025862	TMEM26	0.683153	0.00250436	-0.437978	0.0786844	-0.289438	0.25982	-0.688397	0.002248	-0.24825	0.336676	-0.478229	0.0521666	0.0649892	0.804283	-0.344586	0.175587	0.290032	0.2588	-0.120671	0.64456	-0.357468	0.158932	0.0535902	0.83814	0.21948	0.397328	-0.393328	0.118302	0.293978	0.252079	0.28937	0.259938	-0.809481	8.2608e-05
1	ENSGALG00000008615	novel gene	-0.911623	3.54695e-07	0.798809	0.000120261	0.696455	0.00189628	0.482563	0.0497734	0.152367	0.559356	0.423599	0.0901946	0.367785	0.146391	0.57705	0.0152966	0.014213	0.956824	-0.349142	0.169569	0.238705	0.356176	-0.36348	0.151539	-0.0966541	0.712108	0.462012	0.0618903	-0.727692	0.000929256	0.048081	0.854604	0.796612	0.000129575
1	ENSGALG00000029540	novel gene	0.66891	0.00332314	-0.606583	0.009833	-0.344529	0.175664	-0.509912	0.0365217	-0.230675	0.373062	-0.457242	0.0649901	-0.434676	0.0812273	-0.287636	0.262933	0.201707	0.437547	0.374933	0.138111	-0.110932	0.671669	0.159884	0.539896	0.0280534	0.914887	-0.341571	0.179647	0.438151	0.0785526	0.348519	0.170384	-0.451164	0.0691048
1	ENSGALG00000011350	NEGR1	-0.509769	0.036583	0.308703	0.227977	0.528963	0.029017	0.241099	0.351227	0.381806	0.130459	0.0984547	0.706966	0.277294	0.281241	0.0445419	0.86521	-0.140577	0.590474	-0.297267	0.246563	0.240021	0.35345	-0.16068	0.537853	-0.0727292	0.781476	0.41518	0.0974719	-0.570583	0.0167624	0.190669	0.463537	0.294604	0.251025
1	ENSGALG00000027791	FGF23	-0.515764	0.0340748	0.496384	0.0426895	0.24733	0.33853	0.178489	0.493085	0.341458	0.179801	0.274566	0.286195	0.362703	0.152481	0.535935	0.0265898	0.225413	0.384364	-0.269196	0.296102	-0.0380293	0.884784	-0.337514	0.185208	-0.14008	0.591801	-0.00626489	0.980962	-0.363646	0.151339	-0.144166	0.580927	0.518811	0.0328513
1	ENSGALG00000010094	B4GALT2	-0.38733	0.124527	0.379698	0.132774	-0.174959	0.501815	0.30724	0.230303	0.203645	0.433062	0.457292	0.0649573	0.237469	0.358747	0.471863	0.0558368	0.0691911	0.791882	-0.0518592	0.843306	-0.190418	0.464138	-0.285254	0.267082	-0.371149	0.142454	-0.161648	0.535374	-0.0592071	0.821419	-0.234591	0.364772	0.489655	0.0460364
1	ENSGALG00000034014	C2CD2L	-0.553839	0.021073	0.440121	0.077065	0.0288828	0.912379	0.290964	0.257203	0.305856	0.232517	0.470717	0.056517	0.288576	0.261306	0.632648	0.00642137	0.20392	0.432427	-0.412766	0.0996336	-0.0487476	0.852608	-0.298482	0.244545	-0.114962	0.660403	-0.0879877	0.737021	-0.322306	0.207064	-0.194494	0.454445	0.518004	0.033172
1	ENSGALG00000008590	EEF1B2	0.692864	0.002047	-0.685832	0.00237055	-0.379093	0.133443	-0.50355	0.0393314	-0.211606	0.414893	-0.52683	0.0297926	-0.483164	0.0494483	-0.409751	0.102382	0.161771	0.53506	0.0995145	0.703945	-0.0536255	0.838035	0.256253	0.320812	0.411677	0.10062	-0.290331	0.258286	0.388884	0.122893	0.184357	0.478738	-0.620899	0.00781631
1	ENSGALG00000039171	RAD52	-0.692258	0.00207334	0.663526	0.00368431	0.314492	0.218919	0.658644	0.00403876	0.282549	0.271844	0.590461	0.0125785	0.0378072	0.885453	0.366972	0.147354	-0.185657	0.475589	-0.326877	0.200327	0.29033	0.258288	0.0319132	0.903225	-0.259613	0.314285	0.3349	0.188852	-0.290309	0.258324	-0.181727	0.485144	0.682462	0.00253983
1	ENSGALG00000006802	LAMB2	0.378063	0.134589	-0.458551	0.0641287	-0.26542	0.30319	-0.193162	0.457602	-0.171023	0.511634	-0.148669	0.569039	0.106309	0.684676	-0.322361	0.206982	-0.149849	0.56594	0.55848	0.0198003	-0.332386	0.1924	-0.200027	0.441453	-0.0211333	0.935835	-0.194834	0.453641	0.254805	0.32365	0.145245	0.578068	-0.401368	0.110305
1	ENSGALG00000045729	HHIPL2	-0.314612	0.218733	0.199612	0.44242	0.251428	0.330324	0.396631	0.114969	0.0208184	0.936789	0.058544	0.82339	-0.420856	0.0925211	-0.0190693	0.942091	-0.268859	0.296732	0.436614	0.079728	0.228356	0.378019	-0.180339	0.48854	-0.262338	0.30905	0.265597	0.302856	-0.0932663	0.721815	-0.137714	0.598136	0.385994	0.125945
1	ENSGALG00000042467	novel gene	-0.701325	0.00170652	0.733622	0.000802964	0.202085	0.43667	0.546198	0.0233063	0.267476	0.29932	0.578222	0.015042	-0.0116068	0.964735	0.487451	0.0471743	-0.0451625	0.863349	-0.26666	0.300851	-0.0095147	0.971089	-0.279639	0.277024	-0.595098	0.0117333	0.0887135	0.734924	-0.280719	0.275094	-0.0804073	0.759017	0.660276	0.00391731
1	ENSGALG00000043916	novel gene	-0.754557	0.000464664	0.721027	0.00109036	0.650872	0.00465967	0.391562	0.120111	0.357913	0.158377	0.404915	0.106901	0.378908	0.133649	0.376315	0.136548	-0.0309419	0.906157	-0.230283	0.373897	0.0538297	0.837425	-0.420794	0.0925739	-0.322861	0.206238	0.363224	0.151848	-0.621161	0.00778267	0.287741	0.262752	0.607212	0.0097364
1	ENSGALG00000016058	ERG	0.364357	0.150481	-0.285892	0.265967	-0.358147	0.158085	-0.081871	0.754755	-0.357608	0.158758	-0.164255	0.528724	-0.215897	0.405271	-0.392285	0.119368	-0.162397	0.53346	0.239072	0.355415	-0.209737	0.419121	-0.120942	0.643812	0.0971835	0.710595	-0.160909	0.537267	0.344084	0.176259	-0.156921	0.547529	-0.387673	0.124165
1	ENSGALG00000044938	novel gene	-0.526877	0.0297752	0.640522	0.00560421	0.472908	0.0552211	0.516446	0.0337978	-0.170559	0.512795	0.356346	0.160339	-0.104518	0.689738	0.145361	0.577761	-0.219091	0.398186	-0.361233	0.154275	0.405545	0.106305	0.157684	0.545559	-0.13284	0.611273	0.464394	0.060384	-0.252124	0.328942	-0.0219982	0.933214	0.475531	0.0536993
1	ENSGALG00000044250	novel gene	-0.572681	0.0162753	0.61101	0.00916954	0.0569817	0.828036	0.294418	0.251338	-0.0958741	0.71434	0.534671	0.0270177	0.457587	0.0647623	0.663201	0.00370709	0.146854	0.573818	-0.323363	0.205493	-0.239905	0.353691	-0.359925	0.155882	-0.254596	0.324061	-0.0940129	0.719673	-0.267709	0.298882	-0.0706669	0.787537	0.523083	0.0311933
1	ENSGALG00000003073	RHOBTB1	0.788188	0.000171106	-0.687011	0.00231357	-0.450319	0.0696916	-0.523031	0.031213	-0.0248353	0.924622	-0.543359	0.0241813	-0.492624	0.0445359	-0.479483	0.0514657	0.114333	0.662156	0.484232	0.0488743	-0.20658	0.426317	0.105406	0.687227	-0.0761405	0.771476	-0.4122	0.100146	0.557009	0.0201971	-0.00195533	0.994058	-0.639843	0.00567117
1	ENSGALG00000015404	novel gene	0.748187	0.000551808	-0.437152	0.0793152	-0.546249	0.0232909	-0.449887	0.0699932	-0.115734	0.658252	-0.253026	0.327156	-0.082813	0.752016	-0.403119	0.108615	0.068336	0.794402	0.264054	0.30578	-0.295526	0.249475	0.204048	0.432134	-0.292954	0.253814	-0.544789	0.0237374	0.666488	0.00348185	0.116041	0.657396	-0.696597	0.00189049
1	ENSGALG00000009667	MFAP3L	0.804338	9.92741e-05	-0.593426	0.0120328	-0.567021	0.0176158	-0.373761	0.139446	-0.60805	0.00960897	-0.343561	0.176961	-0.364369	0.150466	-0.537867	0.0259461	-0.0986861	0.706306	0.300122	0.241837	-0.242683	0.347973	0.320785	0.209338	0.00510312	0.984492	-0.388644	0.123144	0.716281	0.00121859	-0.0645632	0.805543	-0.743418	0.000625588
1	ENSGALG00000005789	UQCRC1	-0.473161	0.0550731	0.165663	0.525145	0.280984	0.274622	0.329929	0.19591	0.36289	0.152254	0.212207	0.413538	-0.0163357	0.950382	0.194562	0.454285	-0.0977554	0.708962	-0.00255899	0.992223	0.0127207	0.961353	-0.332239	0.192609	-0.243331	0.346648	0.205836	0.428021	-0.375186	0.137824	-0.0347267	0.894736	0.450794	0.0693614
1	ENSGALG00000014717	ANKRD55	-0.796611	0.000129578	0.676739	0.00284982	0.443042	0.0748974	0.548437	0.0226337	-0.101456	0.698422	0.364999	0.149709	0.0675313	0.796775	0.536029	0.0265585	-0.0672754	0.79753	-0.162746	0.532568	0.384861	0.127155	-0.154409	0.554039	-0.0922424	0.724757	0.412743	0.0996542	-0.481136	0.0505524	-0.129351	0.620748	0.842035	2.2402e-05
1	ENSGALG00000003770	ANXA2	-0.897057	1.06637e-06	0.814145	6.95956e-05	0.556856	0.0202387	0.61309	0.00887044	0.270478	0.29372	0.604668	0.0101315	0.279398	0.277455	0.512078	0.0356008	-0.119466	0.64789	-0.242952	0.347423	0.0784917	0.764604	-0.340536	0.181055	-0.404065	0.10771	0.355184	0.161804	-0.565837	0.0179068	0.143832	0.58181	0.815385	6.64406e-05
1	ENSGALG00000029962	novel gene	-0.515687	0.0341063	0.434367	0.0814682	0.117973	0.652028	0.306873	0.23089	0.0652438	0.80353	0.241939	0.3495	0.00224436	0.993179	0.423936	0.0899118	0.102243	0.696187	-0.112034	0.668582	0.0710978	0.78627	-0.367782	0.146395	0.0217313	0.934023	0.0818416	0.754841	-0.312941	0.221323	-0.000285926	0.999131	0.591396	0.0124043
1	ENSGALG00000036195	RF01953	-0.636013	0.00606115	0.520789	0.0320756	0.402754	0.108966	0.527598	0.0295114	0.120333	0.645493	0.523695	0.030961	0.255693	0.321909	0.350287	0.168079	-0.258422	0.316591	-0.188668	0.46833	0.103903	0.691479	0.0743931	0.776594	-0.382148	0.130086	0.326782	0.200465	-0.330354	0.195299	-0.143747	0.582036	0.570821	0.0167066
1	ENSGALG00000002549	RGS1	-0.557157	0.0201569	0.273318	0.288481	0.496082	0.0428357	0.47895	0.0517625	0.121831	0.641358	0.229721	0.375096	0.0336108	0.898101	-0.0416137	0.874003	-0.378586	0.134007	-0.311156	0.224109	0.320944	0.2091	0.08667	0.740831	-0.0686079	0.7936	0.609982	0.00932029	-0.489856	0.0459333	0.139932	0.592197	0.463765	0.0607791
1	ENSGALG00000009920	COCH	-0.702426	0.00166587	0.39307	0.118565	0.386339	0.125577	0.431407	0.0838031	0.566723	0.0176885	0.355438	0.161483	0.427066	0.0873149	0.357728	0.158608	-0.123206	0.637569	-0.209762	0.419065	0.182306	0.48373	-0.131771	0.614169	0.0184627	0.94393	0.395753	0.115848	-0.586795	0.0132803	-0.0548607	0.834352	0.6646	0.00360981
1	ENSGALG00000012583	IDNK	0.594054	0.0119196	-0.308074	0.228975	-0.493974	0.0438664	-0.334334	0.189646	-0.469256	0.0573941	-0.0968508	0.711546	-0.164287	0.528642	-0.178209	0.493775	0.0737262	0.77855	0.025456	0.922744	-0.294767	0.25075	0.259241	0.315004	-0.180411	0.488363	-0.492288	0.0447039	0.600329	0.0108346	-0.170307	0.513429	-0.63248	0.00643984
1	ENSGALG00000022909	PTPN3	0.331156	0.194152	-0.0906405	0.729367	-0.225318	0.384569	-0.324519	0.203785	-0.246374	0.340459	-0.0232203	0.929512	-0.0100322	0.969517	0.0920345	0.725355	0.258633	0.316181	0.0638305	0.80771	-0.285747	0.26622	0.0719916	0.783642	-0.108664	0.678041	-0.391837	0.119829	0.291693	0.255957	0.326743	0.200522	-0.26875	0.296935
1	ENSGALG00000011227	CDS1	-0.56393	0.0183834	0.399852	0.111782	0.526123	0.030053	0.452736	0.068023	0.459922	0.0632347	0.219605	0.397054	0.23051	0.373415	0.0587484	0.822782	-0.335647	0.187806	0.0657968	0.801896	0.2887	0.261092	0.0566246	0.829098	-0.196331	0.45011	0.523923	0.030875	-0.430795	0.0842922	-0.0906609	0.729309	0.485826	0.0480268
1	ENSGALG00000015605	BACH2	0.771342	0.000288079	-0.509147	0.0368514	-0.673487	0.00303925	-0.283882	0.269491	-0.248344	0.336489	0.0112437	0.965838	-0.271147	0.29248	-0.38419	0.127876	-0.0231097	0.929847	0.271255	0.292279	-0.511038	0.036041	0.267578	0.299128	-0.0109973	0.966586	-0.585641	0.0135074	0.794701	0.000138159	0.206865	0.425664	-0.683413	0.00249109
1	ENSGALG00000007466	EDNRB2	0.897729	1.01727e-06	-0.772324	0.000279798	-0.431808	0.0834843	-0.507977	0.0373596	-0.181266	0.486271	-0.585417	0.0135519	-0.343257	0.177369	-0.725159	0.000987995	-0.0983404	0.707292	0.63615	0.00604691	-0.162603	0.532932	0.265892	0.302298	0.031387	0.904813	-0.28592	0.265919	0.63309	0.00637312	0.137901	0.597634	-0.759999	0.000399596
1	ENSGALG00000030886	PTGDS	-0.427895	0.0866364	0.479529	0.0514399	0.413636	0.0988506	0.25991	0.313712	-0.205043	0.429843	0.051854	0.843322	0.0258002	0.921702	0.258657	0.316134	-0.0393326	0.880862	-0.0914637	0.726997	0.506242	0.0381234	0.161184	0.536561	-0.102865	0.694422	0.378344	0.134276	-0.27297	0.289119	-0.069375	0.79134	0.530194	0.0285765
1	ENSGALG00000027110	novel gene	-0.654598	0.00435305	0.58477	0.0136809	0.387527	0.124319	0.595395	0.0116808	0.362455	0.152783	0.351275	0.1668	0.101997	0.696883	0.13292	0.611057	-0.304106	0.235338	-0.176309	0.498468	0.510486	0.0362761	0.163629	0.530316	-0.310099	0.225771	0.507508	0.037565	-0.359403	0.156527	0.11566	0.658457	0.732401	0.000827745
1	ENSGALG00000046267	novel gene	-0.487485	0.0471566	0.378616	0.133973	0.147488	0.572146	0.353348	0.164138	0.42743	0.0870164	0.609797	0.00934762	0.286014	0.265754	0.469598	0.0571879	0.0298963	0.909316	-0.13749	0.598737	-0.171261	0.511035	-0.285379	0.266865	-0.384392	0.127659	-0.0317645	0.903674	-0.245988	0.341242	0.13311	0.610542	0.417779	0.095182
1	ENSGALG00000038978	novel gene	0.580644	0.0145268	-0.458501	0.0641613	-0.109453	0.675821	-0.344567	0.175613	-0.142256	0.585999	-0.417063	0.0958084	-0.0231806	0.929633	-0.557248	0.0201322	-0.157605	0.545763	0.359305	0.156648	0.109126	0.67674	0.380639	0.131737	-0.0838549	0.74899	0.00187172	0.994312	0.360236	0.155499	0.109866	0.674661	-0.526213	0.0300199
1	ENSGALG00000021855	novel gene	-0.438951	0.0779462	0.417296	0.0956043	0.273003	0.289058	0.291515	0.256261	0.0803589	0.759158	0.215219	0.406783	0.590978	0.0124819	0.0855577	0.744051	-0.219811	0.396599	0.0676873	0.796314	0.0352099	0.893279	-0.277757	0.280405	-0.267767	0.298773	0.265669	0.30272	-0.304684	0.234404	0.0696529	0.790521	0.359092	0.156912
1	ENSGALG00000031189	novel gene	0.75089	0.000513306	-0.360322	0.155393	-0.583321	0.0139733	-0.27992	0.27652	-0.446763	0.0722015	-0.155425	0.551403	-0.305381	0.233281	-0.522888	0.0312674	-0.0859377	0.742951	0.264077	0.305735	-0.157146	0.546948	0.37322	0.140065	-0.0723447	0.782605	-0.380354	0.132051	0.754096	0.00047056	0.349449	0.169169	-0.665816	0.00352701
1	ENSGALG00000011274	DCN	0.818871	5.82142e-05	-0.76226	0.000374891	-0.57186	0.0164647	-0.754378	0.000466951	-0.0780061	0.766022	-0.647078	0.00498971	0.0165333	0.949783	-0.459317	0.0636282	0.264685	0.304581	0.0462608	0.860056	-0.426748	0.0875765	0.0255088	0.922584	0.423541	0.0902434	-0.461085	0.0624844	0.359043	0.156972	0.0551643	0.833447	-0.844843	1.97513e-05
1	ENSGALG00000015151	B4GALT6	0.747796	0.000557567	-0.546372	0.0232533	-0.683888	0.00246703	-0.573809	0.016018	-0.268436	0.297521	-0.434775	0.08115	-0.134469	0.606869	-0.23869	0.356206	0.240673	0.352103	0.33104	0.194317	-0.510525	0.0362595	-0.0392626	0.881072	0.216063	0.404902	-0.627836	0.00696619	0.587057	0.0132291	-0.251379	0.330421	-0.707035	0.00150419
1	ENSGALG00000007161	LRRK2	0.928895	7.30768e-08	-0.683807	0.0024711	-0.6961	0.00191075	-0.608436	0.00955077	-0.240676	0.352098	-0.449751	0.0700883	-0.259602	0.314306	-0.447364	0.0717725	0.150896	0.5632	0.443771	0.0743634	-0.364935	0.149785	0.169657	0.515062	-0.0291352	0.911616	-0.633114	0.00637055	0.754353	0.000467265	0.123234	0.637492	-0.803242	0.000103168
1	ENSGALG00000015618	ATP6AP1L	0.403694	0.108064	-0.279707	0.276902	-0.391684	0.119986	-0.250701	0.331772	-0.442006	0.0756611	-0.304596	0.234546	-0.102506	0.695439	-0.247915	0.337351	0.0370237	0.887813	0.30472	0.234345	-0.212916	0.411944	-0.15207	0.56013	0.201481	0.438072	-0.220974	0.394042	0.313532	0.220404	-0.1267	0.627983	-0.3195	0.211272
1	ENSGALG00000008881	RGS3	0.722773	0.0010461	-0.66102	0.00386295	-0.538099	0.0258695	-0.683308	0.00249643	0.214183	0.409099	-0.533642	0.0273702	0.0489	0.852152	-0.327734	0.19908	0.288156	0.262033	0.201616	0.437757	-0.354179	0.163079	-0.0479654	0.85495	-0.0308161	0.906537	-0.527973	0.0293748	0.378707	0.133872	0.0189254	0.942527	-0.67692	0.00283952
1	ENSGALG00000038265	CREB5	-0.618581	0.00811806	0.573888	0.0160002	0.196665	0.449325	0.518775	0.0328658	0.0971451	0.710705	0.292983	0.253764	0.237022	0.359679	0.231296	0.37174	-0.223969	0.387498	-0.220815	0.39439	0.282354	0.272189	-0.0895498	0.732511	-0.197531	0.447291	0.356088	0.160663	-0.319077	0.211912	-0.455987	0.0658247	0.615819	0.00848994
1	ENSGALG00000036572	novel gene	-0.609499	0.00939191	0.709857	0.00141174	0.335369	0.188195	0.524959	0.0304856	-0.101932	0.697069	0.533149	0.0275401	0.369637	0.144214	0.269319	0.295873	-0.299089	0.243541	-0.288122	0.262092	0.0445075	0.865313	-0.0348378	0.8944	-0.376287	0.13658	0.277658	0.280584	-0.25703	0.319296	-0.258328	0.316774	0.367159	0.147132
1	ENSGALG00000035116	STAG1	-0.480361	0.050979	0.294337	0.251474	0.169001	0.516712	0.120717	0.644433	0.0538714	0.837301	0.0246945	0.925049	0.112769	0.666526	0.473772	0.0547162	0.245393	0.342449	-0.152751	0.558355	0.185982	0.474803	-0.398771	0.112845	0.101068	0.699524	0.110106	0.673987	-0.445671	0.0729851	-0.0551067	0.833619	0.566434	0.0177596
1	ENSGALG00000019741	PSMC3IP	-0.692394	0.0020674	0.524952	0.0304883	0.479337	0.051547	0.435094	0.0809023	0.0227378	0.930974	0.401338	0.110333	-0.0698427	0.789963	0.543617	0.0241007	0.0246913	0.925058	-0.172479	0.507991	0.244257	0.344759	-0.263615	0.306615	-0.064494	0.805747	0.264849	0.304271	-0.470413	0.0566987	0.0217543	0.933953	0.591389	0.0124056
1	ENSGALG00000006080	GPC4	0.767832	0.000319382	-0.713072	0.00131217	-0.70929	0.00142993	-0.438718	0.0781223	-0.321954	0.207589	-0.420376	0.0929328	-0.253284	0.326646	-0.438679	0.0781516	0.040652	0.876893	0.144395	0.580319	-0.165862	0.524641	0.274232	0.286806	0.321083	0.208891	-0.403103	0.10863	0.584964	0.0136421	-0.231855	0.370553	-0.692857	0.00204726
1	ENSGALG00000003645	PITPNM2	0.616372	0.00841433	-0.265762	0.302544	-0.585006	0.0136336	-0.194997	0.453257	-0.197712	0.446864	0.0183197	0.944364	-0.143604	0.582415	-0.283492	0.270178	-0.03027	0.908187	0.0540753	0.836693	-0.216071	0.404884	0.559425	0.0195488	-0.0418082	0.873418	-0.444713	0.0736779	0.728788	0.000904765	0.0396477	0.879914	-0.47654	0.0531224
1	ENSGALG00000002432	DYDC1	-0.838902	2.57093e-05	0.63834	0.00582172	0.472322	0.0555656	0.589776	0.0127074	0.284295	0.268765	0.515563	0.0341567	0.371791	0.14171	0.531002	0.0282901	-0.125846	0.630322	-0.158707	0.542923	0.355372	0.161567	-0.144761	0.579348	-0.103311	0.693156	0.448156	0.0712105	-0.550613	0.0219947	-0.0607095	0.816959	0.845473	1.91952e-05
1	ENSGALG00000016164	ABCG1	0.673001	0.00306842	-0.386764	0.125126	-0.458621	0.064083	-0.491469	0.0451152	-0.406239	0.10565	-0.344827	0.175266	-0.278399	0.279249	-0.231657	0.370974	0.217954	0.400701	0.174574	0.502772	-0.333417	0.190939	-0.00431802	0.986877	-0.0843461	0.747564	-0.549762	0.0222428	0.568031	0.0173703	-0.152016	0.560271	-0.695042	0.00195443
1	ENSGALG00000006273	MYLK2	-0.865253	7.29828e-06	0.799818	0.000116174	0.452199	0.068391	0.647429	0.00495835	0.122359	0.639901	0.47471	0.0541724	0.259749	0.314023	0.449611	0.070186	-0.179007	0.491811	-0.446521	0.0723743	0.482405	0.049859	0.0010107	0.996928	-0.220293	0.395538	0.493375	0.0441627	-0.520596	0.0321505	-0.288693	0.261104	0.784806	0.000190658
1	ENSGALG00000045602	REM1	0.400719	0.110936	0.0326282	0.901066	-0.341514	0.179724	0.0916432	0.726481	-0.371609	0.14192	0.135593	0.603839	-0.150538	0.564136	-0.369447	0.144437	-0.348151	0.170867	0.370449	0.143266	-0.125481	0.63132	0.431364	0.0838379	-0.34854	0.170357	-0.196051	0.450769	0.679377	0.00270328	-0.159275	0.541461	-0.364359	0.150478
1	ENSGALG00000015656	AKAP2	0.331224	0.194054	-0.25642	0.320486	-0.222691	0.390282	-0.218329	0.399871	-0.369627	0.144225	-0.534007	0.0272447	-0.428613	0.0860511	-0.320245	0.21015	0.0124897	0.962055	0.156219	0.549346	0.228971	0.376701	0.182573	0.48308	0.0734581	0.779336	-0.0188175	0.942855	0.246545	0.340115	-0.121487	0.642306	-0.112833	0.666347
1	ENSGALG00000037246	RAMP3	0.869132	5.93167e-06	-0.636755	0.00598395	-0.604498	0.0101584	-0.367932	0.146218	-0.43198	0.0833475	-0.382492	0.129713	-0.31346	0.220516	-0.637858	0.0058707	-0.160472	0.538388	0.591609	0.0123649	-0.159615	0.540586	0.306762	0.231066	-0.065704	0.80217	-0.355846	0.160968	0.789006	0.000166635	-0.0203444	0.938226	-0.721376	0.0010814
[truncated: 6,506 more rows]
